# Supplementary material for: Crystallographic and spectroscopic characterization of 2-bromo-p-tolu­aldehyde
Source: Acta Crystallogr E Crystallogr Commun. 2025 Jul 29;81(Pt 8):744–7. doi: 10.1107/S2056989025006127 (PMC12326491; doi:10.1107/S2056989025006127)
Supplement: Supplementary file 1 [file e-81-00744-sup1.cif]

##############################################################################
#                                                                            #
# This CIF contains the data in a paper accepted for publication in          #
# Acta Crystallographica Section E. It conforms to the requirements of       #
# Notes for Authors for Acta Crystallographica Section E, and has been       #
# peer reviewed under the auspices of the IUCr Commission on Journals.       #
#                                                                            #
# Full details of the Crystallographic Information File format               #
# are given in the paper "The Crystallographic Information File (CIF):       #
# a New Standard Archive File for Crystallography" by S. R. Hall, F. H.      #
# Allen and I. D. Brown [Acta Cryst. (1991), A47, 655-685].                  #
#                                                                            #
# The current version of the core CIF dictionary is obtainable from          #
# ftp://ftp.iucr.org/pub/cif_core.dic.                                       #
#                                                                            #
# Software is freely available for graphical display of the structure(s)     #
# in this CIF. For information consult the CIF software page                 #
# http://www.iucr.org/resources/cif/software.                                #
#                                                                            #
# This file may be used for bona fide research purposes within the           #
# scientific community so long as proper attribution is given to the journal # 
# article from which it was obtained.                                        #
#                                                                            #
##############################################################################
data_global
_audit_creation_method     'APEX3 v2019.11-0'
_journal_date_recd_electronic     2025-06-14
_journal_date_accepted     2025-07-09
_journal_name_full     'Acta Crystallographica, Section E'
_journal_year     2025
_journal_volume     81
_journal_issue      1
_journal_page_first     0
_journal_page_last     0
_journal_paper_category     GO
_journal_paper_doi     10.1107/S2056989025006127
_journal_coeditor_code     JY2061
_publ_contact_author_name     'Joseph M. Tanski'
_publ_contact_author_address
;
Department of Chemistry
Vassar College
Poughkeepsie, NY 12604
USA
;
_publ_contact_author_email     'jotanski@vassar.edu'
_publ_contact_author_fax     '845-437-5747'
_publ_contact_author_phone     '845-437-5731'
_publ_section_title
;
Crystallographic and spectroscopic characterization of
2-bromo-<i>p</i>-tolualdehyde
;
loop_
    _publ_author_name
    _publ_author_footnote
    _publ_author_address
    'Lanham, Eden E.' .
;
Department of Chemistry
Vassar College
Poughkeepsie, NY 12604
USA
;
    'Tanski, Joseph M.' .
;
Department of Chemistry
Vassar College
Poughkeepsie, NY 12604
USA
;
_publ_section_synopsis
;
The molecule of the title  halogenated benzaldehyde derivative contains an
aldehyde moiety, <i>ortho</i> bromine, and <i>para</i> methyl group. Packing
<i>via</i> van der Waals forces, the molecules are arranged with both offset
face-to-face and an edge-to-face \p-stacking interaction revealed by Hirshfeld
surface characterization.
;
data_I
_chemical_name_systematic
;
2-Bromo-4-methylbenzaldehyde
;
_chemical_name_common
;
2-Bromo-<i>p</i>-tolualdehyde
;
_chemical_formula_moiety     'C8 H7 Br O'
_chemical_formula_sum     'C8 H7 Br O'
_chemical_formula_iupac     'C8 H7 Br O'
_chemical_formula_weight     199.05
_chemical_melting_point     ?
_space_group_crystal_system     monoclinic
_space_group_name_H-M_alt     'P 1 21/n 1'
_space_group_name_Hall     '-P 2yn'
loop_
    _space_group_symop_operation_xyz
    'x, y, z'
    '-x+1/2, y+1/2, -z+1/2'
    '-x, -y, -z'
    'x-1/2, -y-1/2, z-1/2'
_cell_length_a     11.4432(8)
_cell_length_b     3.9641(3)
_cell_length_c     16.8225(11)
_cell_angle_alpha     90
_cell_angle_beta     102.8380(10)
_cell_angle_gamma     90
_cell_volume     744.03(9)
_cell_formula_units_Z     4
_cell_measurement_reflns_used     9969
_cell_measurement_theta_min     2.4252
_cell_measurement_theta_max     30.4698
_cell_measurement_temperature     125.(2)
_exptl_crystal_description     plate
_exptl_crystal_colour     colourless
_exptl_crystal_size_max     0.380
_exptl_crystal_size_mid     0.330
_exptl_crystal_size_min     0.250
_exptl_crystal_density_diffrn     1.777
_exptl_crystal_density_meas     ?
_exptl_crystal_density_method     'not measured'
_exptl_crystal_F_000     392
_exptl_absorpt_coefficient_mu     5.445
_exptl_absorpt_correction_type     multi-scan
_exptl_absorpt_process_details
;
(SADABS; Krause <i>et al.</i>,  2015)
;
_exptl_absorpt_correction_T_min     0.26
_exptl_absorpt_correction_T_max     0.34
_exptl_special_details
;
;
_diffrn_ambient_temperature     125.(2)
_diffrn_source     'sealed X-ray tube'
_diffrn_source_power     1.50
_diffrn_source_voltage     45
_diffrn_source_current     30.0
_diffrn_radiation_type     MoK\a
_diffrn_radiation_wavelength     0.71073
_diffrn_radiation_monochromator     graphite
_diffrn_measurement_device_type     'Bruker APEXII CCD'
_diffrn_measurement_device     'three-circle diffractometer'
_diffrn_measurement_method     '\f and \w scans'
_diffrn_detector_area_resol_mean     8.3333
_diffrn_reflns_number     17211
_diffrn_reflns_av_R_equivalents     0.0234
_diffrn_reflns_av_unetI/netI     0.0128
_diffrn_reflns_theta_min     1.97
_diffrn_reflns_theta_max     30.51
_diffrn_reflns_theta_full     25.24
_diffrn_measured_fraction_theta_max     0.996
_diffrn_measured_fraction_theta_full     0.996
_diffrn_reflns_limit_h_min     -16
_diffrn_reflns_limit_h_max     16
_diffrn_reflns_limit_k_min     -5
_diffrn_reflns_limit_k_max     5
_diffrn_reflns_limit_l_min     -23
_diffrn_reflns_limit_l_max     24
_diffrn_radiation_probe     x-ray
_refine_special_details
;
;
_reflns_number_total     2269
_reflns_number_gt     2159
_reflns_threshold_expression     'I > 2\s(I)'
_refine_ls_structure_factor_coef     Fsqd
_refine_ls_matrix_type     full
_refine_ls_R_factor_all     0.0185
_refine_ls_R_factor_gt     0.0172
_refine_ls_wR_factor_gt     0.0445
_refine_ls_wR_factor_ref     0.0450
_refine_ls_goodness_of_fit_ref     1.080
_refine_ls_restrained_S_all     1.080
_refine_ls_number_reflns     2269
_refine_ls_number_parameters     93
_refine_ls_number_restraints     0
_refine_ls_number_constraints     ?
_refine_ls_hydrogen_treatment     constr
_refine_ls_weighting_scheme     calc
_refine_ls_weighting_details
              'w=1/[\s^2^(Fo^2^)+(0.0209P)^2^+0.4808P] where P=(Fo^2^+2Fc^2^)/3'
_atom_sites_solution_hydrogens     geom
_atom_sites_solution_primary     dual
_atom_sites_solution_secondary     difmap
_refine_ls_shift/su_max     0.003
_refine_ls_shift/su_mean     0.000
_refine_diff_density_max     0.427
_refine_diff_density_min     -0.342
_refine_ls_extinction_method
;
<i>SHELXL2017/1</i> (Sheldrick 2015b)
;
_refine_ls_extinction_coef     0.0085(7)
loop_
    _atom_type_symbol
    _atom_type_description
    _atom_type_scat_dispersion_real
    _atom_type_scat_dispersion_imag
    _atom_type_scat_source
    C C 0.0033 0.0016 'International Tables Vol C Tables 4.2.6.8 and 6.1.1.4'
    H H 0.0000 0.0000 'International Tables Vol C Tables 4.2.6.8 and 6.1.1.4'
    Br Br -0.2901 2.4595 'International Tables Vol C Tables 4.2.6.8 and 6.1.1.4'
    O O 0.0106 0.0060 'International Tables Vol C Tables 4.2.6.8 and 6.1.1.4'
_computing_data_collection
;
<i>Bruker Instrument Service</i> v2021.1.0.3  (Bruker, 2013)
;
_computing_cell_refinement
;
SAINT V8.40B  (Bruker, 2013)
;
_computing_data_reduction
;
SAINT V8.40B  (Bruker, 2013)
;
_computing_structure_solution
;
<i>SHELXT2018/2</i> (Sheldrick, 2015a)
;
_computing_structure_refinement
;
<i>SHELXL2017/1</i> (Sheldrick, 2015b)
;
_computing_molecular_graphics
;
<i>SHELXTL2014</i> (Sheldrick, 2008)
;
_computing_publication_material
;
SHELXTL2014 (Sheldrick, 2008), Olex2 (Dolomanov <i>et al.</i>,
2009), and Mercury
(Macrae <i>et al.</i>,  2020)
;
loop_
    _atom_site_type_symbol
    _atom_site_label
    _atom_site_fract_x
    _atom_site_fract_y
    _atom_site_fract_z
    _atom_site_U_iso_or_equiv
    _atom_site_adp_type
    _atom_site_calc_flag
    _atom_site_occupancy
    _atom_site_disorder_assembly
    _atom_site_disorder_group
    Br Br 0.61962(2) 0.86694(3) 0.61166(2) 0.01803(5) Uani d 1 . .
    O O 0.28890(10) 0.2568(3) 0.56866(7) 0.0305(2) Uani d 1 . .
    C C1 0.37283(12) 0.4513(4) 0.58656(8) 0.0204(3) Uani d 1 . .
    H H1A 0.40198 0.554074 0.543759 0.024 Uiso calc 1 . .
    C C2 0.43181(11) 0.5358(3) 0.67170(7) 0.0147(2) Uani d 1 . .
    C C3 0.53957(11) 0.7144(3) 0.69284(8) 0.0138(2) Uani d 1 . .
    C C4 0.59307(11) 0.7850(3) 0.77369(8) 0.0159(2) Uani d 1 . .
    H H4A 0.666864 0.904404 0.78654 0.019 Uiso calc 1 . .
    C C5 0.53869(12) 0.6811(3) 0.83594(8) 0.0173(2) Uani d 1 . .
    C C6 0.59545(14) 0.7624(4) 0.92352(8) 0.0246(3) Uani d 1 . .
    H H6A 0.652269 0.948864 0.925516 0.037 Uiso calc 1 . .
    H H6B 0.637915 0.563344 0.949925 0.037 Uiso calc 1 . .
    H H6C 0.533058 0.827998 0.952079 0.037 Uiso calc 1 . .
    C C7 0.43039(12) 0.5029(3) 0.81548(8) 0.0188(2) Uani d 1 . .
    H H7A 0.392109 0.431425 0.857244 0.023 Uiso calc 1 . .
    C C8 0.37879(11) 0.4303(3) 0.73479(8) 0.0180(2) Uani d 1 . .
    H H8A 0.305944 0.306442 0.722046 0.022 Uiso calc 1 . .
loop_
    _atom_site_aniso_label
    _atom_site_aniso_U_11
    _atom_site_aniso_U_22
    _atom_site_aniso_U_33
    _atom_site_aniso_U_12
    _atom_site_aniso_U_13
    _atom_site_aniso_U_23
    Br 0.01877(7) 0.01856(7) 0.01827(7) -0.00280(4) 0.00737(5) 0.00088(4)
    O 0.0269(5) 0.0362(6) 0.0245(5) -0.0129(5) -0.0029(4) -0.0015(5)
    C1 0.0202(6) 0.0224(6) 0.0171(6) -0.0019(5) 0.0008(5) -0.0002(5)
    C2 0.0132(5) 0.0148(5) 0.0153(5) 0.0013(4) 0.0018(4) -0.0001(4)
    C3 0.0139(5) 0.0127(5) 0.0155(5) 0.0013(4) 0.0047(4) 0.0000(4)
    C4 0.0144(5) 0.0147(5) 0.0176(6) 0.0014(4) 0.0016(4) -0.0014(4)
    C5 0.0201(6) 0.0161(5) 0.0153(5) 0.0061(4) 0.0028(4) -0.0007(4)
    C6 0.0315(7) 0.0266(7) 0.0145(6) 0.0045(6) 0.0024(5) -0.0029(5)
    C7 0.0192(6) 0.0201(6) 0.0189(6) 0.0044(5) 0.0082(5) 0.0028(5)
    C8 0.0141(5) 0.0191(6) 0.0216(6) 0.0004(4) 0.0056(4) 0.0013(5)
_geom_special_details
;
All esds (except the esd in the dihedral angle between two l.s. planes)
are estimated using the full covariance matrix.  The cell esds are taken
into account individually in the estimation of esds in distances, angles
and torsion angles; correlations between esds in cell parameters are only
used when they are defined by crystal symmetry.  An approximate (isotropic)
treatment of cell esds is used for estimating esds involving l.s. planes.
;
loop_
    _geom_bond_atom_site_label_1
    _geom_bond_atom_site_label_2
    _geom_bond_site_symmetry_2
    _geom_bond_distance
    _geom_bond_publ_flag
    Br C3 . 1.9040(13) ?
    O C1 . 1.2162(18) ?
    C1 C2 . 1.4796(18) ?
    C1 H1A . 0.95 ?
    C2 C3 . 1.3977(17) ?
    C2 C8 . 1.3984(18) ?
    C3 C4 . 1.3904(17) ?
    C4 C5 . 1.3941(19) ?
    C4 H4A . 0.95 ?
    C5 C7 . 1.4013(19) ?
    C5 C6 . 1.5071(19) ?
    C6 H6A . 0.98 ?
    C6 H6B . 0.98 ?
    C6 H6C . 0.98 ?
    C7 C8 . 1.3849(19) ?
    C7 H7A . 0.95 ?
    C8 H8A . 0.95 ?
loop_
    _geom_angle_atom_site_label_1
    _geom_angle_atom_site_label_2
    _geom_angle_atom_site_label_3
    _geom_angle_site_symmetry_1
    _geom_angle_site_symmetry_3
    _geom_angle
    _geom_angle_publ_flag
    O C1 C2 . . 123.27(13) ?
    O C1 H1A . . 118.4 ?
    C2 C1 H1A . . 118.4 ?
    C3 C2 C8 . . 117.74(11) ?
    C3 C2 C1 . . 123.22(12) ?
    C8 C2 C1 . . 119.04(12) ?
    C4 C3 C2 . . 121.51(12) ?
    C4 C3 Br . . 117.40(9) ?
    C2 C3 Br . . 121.08(9) ?
    C3 C4 C5 . . 120.15(12) ?
    C3 C4 H4A . . 119.9 ?
    C5 C4 H4A . . 119.9 ?
    C4 C5 C7 . . 118.85(12) ?
    C4 C5 C6 . . 120.25(13) ?
    C7 C5 C6 . . 120.89(13) ?
    C5 C6 H6A . . 109.5 ?
    C5 C6 H6B . . 109.5 ?
    H6A C6 H6B . . 109.5 ?
    C5 C6 H6C . . 109.5 ?
    H6A C6 H6C . . 109.5 ?
    H6B C6 H6C . . 109.5 ?
    C8 C7 C5 . . 120.44(12) ?
    C8 C7 H7A . . 119.8 ?
    C5 C7 H7A . . 119.8 ?
    C7 C8 C2 . . 121.29(12) ?
    C7 C8 H8A . . 119.4 ?
    C2 C8 H8A . . 119.4 ?
loop_
    _geom_torsion_atom_site_label_1
    _geom_torsion_atom_site_label_2
    _geom_torsion_atom_site_label_3
    _geom_torsion_atom_site_label_4
    _geom_torsion_site_symmetry_1
    _geom_torsion_site_symmetry_2
    _geom_torsion_site_symmetry_3
    _geom_torsion_site_symmetry_4
    _geom_torsion
    _geom_torsion_publ_flag
    O C1 C2 C3 . . . . 169.24(14) ?
    O C1 C2 C8 . . . . -10.0(2) ?
    C8 C2 C3 C4 . . . . 0.20(18) ?
    C1 C2 C3 C4 . . . . -179.10(12) ?
    C8 C2 C3 Br . . . . 179.59(9) ?
    C1 C2 C3 Br . . . . 0.29(17) ?
    C2 C3 C4 C5 . . . . -0.80(19) ?
    Br C3 C4 C5 . . . . 179.79(9) ?
    C3 C4 C5 C7 . . . . 0.54(19) ?
    C3 C4 C5 C6 . . . . -178.96(12) ?
    C4 C5 C7 C8 . . . . 0.30(19) ?
    C6 C5 C7 C8 . . . . 179.80(13) ?
    C5 C7 C8 C2 . . . . -0.9(2) ?
    C3 C2 C8 C7 . . . . 0.65(19) ?
    C1 C2 C8 C7 . . . . 179.99(12) ?
loop_
    _geom_hbond_atom_site_label_D
    _geom_hbond_atom_site_label_H
    _geom_hbond_atom_site_label_A
    _geom_hbond_site_symmetry_A
    _geom_hbond_distance_DH
    _geom_hbond_distance_HA
    _geom_hbond_distance_DA
    _geom_hbond_angle_DHA
    _geom_hbond_publ_flag
    C1 H1A Br 3_666 0.95 3.07 3.5842(14) 116.0 n
_shelx_hkl_file
;
   1   0   0    0.80    0.20
  -1   0   0    1.20    0.20
  -2   0   0 1802.72   39.80
  -2   0   0 1649.13   39.00
  -2   0   0 1722.03   40.10
   2   0   0 1563.54   38.90
   2   0   0 1644.94   39.30
   2   0   0 1538.45   39.70
  -2   0   0 1705.13   38.90
   3   0   0    6.60    0.60
  -3   0   0    3.40    0.30
  -3   0   0    1.40    0.50
  -3   0   0    2.00    0.50
  -3   0   0    4.50    0.60
   3   0   0    0.90    0.50
   3   0   0    1.90    0.50
  -4   0   0 7628.44  180.08
  -4   0   0 7550.24  179.38
   4   0   0 7239.58  179.18
   4   0   0 7655.23  178.78
   4   0   0 7797.72  178.98
  -4   0   0 7394.36  178.38
   5   0   0    0.20    0.90
  -5   0   0    0.30    0.90
   5   0   0    2.80    0.90
  -5   0   0    0.70    0.70
  -5   0   0    1.70    0.90
   5   0   0    0.80    0.40
   5   0   0    0.60    0.80
   6   0   0 1320.17   31.80
   6   0   0 1298.37   31.60
   6   0   0 1270.07   31.40
  -6   0   0 1324.17   31.70
  -6   0   0 1313.37   31.60
  -6   0   0 1311.87   31.60
   6   0   0 1343.77   30.70
  -7   0   0    1.30    1.30
  -7   0   0    1.90    1.30
   7   0   0    1.20    1.30
  -7   0   0    0.10    1.00
   7   0   0    1.60    1.20
   7   0   0    0.40    1.20
   8   0   0 1489.95   36.70
   8   0   0 1525.65   36.10
  -8   0   0 1444.66   36.20
   8   0   0 1467.15   36.20
  -8   0   0 1554.04   36.40
   9   0   0    0.80    1.60
   9   0   0    3.00    1.50
  -9   0   0    1.60    1.60
   9   0   0   -0.10    1.90
  -9   0   0   -0.80    1.70
  10   0   0  222.28    8.00
  10   0   0  216.08    7.10
  10   0   0  227.58    7.40
 -10   0   0  217.08    7.40
 -10   0   0  220.38    7.40
  11   0   0   -1.70    2.10
  11   0   0    2.20    2.60
 -11   0   0    1.30    2.30
  11   0   0    1.40    2.20
 -11   0   0    3.20    2.40
  12   0   0 1206.08   30.10
  12   0   0 1188.58   31.10
 -12   0   0 1153.58   30.30
 -12   0   0 1189.28   30.40
  12   0   0 1239.28   30.40
 -13   0   0   -2.00    2.80
  13   0   0   -0.10    3.10
 -13   0   0   -1.20    2.90
  13   0   0    2.60    2.90
  13   0   0   -0.70    2.70
 -14   0   0   89.79    6.20
  14   0   0   98.69    6.20
  14   0   0   97.29    6.20
 -14   0   0   95.39    6.30
 -15   0   0    0.80    3.40
  15   0   0    0.20    3.50
  15   0   0    0.90    3.30
 -15   0   0   -0.10    3.60
   0  -1   0    2.90    0.50
   0  -1   0    0.10    0.20
   0  -1   0    1.50    0.30
   0  -1   0    0.10    0.20
   0  -1   0    0.60    0.50
   0  -1   0    0.60    0.40
   0   1   0    0.90    0.40
  -1  -1   0   39.50    1.00
  -1  -1   0   36.00    1.30
   1  -1   0   36.20    1.40
   1  -1   0   35.00    1.30
  -1  -1   0   40.80    1.50
   1  -1   0   38.20    1.30
   1  -1   0   34.20    1.50
  -1  -1   0   33.50    1.30
   2  -1   0 9129.99  209.88
   2  -1   0 8180.98  210.18
  -2  -1   0 9436.46  208.78
  -2  -1   0 8973.50  211.58
  -2  -1   0 8779.52  212.08
  -2  -1   0 8382.26  210.88
   2  -1   0 8392.16  210.58
   2  -1   0 9431.66  211.18
   2  -1   0 8008.20  213.98
   2   1   0 9999.00  211.78
  -2   1   0 8945.50  210.98
   2   1   0 9491.05  210.18
  -3  -1   0  750.92   17.90
   3  -1   0  703.53   17.80
   3  -1   0  737.73   18.20
  -3  -1   0  745.23   18.40
   3  -1   0  746.93   17.80
   3  -1   0  740.03   17.80
  -3  -1   0  762.72   18.10
   3  -1   0  780.72   18.10
  -3  -1   0  759.62   18.30
   3   1   0  762.12   17.90
   3   1   0  751.22   18.20
  -3   1   0  734.53   18.10
   3   1   0  759.92   18.30
  -3   1   0  760.02   17.90
   4  -1   0  284.97    7.40
   4  -1   0  295.77    7.70
  -4  -1   0  296.77    7.80
  -4  -1   0  296.47    8.10
   4  -1   0  303.77    7.70
   4  -1   0  313.97    8.00
  -4  -1   0  311.07    8.30
   4  -1   0  305.87    7.90
  -4  -1   0  305.97    7.70
   4   1   0  309.27    7.70
  -4   1   0  318.77    8.10
   4   1   0  301.47    8.00
   4   1   0  316.57    8.20
  -4   1   0  303.07    7.70
  -5  -1   0  302.87    7.80
   5  -1   0  285.57    7.20
  -5  -1   0  311.07    8.40
  -5  -1   0  287.67    8.20
   5  -1   0  300.67    8.10
   5  -1   0  289.97    7.80
  -5  -1   0  315.07    7.90
   5  -1   0  286.57    7.90
   5  -1   0  301.67    7.90
   5   1   0  298.97    8.30
  -5   1   0  300.87    7.70
   5   1   0  309.67    8.10
   5   1   0  305.27    7.70
  -5   1   0  294.87    8.10
  -6  -1   0  782.92   19.70
   6  -1   0  788.22   19.20
   6  -1   0  783.22   19.20
   6  -1   0  732.33   19.20
  -6  -1   0  780.72   19.60
  -6  -1   0  794.22   19.10
  -6  -1   0  765.32   18.90
   6  -1   0  769.12   19.30
   6   1   0  796.92   19.60
   6   1   0  751.62   19.30
   6   1   0  783.22   18.90
  -6   1   0  789.82   19.00
  -6   1   0  784.52   19.40
   7  -1   0  449.86   11.70
  -7  -1   0  459.75   11.30
  -7  -1   0  459.85   12.20
   7  -1   0  435.66   11.80
  -7  -1   0  451.65   11.60
  -7  -1   0  428.16   12.10
   7  -1   0  425.46   11.80
   7   1   0  445.76   11.40
  -7   1   0  453.25   11.50
   7   1   0  452.15   12.20
  -7   1   0  441.46   11.90
   7   1   0  425.26   11.80
   8  -1   0  210.48    6.80
   8  -1   0  207.08    6.60
  -8  -1   0  211.18    7.10
  -8  -1   0  217.38    6.00
  -8  -1   0  210.88    7.00
  -8  -1   0  210.68    6.60
   8  -1   0  215.88    6.80
   8   1   0  214.78    6.30
  -8   1   0  214.58    6.40
  -8   1   0  213.88    7.00
   8   1   0  213.08    7.20
   8   1   0  206.38    6.80
   9  -1   0  630.54   16.50
  -9  -1   0  603.14   16.70
   9  -1   0  629.44   16.40
   9  -1   0  605.04   16.60
  -9  -1   0  640.34   16.30
   9   1   0  605.04   16.50
  -9   1   0  622.14   16.70
  -9   1   0  642.14   16.10
   9   1   0  644.54   17.10
   9   1   0  627.74   16.00
 -10  -1   0 1038.90   25.90
  10  -1   0 1024.30   26.40
  10  -1   0 1022.60   26.00
 -10  -1   0 1002.10   26.30
  10  -1   0 1034.20   25.90
 -10   1   0 1026.30   25.60
  10   1   0 1054.49   25.50
  10   1   0 1048.60   26.20
 -10   1   0  993.40   26.10
 -11  -1   0    8.70    2.50
  11  -1   0    4.60    2.50
  11  -1   0    5.60    2.50
  11  -1   0    3.10    2.50
 -11  -1   0    8.40    2.80
 -11   1   0   10.80    2.30
  11   1   0    6.70    2.20
 -11   1   0    6.70    2.70
  11   1   0    7.90    2.70
  12  -1   0  156.08    6.70
 -12  -1   0  136.49    6.60
 -12  -1   0  149.69    6.30
  12  -1   0  157.88    7.30
  12  -1   0  152.58    6.60
 -12   1   0  143.29    6.30
 -12   1   0  138.69    6.90
  12   1   0  148.99    6.80
  12   1   0  157.08    6.00
  13  -1   0  218.88    8.50
  13  -1   0  228.58    9.50
  13  -1   0  233.38    8.70
 -13  -1   0  225.68    9.10
  13   1   0  227.98    8.70
 -13   1   0  220.18    8.10
  13   1   0  226.38    8.20
 -13   1   0  223.28    9.00
  14  -1   0  214.28    8.60
  14  -1   0  220.08    9.60
 -14  -1   0  211.38    9.20
  14  -1   0  209.48    8.80
  14   1   0  203.58    9.50
  14   1   0  201.08    8.60
 -14   1   0  192.08    8.50
  15  -1   0    8.80    3.90
  15  -1   0   10.50    4.20
 -15  -1   0    8.70    4.10
  15  -1   0    5.10    3.70
 -15   1   0   12.50    4.30
  15   1   0    6.50    3.90
   0  -2   0  248.88    6.30
   0  -2   0  246.68    7.00
   0  -2   0  238.48    6.20
   0  -2   0  242.98    6.70
   0  -2   0  246.28    6.80
   0  -2   0  239.58    6.20
   0   2   0  271.17    6.80
  -1  -2   0 1147.39   28.60
   1  -2   0 1199.28   29.00
  -1  -2   0 1196.18   28.60
  -1  -2   0 1187.08   29.10
  -1  -2   0 1184.28   28.20
   1  -2   0 1212.68   28.20
  -1  -2   0 1137.09   29.00
   1  -2   0 1235.68   28.90
   1  -2   0 1168.18   28.70
  -1   2   0 1258.07   29.00
   1   2   0 1244.48   28.80
  -1   2   0 1237.08   28.60
   1   2   0 1195.68   28.90
  -2  -2   0   12.70    1.60
   2  -2   0   12.50    0.60
   2  -2   0   17.00    1.50
  -2  -2   0   13.20    1.20
   2  -2   0   13.60    1.10
  -2  -2   0   12.00    0.70
   2  -2   0   11.20    1.40
  -2  -2   0   11.60    1.10
  -2  -2   0   11.80    1.50
   2  -2   0   22.50    1.70
   2   2   0   14.30    1.20
   2   2   0   16.50    1.60
  -2   2   0   12.70    1.20
   3  -2   0 1562.84   36.80
   3  -2   0 1595.74   36.60
   3  -2   0 1578.44   37.40
  -3  -2   0 1509.95   37.90
   3  -2   0 1556.94   37.00
   3  -2   0 1526.25   37.40
  -3  -2   0 1615.84   37.80
   3  -2   0 1516.55   37.60
  -3  -2   0 1564.94   37.50
  -3  -2   0 1549.24   36.50
   3   2   0 1595.44   37.20
  -3   2   0 1605.54   37.40
   3   2   0 1570.24   37.60
   4  -2   0   75.49    2.40
  -4  -2   0   79.09    3.40
  -4  -2   0   74.39    3.60
   4  -2   0   75.19    3.10
   4  -2   0   73.19    3.40
  -4  -2   0   75.99    2.10
   4  -2   0   75.99    2.90
  -4  -2   0   75.29    3.30
   4  -2   0   76.49    2.50
   4   2   0   76.09    2.80
  -4   2   0   81.19    2.70
  -4   2   0   78.99    3.20
   4   2   0   73.29    3.40
  -5  -2   0  779.62   18.40
   5  -2   0  746.93   18.70
   5  -2   0  740.53   19.40
  -5  -2   0  762.62   19.60
   5  -2   0  775.12   19.20
  -5  -2   0  779.22   20.00
   5  -2   0  745.03   18.90
   5  -2   0  780.42   18.70
  -5  -2   0  798.12   19.40
   5   2   0  779.32   18.80
  -5   2   0  765.52   19.30
  -5   2   0  817.42   18.80
   5   2   0  754.82   19.40
  -6  -2   0   -0.90    1.30
   6  -2   0    0.10    1.00
   6  -2   0    2.60    1.10
   6  -2   0    0.40    1.30
  -6  -2   0    1.80    1.70
   6  -2   0   -0.50    1.00
   6  -2   0    3.60    1.80
  -6  -2   0    1.10    1.50
  -6  -2   0   -0.30    1.40
   6   2   0    1.60    1.10
  -6   2   0    1.10    1.10
   6   2   0    1.30    1.50
  -6   2   0    0.80    1.40
  -7  -2   0 1381.86   33.80
  -7  -2   0 1315.97   34.00
   7  -2   0 1380.16   33.20
   7  -2   0 1344.27   33.60
   7  -2   0 1347.97   33.00
  -7  -2   0 1365.66   33.20
   7   2   0 1326.07   33.40
   7   2   0 1400.56   32.80
  -7   2   0 1381.56   32.70
  -7   2   0 1371.76   33.50
  -8  -2   0   -0.10    1.70
   8  -2   0   -0.90    1.70
  -8  -2   0    0.40    2.00
   8  -2   0    3.10    2.20
  -8  -2   0    1.10    2.10
   8  -2   0    1.20    1.50
  -8   2   0    1.50    1.90
  -8   2   0    0.70    1.40
   8   2   0    0.80    1.40
   8   2   0    1.80    1.90
   9  -2   0   58.69    3.80
  -9  -2   0   58.49    3.70
   9  -2   0   60.69    3.90
  -9  -2   0   50.19    4.10
  -9  -2   0   57.69    4.60
   9  -2   0   59.19    4.30
  -9   2   0   54.39    4.40
   9   2   0   60.79    3.30
   9   2   0   62.09    4.30
  -9   2   0   57.49    3.30
 -10  -2   0   18.60    3.50
  10  -2   0   23.40    3.00
  10  -2   0   19.70    3.10
  10  -2   0   21.50    2.80
 -10   2   0   16.20    3.00
  10   2   0   19.30    2.40
  10   2   0   16.70    3.10
  11  -2   0  425.26   12.80
 -11  -2   0  427.26   13.30
  11  -2   0  430.56   12.50
  11  -2   0  420.76   13.00
  11   2   0  420.56   12.90
 -11   2   0  421.46   13.10
 -12  -2   0   40.90    4.80
  12  -2   0   29.60    3.80
  12  -2   0   25.40    4.00
  12  -2   0   24.80    3.60
  12   2   0   28.60    4.00
 -12   2   0   25.40    3.80
  13  -2   0   25.60    3.90
 -13  -2   0   30.30    4.70
  13  -2   0   29.60    4.40
  13  -2   0   30.90    4.20
 -13   2   0   33.90    4.80
  13   2   0   32.10    4.40
  14  -2   0   43.90    4.90
  14  -2   0   40.30    5.00
 -14  -2   0   40.30    5.40
  14   2   0   34.00    4.70
 -14   2   0   33.40    5.10
   0  -3   0    0.20    1.40
   0  -3   0   -0.20    0.90
   0  -3   0    2.20    1.80
   0  -3   0    0.50    0.80
   0   3   0   -1.90    1.40
   0   3   0   -1.00    1.60
   0   3   0    0.10    0.90
  -1  -3   0 1035.90   25.30
   1  -3   0 1039.30   25.70
  -1  -3   0 1012.60   25.80
   1  -3   0 1037.70   25.50
   1  -3   0  994.90   25.90
   1  -3   0 1047.30   24.90
  -1  -3   0 1014.80   26.10
   1  -3   0 1031.00   24.80
   1   3   0 1033.10   25.80
   1   3   0 1059.79   25.50
  -1   3   0 1081.89   25.10
  -1   3   0 1085.89   25.80
   2  -3   0  401.96   10.90
   2  -3   0  420.96   11.30
  -2  -3   0  420.66   11.80
   2  -3   0  430.66   11.70
  -2  -3   0  410.56   11.00
   2  -3   0  409.56   10.20
  -2  -3   0  418.26   11.70
   2  -3   0  407.16   10.30
   2   3   0  419.06   11.50
  -2   3   0  431.66   10.90
  -2   3   0  418.76   11.50
   2   3   0  414.26   11.00
   3  -3   0  797.22   19.90
  -3  -3   0  775.22   20.30
   3  -3   0  776.92   18.90
   3  -3   0  772.32   19.40
  -3  -3   0  780.82   19.80
  -3  -3   0  758.12   20.40
   3  -3   0  791.72   18.80
   3  -3   0  766.82   20.00
   3   3   0  765.02   20.00
  -3   3   0  833.02   19.70
   3   3   0  798.92   19.50
  -3   3   0  805.92   20.20
   4  -3   0   15.90    2.40
  -4  -3   0   10.80    2.60
  -4  -3   0   14.00    2.40
  -4  -3   0   22.70    2.30
   4  -3   0   14.20    1.30
   4  -3   0   14.20    2.00
   4  -3   0   11.50    1.00
   4  -3   0   24.70    2.40
   4   3   0    8.30    2.00
   4   3   0   12.60    1.70
  -4   3   0   16.30    2.00
  -4   3   0   14.00    1.60
  -5  -3   0 1345.87   33.30
   5  -3   0 1327.37   33.20
  -5  -3   0 1331.87   33.80
   5  -3   0 1348.57   32.80
   5  -3   0 1299.17   32.70
   5  -3   0 1330.57   32.00
  -5  -3   0 1328.27   33.10
  -5   3   0 1337.37   32.80
   5   3   0 1338.17   32.20
   5   3   0 1316.37   33.00
  -5   3   0 1381.56   32.10
   6  -3   0 1171.98   28.80
  -6  -3   0 1156.78   29.30
   6  -3   0 1099.09   29.20
  -6  -3   0 1163.78   29.20
   6  -3   0 1132.09   28.10
  -6  -3   0 1168.58   29.90
   6   3   0 1204.28   28.20
  -6   3   0 1165.58   28.90
   6   3   0 1162.48   29.20
  -7  -3   0  123.99    5.90
  -7  -3   0  125.69    5.70
   7  -3   0  119.79    5.90
   7  -3   0  121.79    5.30
   7  -3   0  118.89    4.60
  -7  -3   0  122.29    6.60
   7   3   0  121.39    5.80
  -7   3   0  126.59    5.50
   8  -3   0    5.60    2.50
  -8  -3   0    7.40    3.00
   8  -3   0    3.90    2.80
  -8  -3   0    1.90    2.30
  -8  -3   0    1.90    2.50
   8  -3   0    2.60    1.80
  -8   3   0    1.70    2.50
   8   3   0    5.00    2.50
  -9  -3   0  454.85   13.80
  -9  -3   0  447.26   13.00
   9  -3   0  447.06   12.80
   9  -3   0  432.46   12.50
  -9  -3   0  433.46   14.20
   9  -3   0  416.76   13.40
  -9   3   0  454.25   13.40
   9   3   0  434.76   13.30
  10  -3   0  348.37   11.50
  10  -3   0  334.77   10.50
 -10  -3   0  332.97   12.20
 -10  -3   0  340.07   10.70
  10  -3   0  329.17   10.60
  10   3   0  326.57   11.00
 -10   3   0  326.87   11.20
  11  -3   0   15.10    3.90
  11  -3   0   10.40    3.20
 -11  -3   0   13.90    3.90
  11  -3   0   14.20    3.00
  11   3   0   12.10    3.70
 -11   3   0   16.00    4.00
  12  -3   0   37.30    4.00
 -12  -3   0   36.00    5.30
  12  -3   0   33.10    4.70
  12  -3   0   38.60    4.30
  12   3   0   42.70    5.00
 -12   3   0   39.20    5.00
  13  -3   0   81.59    6.50
 -13  -3   0  101.59    7.70
  13  -3   0   91.39    6.70
  13   3   0   70.19    6.00
 -13   3   0   71.19    6.10
   0  -4   0  313.07    8.90
   0  -4   0  312.47    9.60
   0  -4   0  330.37   10.50
   0   4   0  313.57   10.00
   0   4   0  322.87    9.70
  -1  -4   0   52.29    3.20
  -1  -4   0   54.09    4.20
   1  -4   0   56.49    5.30
   1  -4   0   52.09    4.60
   1  -4   0   52.49    2.90
  -1  -4   0   54.99    4.40
  -1   4   0   49.90    4.00
   1   4   0   48.30    3.60
  -1   4   0   53.99    4.10
   1   4   0   58.89    4.60
   2  -4   0    4.00    1.30
  -2  -4   0    4.50    1.80
   2  -4   0    3.90    2.60
  -2  -4   0    2.40    2.40
  -2  -4   0    3.10    2.80
   2  -4   0    6.60    2.50
  -2   4   0    0.10    2.30
   2   4   0    3.60    2.00
   2   4   0    5.30    2.60
  -3  -4   0   28.70    2.70
   3  -4   0   36.80    3.50
   3  -4   0   28.10    3.30
   3  -4   0   31.50    2.30
  -3  -4   0   33.60    3.70
  -3  -4   0   26.30    3.40
   3   4   0   25.20    3.10
  -3   4   0   30.10    3.20
   4  -4   0  706.33   17.50
   4  -4   0  689.13   18.90
  -4  -4   0  717.13   18.90
  -4  -4   0  709.93   19.50
   4  -4   0  724.93   19.30
  -4  -4   0  739.93   19.90
   4   4   0  688.63   19.10
  -4   4   0  702.33   19.10
   5  -4   0  215.98    6.30
   5  -4   0  218.88    7.90
  -5  -4   0  224.48    8.60
  -5  -4   0  219.78    8.90
   5  -4   0  208.18    8.00
  -5  -4   0  219.98    8.00
   5   4   0  216.48    8.30
  -5   4   0  214.48    8.20
  -5   4   0  220.38    8.10
  -6  -4   0    4.60    3.60
  -6  -4   0    3.20    2.60
  -6  -4   0    2.30    3.00
   6  -4   0    5.30    1.50
   6  -4   0    1.90    2.80
  -6   4   0    0.90    3.00
  -6   4   0    0.80    2.50
   6   4   0    7.10    2.90
  -7  -4   0  177.88    8.00
   7  -4   0  181.78    7.40
   7  -4   0  175.88    6.00
  -7  -4   0  194.38    9.00
  -7  -4   0  180.38    7.90
  -7   4   0  185.68    7.50
  -7   4   0  186.78    8.10
   7   4   0  179.08    8.00
   8  -4   0  688.43   18.30
  -8  -4   0  706.23   21.00
  -8  -4   0  739.93   20.10
   8  -4   0  690.93   20.00
   8  -4   0  698.03   19.40
  -8  -4   0  719.43   20.20
  -8   4   0  686.73   20.10
  -8   4   0  725.63   19.70
   8   4   0  728.33   20.10
  -9  -4   0    6.00    4.40
   9  -4   0    3.10    3.80
  -9  -4   0    7.80    3.50
  -9  -4   0    5.70    3.60
   9  -4   0    4.40    3.30
   9  -4   0    2.70    2.20
  -9   4   0    1.90    3.50
   9   4   0    3.40    4.00
  10  -4   0   31.90    5.00
  10  -4   0   33.60    4.40
  10  -4   0   30.60    3.40
 -10  -4   0   32.40    5.60
 -10  -4   0   41.50    5.20
 -10  -4   0   34.30    4.50
  10   4   0   31.30    5.00
 -10   4   0   34.00    4.90
 -11  -4   0   42.90   10.10
  11   4   0   39.60    8.50
 -11   4   0   33.30    4.80
   0  -5   0   -0.40    1.90
   0  -5   0   -4.10    3.50
   0   5   0    6.90    3.60
   1  -5   0  142.29    5.50
   1  -5   0  164.88    8.20
  -1  -5   0  147.69    8.10
  -1  -5   0  138.29    5.90
  -1   5   0  147.29    7.50
   1   5   0  140.59    7.50
   2  -5   0  202.18    9.10
  -2  -5   0  187.38    7.20
   2  -5   0  188.38    6.30
  -2  -5   0  196.08    9.20
   2   5   0  187.38    8.30
  -2   5   0  188.28    8.30
   3  -5   0    2.10    3.50
   3  -5   0    4.70    1.80
  -3  -5   0   -3.30    3.70
  -3  -5   0    2.10    2.60
  -3   5   0    3.50    3.30
   3   5   0    3.00    3.20
  -3   5   0   -0.10    3.60
   4  -5   0   16.70    4.20
  -4  -5   0   13.60    6.30
   4  -5   0   17.20    3.90
  -4  -5   0   12.20    4.20
  -4  -5   0   13.10    3.10
   4  -5   0   13.60    2.00
  -4   5   0   11.00    4.00
   4   5   0    8.30    3.90
  -4   5   0   10.40    3.60
   5  -5   0   34.20    4.40
  -5  -5   0   32.80    4.00
  -5  -5   0   36.30    5.10
   5  -5   0   33.80    3.00
  -5  -5   0   30.90    4.90
   5   5   0   35.80    4.70
  -5   5   0   21.20    4.10
  -6  -5   0  149.88    7.80
  -6  -5   0  155.18    8.60
   6  -5   0  147.99    7.60
  -6  -5   0  150.98    9.00
   6  -5   0  144.59    5.30
  -6   5   0  141.49    7.90
   6   5   0  150.28    8.20
  -7  -5   0    0.30    3.40
  -7  -5   0    8.10    4.70
   7  -5   0    2.00    1.90
  -7  -5   0    1.90    4.30
   7  -5   0    3.00    3.70
  -7   5   0   -0.60    3.80
  16   0  -1    5.10    4.00
 -16   0   1    1.90    4.00
  16   0  -1   -1.50    3.60
 -15   0   1   10.50    3.90
 -15   0   1   13.60    4.00
  15   0  -1    9.00    3.90
  15   0  -1    9.90    3.50
 -14   0   1   -3.10    3.00
 -14   0   1   -4.00    3.00
  14   0  -1    1.50    2.90
  14   0  -1   -1.70    3.00
  13   0  -1  275.47    9.60
 -13   0   1  264.77    9.70
  13   0  -1  284.77   10.80
  13   0  -1  275.87    9.20
 -13   0   1  287.17    9.80
  12   0  -1    0.70    2.30
 -12   0   1    1.60    2.40
  12   0  -1    1.80    2.70
  12   0  -1    1.40    2.50
 -12   0   1    2.50    2.60
  11   0  -1   48.80    3.70
 -11   0   1   44.50    3.60
 -11   0   1   51.19    4.00
  11   0  -1   51.79    4.10
  11   0  -1   47.00    4.10
  10   0  -1   -0.50    1.70
  10   0  -1    1.30    2.10
 -10   0   1    1.90    2.10
 -10   0   1    2.90    1.90
  10   0  -1    1.50    2.10
   9   0  -1 2590.44   62.19
   9   0  -1 2590.04   61.79
  -9   0   1 2547.05   61.79
   9   0  -1 2575.04   61.49
  -9   0   1 2612.64   61.69
   8   0  -1    0.40    1.30
  -8   0   1    0.70    1.50
   8   0  -1   -0.20    1.60
   8   0  -1   -1.00    1.40
  -8   0   1    2.00    1.50
   7   0  -1    4.80    1.20
  -7   0   1    1.50    1.30
   7   0  -1    2.50    1.20
   7   0  -1    5.20    1.50
  -7   0   1    3.30    1.30
  -7   0   1    2.10    1.10
  -6   0   1   -0.10    1.00
  -6   0   1    0.00    0.90
   6   0  -1    0.40    1.10
   6   0  -1   -0.70    0.80
  -6   0   1    0.70    1.10
   6   0  -1   -0.20    1.00
   6   0  -1    1.00    0.50
   5   0  -1 1820.42   44.30
  -5   0   1 1928.41   44.70
  -5   0   1 1828.92   44.50
  -5   0   1 1844.82   44.50
   5   0  -1 1947.11   43.90
   5   0  -1 1883.31   44.70
   5   0  -1 1885.11   44.60
   4   0  -1   -0.60    0.60
  -4   0   1    1.00    0.70
  -4   0   1   -0.20    0.60
   4   0  -1    0.00    0.30
   4   0  -1    0.20    0.60
  -4   0   1    1.00    0.60
   4   0  -1    0.50    0.60
  -3   0   1  130.09    3.60
   3   0  -1  137.69    3.30
   3   0  -1  127.19    3.50
  -3   0   1  128.69    3.60
   3   0  -1  128.99    3.60
  -3   0   1  134.69    3.70
   3   0  -1  127.09    3.70
   2   0  -1    0.30    0.30
   2   0  -1    1.80    0.30
  -2   0   1    0.80    0.30
   2   0  -1    2.00    0.30
   2   0  -1    0.50    0.30
  -2   0   1    0.60    0.30
  -2   0   1    0.50    0.30
  -1   0   1 3210.38   72.29
   1   0  -1 2921.61   70.39
  -1   0   1 2834.82   71.39
  -1   0  -1  561.64   13.20
   1   0   1  542.75   13.20
   1   0   1  562.04   13.10
  -1   0  -1  572.64   13.30
   1   0   1  563.94   13.20
   1   0   1  552.44   13.10
  -1   0  -1  548.85   13.20
  -2   0  -1    2.00    0.40
  -2   0  -1    2.50    0.40
   2   0   1    0.10    0.30
   2   0   1   -0.10    0.30
   2   0   1    0.80    0.40
   2   0   1    0.30    0.30
  -3   0  -1 7617.84  176.58
  -3   0  -1 7024.40  173.58
   3   0   1 7817.62  175.88
   3   0   1 7684.13  175.48
  -3   0  -1 7511.95  175.78
  -3   0  -1 6942.61  175.38
   4   0   1    0.80    0.60
  -4   0  -1    1.20    0.70
  -4   0  -1    0.70    0.30
  -4   0  -1   -0.10    0.60
  -4   0  -1    3.60    0.70
   4   0   1    1.50    0.70
   4   0   1    0.30    0.70
  -5   0  -1  173.98    5.00
   5   0   1  182.98    5.20
   5   0   1  181.68    5.10
  -5   0  -1  174.88    4.30
  -5   0  -1  178.78    5.10
   5   0   1  171.78    4.90
  -5   0  -1  168.38    5.10
  -6   0  -1    0.60    1.10
   6   0   1    0.60    1.10
  -6   0  -1    2.80    1.10
   6   0   1    0.40    1.00
  -6   0  -1   -0.30    0.90
   6   0   1   -0.10    1.00
  -7   0  -1 1342.27   32.70
  -7   0  -1 1369.66   32.90
   7   0   1 1405.86   33.10
  -7   0  -1 1345.27   32.90
   7   0   1 1361.76   32.70
   7   0   1 1301.17   32.70
  -8   0  -1    2.00    1.60
   8   0   1    0.40    1.50
   8   0   1    1.60    1.50
   8   0   1    0.00    1.20
  -8   0  -1    0.40    1.40
   9   0   1  267.97    8.40
   9   0   1  249.58    7.80
  -9   0  -1  255.37    8.00
   9   0   1  263.67    7.80
  -9   0  -1  249.97    7.90
  10   0   1   -2.70    1.80
  10   0   1   -1.10    1.90
  10   0   1    0.70    2.20
 -10   0  -1    0.30    2.00
 -10   0  -1    1.30    2.00
 -11   0  -1 1406.86   35.50
 -11   0  -1 1380.96   35.40
  11   0   1 1451.65   35.50
  11   0   1 1423.86   35.30
  11   0   1 1480.55   36.20
 -12   0  -1   -0.80    2.20
 -12   0  -1   -1.30    2.60
  12   0   1    2.00    2.50
  12   0   1   -0.60    2.90
  12   0   1    3.10    2.50
  13   0   1  502.15   14.40
 -13   0  -1  470.35   14.60
  13   0   1  521.15   15.60
 -13   0  -1  478.45   14.60
  13   0   1  515.85   14.60
  14   0   1    0.90    3.30
 -14   0  -1    1.10    3.30
 -14   0  -1    6.50    3.40
  14   0   1    3.40    3.20
  15   0   1  371.56   12.30
 -15   0  -1  355.36   12.40
  15   0   1  371.86   12.10
 -15   0  -1  353.66   12.50
  15  -1  -1   55.49    5.20
 -15  -1   1   55.49    5.40
  15  -1  -1   66.39    6.20
  15  -1  -1   56.99    5.30
 -15   1   1   49.40    5.30
  15   1  -1   52.89    5.30
  14  -1  -1  307.57   10.80
 -14  -1   1  314.17   11.40
  14  -1  -1  316.87   10.90
  14  -1  -1  319.37   11.90
 -14   1   1  298.47   11.30
  14   1  -1  302.47   10.60
  13  -1  -1   10.20    3.10
 -13  -1   1   16.80    3.70
  13  -1  -1   17.10    3.60
 -13  -1   1   10.00    5.00
  13  -1  -1    9.40    3.40
 -13   1   1    7.60    3.30
  13   1  -1   17.00    3.00
  13   1  -1   11.70    3.10
  12  -1  -1  107.59    5.70
  12  -1  -1   97.59    5.60
 -12  -1   1   99.59    5.40
 -12  -1   1   96.19    6.00
  12  -1  -1  102.99    6.20
 -12   1   1   96.39    5.50
  12   1  -1  107.49    5.10
  12   1  -1  105.09    5.80
 -12   1   1  107.19    5.30
 -11  -1   1  644.24   17.70
 -11  -1   1  640.14   18.10
  11  -1  -1  679.23   18.30
  11  -1  -1  689.23   17.90
  11  -1  -1  669.13   17.80
  11   1  -1  657.33   17.90
 -11   1   1  670.83   17.40
  11   1  -1  660.53   17.20
 -11   1   1  638.04   18.00
 -10  -1   1  364.56   11.00
  10  -1  -1  367.96   10.70
 -10  -1   1  376.06   10.80
  10  -1  -1  351.46   10.70
  10  -1  -1  363.96   11.10
  10   1  -1  371.46   10.20
 -10   1   1  363.36   10.30
 -10   1   1  365.46   11.00
  10   1  -1  370.96   10.90
   9  -1  -1    0.90    1.80
  -9  -1   1    6.50    2.10
  -9  -1   1    1.40    1.70
   9  -1  -1    1.50    1.80
   9  -1  -1    0.70    1.70
   9   1  -1    0.50    2.00
   9   1  -1    3.00    2.00
   9   1  -1   -0.10    1.50
  -9   1   1    1.60    1.50
  -9   1   1    0.30    2.00
   8  -1  -1   36.30    3.00
   8  -1  -1   39.00    2.80
  -8  -1   1   38.20    3.20
  -8  -1   1   36.60    2.30
  -8  -1   1   33.50    2.70
   8  -1  -1   34.80    2.70
  -8  -1   1   39.40    3.10
  -8   1   1   38.30    2.50
   8   1  -1   34.20    2.40
   8   1  -1   36.90    3.30
  -8   1   1   35.70    2.90
   8   1  -1   37.50    2.80
  -7  -1   1  829.02   21.00
   7  -1  -1  831.12   20.70
   7  -1  -1  821.02   20.60
  -7  -1   1  851.11   20.20
   7  -1  -1  826.32   20.60
  -7  -1   1  841.02   20.50
  -7  -1   1  794.32   20.90
   7   1  -1  832.12   20.10
   7   1  -1  815.02   20.70
   7   1  -1  817.42   21.00
  -7   1   1  836.72   20.20
  -7   1   1  806.52   20.70
   6  -1  -1 1158.08   28.80
   6  -1  -1 1196.08   29.80
   6  -1  -1 1218.88   29.80
  -6  -1   1 1292.17   30.30
  -6  -1   1 1245.18   29.70
   6  -1  -1 1233.18   29.80
   6  -1  -1 1219.98   29.90
  -6  -1   1 1275.67   29.50
   6   1  -1 1208.58   30.10
  -6   1   1 1236.58   30.00
   6   1  -1 1203.28   29.80
  -6   1   1 1267.97   29.40
   6   1  -1 1249.18   29.40
  -5  -1   1  118.99    4.10
   5  -1  -1  123.09    3.90
   5  -1  -1  118.69    4.00
   5  -1  -1  121.39    3.80
  -5  -1   1  124.89    3.70
  -5  -1   1  128.69    3.90
   5  -1  -1  115.09    3.80
   5  -1  -1  114.29    3.20
  -5  -1   1  120.09    4.20
   5   1  -1  115.19    3.90
  -5   1   1  129.19    4.10
   5   1  -1  120.49    3.50
  -5   1   1  121.39    3.50
   5   1  -1  118.39    4.10
   4  -1  -1   81.79    2.90
   4  -1  -1   78.59    2.70
  -4  -1   1   82.49    3.00
   4  -1  -1   78.99    2.70
  -4  -1   1   80.09    2.70
  -4  -1   1   83.89    2.80
  -4  -1   1   81.09    3.10
   4  -1  -1   75.79    2.60
   4  -1  -1   77.79    2.30
   4   1  -1   80.19    3.00
   4   1  -1   82.69    2.40
   4   1  -1   77.79    2.90
  -4   1   1   83.09    2.90
  -4   1   1   83.29    2.40
  -3  -1   1  168.88    5.10
  -3  -1   1  207.28    4.90
  -3  -1   1  172.08    5.00
   3  -1  -1  171.48    4.90
   3  -1  -1  182.68    4.70
   3  -1  -1  194.78    4.80
   3  -1  -1  195.78    4.90
  -3   1   1  178.38    4.70
  -3   1   1  185.68    5.10
   3   1  -1  166.88    5.00
   3   1  -1  172.98    4.70
   3   1  -1  214.58    5.30
   2  -1  -1 4370.06  106.69
   2  -1  -1 4658.13  107.59
   2  -1  -1 4500.15  105.99
   2  -1  -1 4612.94  106.09
   2  -1  -1 4452.45  107.59
   2  -1  -1 4222.28  106.59
  -2  -1   1 4316.47  106.79
  -2  -1   1 4528.05  107.59
  -2  -1   1 4328.27  107.49
  -2  -1   1 4656.03  106.09
   2   1  -1 4731.63  106.09
  -2   1   1 4599.24  107.39
   2   1  -1 4559.74  107.29
  -1  -1   1  342.07    8.90
  -1  -1   1  333.97    8.70
   1  -1  -1  348.67    8.60
   1  -1  -1  325.47    8.70
  -1  -1   1  362.76    9.00
  -1  -1   1  362.36    8.70
   1  -1  -1  356.96    8.80
   1  -1  -1  354.26    8.60
   1  -1  -1  356.46    8.50
  -1  -1   1  363.96    8.50
   1   1  -1  376.06    8.70
   1   1  -1  368.56    8.80
  -1   1   1  360.36    8.70
  -1   1   1  386.16    9.00
   0  -1   1  708.53   17.70
   0  -1   1  719.93   17.70
   0  -1   1  716.13   17.60
   0  -1   1  742.13   17.60
   0  -1  -1  746.23   17.70
   0  -1  -1  751.92   17.50
   0  -1  -1  734.53   17.60
   0  -1   1  757.02   17.50
   0  -1  -1  734.83   17.50
   0   1   1  748.33   17.70
   0   1   1  766.52   17.40
   1  -1   1 8012.30  179.08
  -1  -1  -1 7602.44  179.88
  -1  -1  -1 7256.97  178.98
   1  -1   1 7874.21  178.98
  -1  -1  -1 7266.27  179.38
   1  -1   1 7621.44  178.78
   1  -1   1 6920.01  178.78
  -1  -1  -1 7746.93  179.28
   1  -1   1 7247.27  178.58
   1   1   1 7855.61  179.58
   1   1   1 7969.80  179.08
  -2  -1  -1 3442.96   82.09
  -2  -1  -1 3484.75   83.19
  -2  -1  -1 3460.95   84.39
   2  -1   1 3343.07   83.39
   2  -1   1 3599.04   82.89
  -2  -1  -1 3545.55   84.19
   2  -1   1 3461.05   83.39
   2  -1   1 3311.87   82.29
   2  -1   1 3415.26   82.99
  -2   1  -1 3540.55   83.39
   2   1   1 3394.66   82.19
   2   1   1 3522.35   83.49
   2   1   1 4040.90   84.39
   3  -1   1   47.50    1.50
  -3  -1  -1   40.70    2.00
  -3  -1  -1   48.30    1.50
   3  -1   1   43.50    1.60
   3  -1   1   46.70    1.90
  -3  -1  -1   55.19    1.90
   3  -1   1   45.70    1.50
   3  -1   1   46.80    1.80
   3  -1   1   49.70    2.00
  -3  -1  -1   50.09    2.20
   3   1   1   43.10    1.90
   3   1   1   45.80    2.00
   3   1   1   44.90    1.70
  -3   1  -1   48.10    1.80
   4  -1   1 1596.94   39.30
   4  -1   1 1660.13   38.70
  -4  -1  -1 1645.44   39.10
  -4  -1  -1 1631.44   39.50
  -4  -1  -1 1644.24   39.50
   4  -1   1 1579.64   39.00
  -4  -1  -1 1669.63   38.90
   4  -1   1 1657.33   39.10
   4   1   1 1675.73   39.30
  -4   1  -1 1700.23   39.40
   4   1   1 1648.94   39.00
   4   1   1 1676.93   39.40
  -4   1  -1 1686.53   39.10
   5  -1   1 2381.56   60.19
  -5  -1  -1 2571.14   60.69
  -5  -1  -1 2591.14   60.09
   5  -1   1 2540.25   60.49
  -5  -1  -1 2544.65   60.09
   5  -1   1 2682.93   60.29
   5  -1   1 2465.85   60.59
  -5  -1  -1 2487.65   60.69
  -5   1  -1 2604.64   60.09
   5   1   1 2564.34   60.39
  -5   1  -1 2610.84   59.79
   5   1   1 2584.44   60.09
  -5   1  -1 2555.84   60.49
   5   1   1 2568.54   60.59
   6  -1   1  640.14   15.30
  -6  -1  -1  593.04   15.00
  -6  -1  -1  610.74   15.10
  -6  -1  -1  629.24   15.80
   6  -1   1  568.24   15.30
  -6  -1  -1  623.74   15.80
   6  -1   1  616.64   15.30
   6  -1   1  603.84   15.50
   6   1   1  610.94   15.10
   6   1   1  579.74   15.40
   6   1   1  624.24   15.70
  -6   1  -1  608.04   15.10
  -6   1  -1  606.44   15.50
  -7  -1  -1  160.38    4.70
  -7  -1  -1  157.38    5.70
   7  -1   1  153.38    5.10
   7  -1   1  151.28    5.10
  -7  -1  -1  159.28    5.60
  -7  -1  -1  160.18    5.00
  -7   1  -1  153.18    5.20
   7   1   1  152.28    4.90
   7   1   1  165.78    5.60
   7   1   1  157.68    5.30
  -7   1  -1  163.88    5.00
  -8  -1  -1  946.91   22.10
   8  -1   1  920.41   22.60
  -8  -1  -1  911.01   23.10
  -8  -1  -1  878.61   23.00
  -8  -1  -1  894.41   22.40
   8  -1   1  899.21   22.80
   8   1   1  919.71   22.40
  -8   1  -1  899.61   22.40
  -8   1  -1  878.41   22.80
   8   1   1  917.61   23.20
   8   1   1  892.61   22.70
   9  -1   1  484.25   13.10
  -9  -1  -1  486.45   13.10
  -9  -1  -1  479.05   13.60
   9  -1   1  478.95   13.40
   9  -1   1  475.55   13.40
   9   1   1  489.35   13.40
  -9   1  -1  492.15   13.50
   9   1   1  510.45   13.90
  -9   1  -1  481.45   13.00
   9   1   1  495.05   12.90
  10  -1   1   28.70    3.00
  10  -1   1   29.20    2.90
 -10  -1  -1   35.60    2.90
  10  -1   1   28.40    3.10
 -10  -1  -1   25.10    3.20
 -10   1  -1   29.60    2.80
 -10   1  -1   26.40    3.00
  10   1   1   28.40    3.10
  10   1   1   33.00    2.80
  11  -1   1  173.58    7.20
  11  -1   1  173.18    6.90
  11  -1   1  173.28    6.60
 -11  -1  -1  167.68    6.40
 -11  -1  -1  169.18    6.90
  11   1   1  170.28    6.80
  11   1   1  170.78    6.40
 -11   1  -1  164.48    6.30
 -11   1  -1  165.08    6.90
  12  -1   1  152.18    6.60
 -12  -1  -1  142.99    7.00
 -12  -1  -1  165.48    7.40
  12  -1   1  160.48    7.00
  12  -1   1  164.68    7.50
 -12   1  -1  143.99    7.00
  12   1   1  158.18    6.50
 -12   1  -1  169.58    6.60
  12   1   1  165.38    7.00
 -13  -1  -1  459.95   14.80
  13  -1   1  484.95   14.20
  13  -1   1  478.05   15.00
  13  -1   1  476.65   14.40
  13   1   1  502.95   13.90
 -13   1  -1  478.55   14.00
 -13   1  -1  466.15   14.60
  13   1   1  484.05   14.30
  14  -1   1   22.50    4.00
  14  -1   1   19.70    4.20
  14  -1   1   25.80    4.00
 -14  -1  -1   30.10    4.20
  14   1   1   31.50    4.40
 -14   1  -1   24.00    4.30
  14   1   1   27.50    3.90
  15  -1   1  147.49    9.00
  15  -1   1  139.59    7.90
 -15  -1  -1  147.79    8.50
  15   1   1  142.39    8.00
 -15   1  -1  126.29    8.00
  15  -2  -1    2.90    4.50
  15  -2  -1   -2.20    6.50
  15   2  -1   -0.20    4.00
  14  -2  -1   60.29    5.50
  14  -2  -1   71.29    5.50
 -14  -2   1   70.69    6.30
  14  -2  -1   48.80    5.10
  14   2  -1   56.29    5.40
 -14   2   1   62.49    6.00
 -13  -2   1    9.90    4.10
  13  -2  -1   10.50    3.50
  13  -2  -1    8.00    3.70
  13  -2  -1    7.10    3.40
 -13   2   1    8.60    3.90
  13   2  -1    3.50    3.40
  12  -2  -1  474.65   15.00
 -12  -2   1  516.25   15.40
  12  -2  -1  518.35   15.10
  12  -2  -1  491.75   14.60
 -12   2   1  502.45   15.20
  12   2  -1  498.85   14.90
  11  -2  -1   18.90    3.40
 -11  -2   1   18.20    3.50
  11  -2  -1   15.10    3.00
  11  -2  -1   17.90    3.10
  11   2  -1   12.00    3.20
 -11   2   1   10.90    3.00
 -10  -2   1   82.39    5.70
  10  -2  -1   82.79    4.90
  10  -2  -1   76.89    5.10
  10  -2  -1   78.29    4.70
  10   2  -1   86.49    5.20
 -10   2   1   84.09    4.90
  -9  -2   1    7.60    2.60
  -9  -2   1    8.60    2.50
   9  -2  -1    8.50    2.10
   9  -2  -1    6.70    2.20
  -9  -2   1   11.20    2.10
  -9   2   1    4.50    2.30
   9   2  -1   13.20    2.40
   9   2  -1   10.10    1.80
   8  -2  -1 1460.95   35.50
   8  -2  -1 1460.25   35.80
  -8  -2   1 1477.95   35.40
  -8  -2   1 1429.66   36.30
   8  -2  -1 1470.95   35.50
  -8  -2   1 1452.95   36.10
   8   2  -1 1406.76   35.60
  -8   2   1 1447.76   34.70
  -8   2   1 1411.06   35.80
   8   2  -1 1464.25   34.80
  -7  -2   1   27.10    2.60
  -7  -2   1   32.60    2.80
   7  -2  -1   33.00    2.60
   7  -2  -1   29.70    2.60
   7  -2  -1   30.70    2.70
  -7  -2   1   40.60    3.50
  -7   2   1   37.20    2.20
  -7   2   1   42.10    3.10
   7   2  -1   38.00    3.00
   7   2  -1   38.10    2.20
   6  -2  -1  548.95   13.90
   6  -2  -1  525.05   14.30
  -6  -2   1  530.05   14.70
   6  -2  -1  533.15   14.10
  -6  -2   1  532.45   13.50
  -6  -2   1  563.44   14.20
  -6  -2   1  543.35   14.50
   6  -2  -1  517.25   13.50
   6   2  -1  555.74   14.40
   6   2  -1  551.54   13.50
  -6   2   1  550.74   14.30
  -6   2   1  556.44   13.40
  -5  -2   1  440.76   11.60
  -5  -2   1  432.56   10.70
   5  -2  -1  427.86   11.70
  -5  -2   1  416.76   12.00
   5  -2  -1  415.56   11.00
   5  -2  -1  432.36   11.10
  -5  -2   1  440.76   11.70
   5  -2  -1  421.46   10.90
   5  -2  -1  424.56   11.40
  -5   2   1  446.96   11.60
   5   2  -1  430.76   11.50
  -5   2   1  450.45   10.80
   5   2  -1  444.56   10.90
   4  -2  -1 2782.52   67.49
   4  -2  -1 2788.92   68.49
   4  -2  -1 2837.62   67.89
  -4  -2   1 2803.62   67.89
  -4  -2   1 2808.32   67.79
   4  -2  -1 2884.11   67.69
  -4  -2   1 2861.91   68.29
  -4  -2   1 2860.71   66.89
   4  -2  -1 2775.92   67.29
  -4   2   1 3002.10   67.49
   4   2  -1 2903.71   67.19
  -4   2   1 2974.30   67.69
   4   2  -1 2935.31   67.89
  -3  -2   1  966.50   23.30
   3  -2  -1  954.20   23.20
  -3  -2   1  989.40   23.60
   3  -2  -1  941.01   22.70
   3  -2  -1  946.41   23.50
  -3  -2   1  924.31   23.70
  -3  -2   1  907.91   23.20
   3  -2  -1  926.31   23.20
   3  -2  -1  928.91   22.70
  -3  -2   1  959.00   22.50
   3  -2  -1  959.30   22.60
   3   2  -1  990.10   23.40
  -3   2   1  969.40   23.20
   3   2  -1  987.20   22.90
  -2  -2   1 2195.28   52.99
  -2  -2   1 2250.27   51.99
   2  -2  -1 2232.18   52.49
  -2  -2   1 2252.37   52.89
   2  -2  -1 2216.78   52.79
  -2  -2   1 2205.88   52.49
  -2  -2   1 2094.59   52.49
   2  -2  -1 2248.88   52.59
   2  -2  -1 2144.19   52.69
   2  -2  -1 2184.38   52.19
  -2   2   1 2152.38   52.79
   2   2  -1 2291.27   52.79
   2   2  -1 2330.27   52.39
  -2   2   1 2320.27   52.49
   1  -2  -1  147.89    4.00
   1  -2  -1  150.28    3.90
  -1  -2   1  153.28    4.10
  -1  -2   1  145.19    3.90
  -1  -2   1  148.69    4.70
   1  -2  -1  149.88    4.50
  -1  -2   1  150.38    4.70
   1  -2  -1  145.49    4.70
  -1  -2   1  140.49    4.10
   1  -2  -1  137.69    4.20
  -1   2   1  149.59    4.10
  -1   2   1  155.08    4.70
   1   2  -1  153.78    4.40
   1   2  -1  149.29    4.50
   0  -2   1 1675.63   39.90
   0  -2   1 1660.13   39.50
   0  -2  -1 1657.83   39.50
   0  -2  -1 1628.84   39.90
   0  -2   1 1666.23   40.20
   0  -2   1 1634.94   39.40
   0  -2  -1 1662.43   40.10
   0  -2   1 1616.64   39.90
   0  -2   1 1706.93   39.70
   0  -2  -1 1702.43   39.60
   0  -2  -1 1680.83   39.90
   0   2   1 1717.53   39.40
   0   2   1 1737.03   40.00
   0   2  -1 1735.53   39.90
  -1  -2  -1  386.16   10.10
  -1  -2  -1  394.56   10.50
   1  -2   1  394.86   10.20
   1  -2   1  401.86   10.50
   1  -2   1  386.76   10.20
   1  -2   1  393.96   10.00
  -1  -2  -1  401.36   10.10
  -1  -2  -1  406.46   10.50
   1  -2   1  390.96   10.30
   1   2   1  408.96   10.30
   1   2   1  407.66    9.50
  -1   2  -1  419.46   10.40
   1   2   1  408.56   10.40
   2  -2   1 1300.47   30.20
   2  -2   1 1224.28   30.30
   2  -2   1 1265.37   30.30
   2  -2   1 1227.18   30.00
   2  -2   1 1273.87   30.00
  -2  -2  -1 1243.98   30.20
  -2  -2  -1 1267.77   30.60
  -2  -2  -1 1280.37   30.50
  -2  -2  -1 1190.78   30.10
   2   2   1 1277.17   30.40
   2   2   1 1279.97   30.10
  -3  -2  -1 1644.14   40.20
  -3  -2  -1 1702.73   39.80
   3  -2   1 1694.03   39.40
   3  -2   1 1647.74   39.80
   3  -2   1 1624.24   39.50
   3  -2   1 1694.73   39.60
   3  -2   1 1566.14   39.60
  -3  -2  -1 1638.04   39.90
   3   2   1 1655.53   39.80
   3   2   1 1686.53   39.50
  -3   2  -1 1715.83   39.70
  -4  -2  -1 1301.07   32.50
   4  -2   1 1242.58   31.70
   4  -2   1 1285.67   32.10
   4  -2   1 1301.67   31.10
   4  -2   1 1321.87   31.10
   4  -2   1 1339.37   31.80
  -4  -2  -1 1320.37   32.20
  -4  -2  -1 1325.07   32.10
  -4   2  -1 1356.96   32.00
   4   2   1 1369.76   32.10
   4   2   1 1348.07   31.70
  -4   2  -1 1357.66   31.60
   5  -2   1    2.50    0.80
  -5  -2  -1    3.70    1.80
   5  -2   1    3.20    1.60
   5  -2   1    2.10    1.00
  -5  -2  -1    1.40    1.00
  -5  -2  -1    1.70    1.40
   5  -2   1    4.00    1.30
   5  -2   1    2.30    0.80
  -5  -2  -1    7.60    1.70
  -5   2  -1    5.60    1.60
   5   2   1    2.60    1.60
  -5   2  -1    2.00    1.10
   5   2   1    2.40    1.10
  -6  -2  -1 1465.35   35.20
  -6  -2  -1 1393.06   35.30
   6  -2   1 1428.66   34.20
   6  -2   1 1406.26   34.90
   6  -2   1 1341.97   34.00
   6  -2   1 1458.45   34.50
   6  -2   1 1410.36   34.70
  -6  -2  -1 1436.26   34.70
   6   2   1 1464.35   34.30
   6   2   1 1429.06   34.80
  -6   2  -1 1458.85   34.30
  -6   2  -1 1453.75   34.90
  -7  -2  -1   13.00    1.90
  -7  -2  -1    7.70    2.40
   7  -2   1    5.40    1.90
   7  -2   1    4.80    1.40
   7  -2   1    5.50    1.70
  -7  -2  -1    6.10    2.00
  -7   2  -1    5.20    1.90
   7   2   1    8.40    1.60
  -7   2  -1    5.10    1.40
   7   2   1    6.20    2.00
  -8  -2  -1  566.24   15.20
  -8  -2  -1  538.45   15.20
   8  -2   1  541.05   14.30
   8  -2   1  521.35   14.20
  -8  -2  -1  561.34   14.30
   8  -2   1  526.55   14.80
   8   2   1  532.05   14.70
   8   2   1  543.85   14.00
  -8   2  -1  530.15   14.70
  -8   2  -1  534.65   13.90
   9  -2   1    2.30    2.30
  -9  -2  -1    0.50    2.60
   9  -2   1    3.30    2.10
  -9  -2  -1    1.10    1.80
  -9  -2  -1    0.20    2.40
   9  -2   1    0.80    1.70
   9   2   1    1.20    1.70
   9   2   1    3.30    2.40
  -9   2  -1    0.40    1.60
  -9   2  -1   -1.30    2.30
 -10  -2  -1 1013.00   26.10
  10  -2   1  954.80   24.90
  10  -2   1  976.00   25.50
  10  -2   1  964.10   25.10
  10   2   1  983.40   24.50
  10   2   1  986.50   25.40
 -10   2  -1  996.50   24.60
 -10   2  -1  959.90   25.50
  11  -2   1    7.50    3.20
  11  -2   1   11.50    2.80
  11  -2   1    8.40    2.70
 -11  -2  -1   11.00    3.70
  11   2   1    9.80    2.80
 -11   2  -1   13.10    3.50
  11   2   1   10.80    2.50
 -12  -2  -1   49.40    4.80
  12  -2   1   52.79    4.80
  12  -2   1   43.90    4.20
  12  -2   1   46.50    4.10
  12   2   1   44.50    4.20
 -12   2  -1   45.10    4.70
  13  -2   1    5.20    3.30
  13  -2   1   -3.20    3.40
 -13  -2  -1    2.80    3.70
 -13   2  -1    1.60    3.80
  13   2   1    0.00    3.60
  14  -2   1  310.87   11.70
  14  -2   1  295.97   11.50
 -14  -2  -1  313.97   12.10
 -14   2  -1  281.27   11.50
  14   2   1  296.47   11.20
  13  -3  -1    8.70    3.80
  13  -3  -1    8.20    3.50
 -13  -3   1    3.10    4.50
  13  -3  -1    8.20    3.80
 -13   3   1    2.80    4.40
  13   3  -1    2.10    4.30
 -12  -3   1   52.69    5.90
  12  -3  -1   47.40    4.60
  12  -3  -1   50.59    4.50
  12  -3  -1   49.40    5.30
 -12   3   1   68.99    5.80
  12   3  -1   48.10    5.00
  11  -3  -1  133.79    6.70
  11  -3  -1  146.69    6.90
 -11  -3   1  148.69    8.40
  11  -3  -1  141.49    7.60
  11   3  -1  139.09    7.00
 -11   3   1  136.69    7.50
  10  -3  -1  262.07    9.30
 -10  -3   1  270.07   10.40
  10  -3  -1  260.27    9.00
 -10  -3   1  289.57   10.50
 -10  -3   1  282.47    9.30
  10  -3  -1  268.97   10.00
 -10   3   1  276.07    9.90
  10   3  -1  249.78    9.40
   9  -3  -1    2.60    3.00
   9  -3  -1    1.70    2.60
   9  -3  -1    1.40    2.00
  -9  -3   1   -1.30    3.10
  -9  -3   1    2.00    2.50
   9   3  -1   -3.10    3.00
   8  -3  -1  121.89    5.60
  -8  -3   1  115.09    5.70
  -8  -3   1  124.19    6.30
  -8  -3   1  117.99    6.80
   8  -3  -1  120.09    5.10
   8  -3  -1  125.99    6.20
   8   3  -1  121.09    6.00
  -8   3   1  123.19    5.90
   7  -3  -1  478.15   13.00
  -7  -3   1  490.35   14.70
  -7  -3   1  496.55   14.10
   7  -3  -1  463.35   13.90
   7  -3  -1  480.05   13.50
  -7  -3   1  497.35   13.90
   7   3  -1  482.55   13.90
  -7   3   1  507.75   13.80
  -6  -3   1  730.23   19.70
   6  -3  -1  734.53   19.90
   6  -3  -1  746.13   18.80
  -6  -3   1  767.42   19.80
   6  -3  -1  737.23   19.20
  -6  -3   1  756.12   20.50
   6  -3  -1  759.42   19.40
  -6   3   1  782.02   19.60
   6   3  -1  749.73   19.70
  -5  -3   1   72.29    4.90
   5  -3  -1   76.39    3.20
  -5  -3   1   76.19    4.20
   5  -3  -1   71.59    4.40
   5  -3  -1   81.99    4.10
  -5  -3   1   81.39    4.50
   5  -3  -1   72.19    3.80
  -5   3   1   75.99    3.90
   5   3  -1   81.19    4.40
   5   3  -1   80.59    3.30
   4  -3  -1 1102.69   27.80
  -4  -3   1 1154.58   28.70
   4  -3  -1 1100.09   27.90
   4  -3  -1 1076.19   27.00
  -4  -3   1 1128.69   27.90
   4  -3  -1 1104.49   26.90
  -4  -3   1 1108.49   28.20
  -4   3   1 1128.69   28.20
  -4   3   1 1144.19   27.70
   4   3  -1 1137.59   28.00
  -4   3   1 1164.68   27.10
   4   3  -1 1134.39   27.20
   3  -3  -1  985.30   24.10
  -3  -3   1  998.60   25.20
   3  -3  -1  966.10   24.70
  -3  -3   1  991.10   24.60
  -3  -3   1 1002.90   25.30
   3  -3  -1 1005.30   23.70
   3  -3  -1  980.30   23.90
   3  -3  -1 1007.10   24.90
   3   3  -1 1011.80   24.20
   3   3  -1  992.60   24.80
  -3   3   1  979.50   24.90
  -3   3   1  989.90   24.40
  -2  -3   1  325.37    9.60
   2  -3  -1  338.37    9.60
   2  -3  -1  327.97    9.30
  -2  -3   1  324.47    8.80
   2  -3  -1  336.27    8.50
  -2  -3   1  314.57    9.50
   2  -3  -1  312.57    8.70
   2  -3  -1  323.87    8.30
   2   3  -1  320.17    9.30
   2   3  -1  332.17    8.80
  -2   3   1  306.57    9.30
  -2   3   1  332.87    8.80
   1  -3  -1   82.39    3.50
  -1  -3   1   79.29    3.90
   1  -3  -1   84.99    3.70
   1  -3  -1   79.39    4.10
  -1  -3   1   84.39    3.20
  -1  -3   1   88.19    4.10
   1  -3  -1   85.29    2.90
   1  -3  -1   84.69    3.10
  -1   3   1   81.49    4.00
   1   3  -1   90.59    4.00
  -1   3   1   94.19    3.20
   1   3  -1   89.79    3.60
   0  -3   1  834.62   21.40
   0  -3   1  862.91   20.70
   0  -3  -1  863.01   21.00
   0  -3   1  846.42   21.90
   0  -3  -1  863.81   21.60
   0  -3   1  847.22   20.70
   0  -3  -1  848.02   21.40
   0  -3   1  839.22   20.70
   0  -3  -1  859.01   21.90
   0   3   1  851.01   21.60
   0   3  -1  895.01   21.40
   0   3  -1  867.61   21.60
   0   3   1  887.51   21.60
   1  -3   1  220.18    6.60
  -1  -3  -1  215.98    6.90
  -1  -3  -1  217.98    7.20
   1  -3   1  220.38    7.00
  -1  -3  -1  211.08    6.30
   1  -3   1  215.28    5.70
   1  -3   1  221.98    6.80
  -1   3  -1  225.48    6.80
   1   3   1  218.68    6.70
   1   3   1  209.78    6.80
  -1   3  -1  230.98    6.30
   2  -3   1  137.59    5.30
   2  -3   1  143.09    4.80
   2  -3   1  140.79    3.70
  -2  -3  -1  139.39    5.40
  -2  -3  -1  140.09    5.50
  -2  -3  -1  143.39    4.90
   2  -3   1  142.99    5.10
   2  -3   1  141.49    3.80
   2   3   1  144.49    4.80
   2   3   1  134.79    5.10
  -2   3  -1  142.09    5.10
  -2   3  -1  145.19    4.70
   3  -3   1  155.48    5.80
   3  -3   1  163.58    5.30
   3  -3   1  162.78    4.30
   3  -3   1  172.58    5.60
   3  -3   1  164.68    4.20
  -3  -3  -1  159.98    5.60
  -3  -3  -1  162.38    6.30
  -3  -3  -1  148.99    6.10
   3  -3   1  173.78    5.80
  -3   3  -1  170.38    5.40
  -3   3  -1  175.98    5.90
   3   3   1  162.38    5.90
   3   3   1  170.18    5.40
   4  -3   1  353.86   10.00
  -4  -3  -1  374.26   10.80
   4  -3   1  359.36    8.90
  -4  -3  -1  366.46   11.10
   4  -3   1  362.26   10.50
   4  -3   1  354.96   10.20
   4  -3   1  362.26    9.00
  -4  -3  -1  362.96   10.40
  -4   3  -1  369.96    9.80
  -4   3  -1  372.26   10.20
   4   3   1  345.47   10.30
   4   3   1  371.36    9.90
   5  -3   1  259.97    8.30
  -5  -3  -1  293.27    9.00
   5  -3   1  276.37    8.80
  -5  -3  -1  296.27    9.60
  -5  -3  -1  284.17    8.80
   5  -3   1  268.27    7.30
   5  -3   1  276.97    8.30
   5  -3   1  282.57    7.40
   5   3   1  287.37    8.00
  -5   3  -1  290.27    8.60
  -5   3  -1  278.17    7.90
   5   3   1  272.67    8.60
   6  -3   1  482.25   13.30
   6  -3   1  487.85   12.60
   6  -3   1  473.45   13.90
  -6  -3  -1  506.85   13.80
  -6  -3  -1  478.85   14.60
  -6  -3  -1  488.35   13.90
   6   3   1  516.15   13.00
   6   3   1  483.35   13.70
  -6   3  -1  509.65   13.70
  -6   3  -1  510.95   12.90
   7  -3   1  208.18    6.50
   7  -3   1  214.68    7.20
  -7  -3  -1  215.58    8.60
   7  -3   1  235.28    8.00
  -7  -3  -1  212.18    7.60
  -7  -3  -1  212.28    7.90
   7   3   1  220.38    6.70
   7   3   1  204.28    7.50
  -7   3  -1  216.38    7.60
   8  -3   1  699.83   18.30
   8  -3   1  686.53   17.80
  -8  -3  -1  673.23   19.40
  -8  -3  -1  722.93   18.70
   8  -3   1  682.93   18.90
  -8  -3  -1  687.13   19.20
   8   3   1  691.13   18.80
  -8   3  -1  700.93   18.80
  -9  -3  -1  164.48    6.90
   9  -3   1  159.68    6.20
  -9  -3  -1  161.48    7.60
  -9  -3  -1  159.88    8.10
   9  -3   1  161.78    7.30
   9  -3   1  166.58    6.60
   9   3   1  168.88    7.30
  -9   3  -1  161.18    6.90
  10  -3   1   81.59    5.00
 -10  -3  -1   94.09    6.50
  10  -3   1   87.39    6.20
  10  -3   1   77.49    5.10
 -10   3  -1   75.19    5.90
  10   3   1   88.39    5.50
  11  -3   1   72.19    5.40
  11  -3   1   92.89    5.50
  11  -3   1   61.69    5.50
 -11  -3  -1   66.09    6.00
  11   3   1   70.29    5.60
 -11   3  -1   75.29    5.70
 -12  -3  -1  408.36   14.50
  12  -3   1  410.86   13.70
  12  -3   1  390.36   12.70
  12   3   1  384.66   13.30
 -12   3  -1  397.96   13.60
  13  -3   1    3.70    4.10
 -13  -3  -1    5.30    7.70
  13  -3   1    7.10    5.90
 -13   3  -1    4.10    4.30
  13   3   1    5.00    4.20
  11  -4  -1   24.00    4.30
  11  -4  -1   31.50    5.70
  11  -4  -1   26.10    4.60
 -11  -4   1   21.50    6.10
  11   4  -1   24.80    5.70
 -11   4   1   33.10    4.90
 -10  -4   1    6.20    4.60
 -10  -4   1    5.10    3.90
  10  -4  -1    3.80    4.10
  10  -4  -1    6.00    3.60
 -10  -4   1    8.50    3.80
  10  -4  -1    4.90    2.70
 -10   4   1    3.90    3.70
  10   4  -1   10.70    4.30
 -10   4   1    2.80    3.70
   9  -4  -1  347.07   10.70
  -9  -4   1  368.56   12.20
  -9  -4   1  358.66   13.40
  -9  -4   1  366.56   12.60
   9  -4  -1  351.36   11.70
  -9   4   1  358.46   12.10
   9   4  -1  349.27   12.40
  -9   4   1  342.77   12.40
   8  -4  -1    4.10    2.00
  -8  -4   1    9.90    4.10
   8  -4  -1    6.80    3.30
  -8  -4   1   11.10    3.30
  -8  -4   1    5.00    3.20
  -8   4   1    9.30    3.40
   8   4  -1   11.40    3.90
  -8   4   1    8.60    3.40
  -7  -4   1    6.20    2.90
  -7  -4   1    8.00    3.90
  -7  -4   1    9.30    3.20
   7  -4  -1    6.50    1.90
   7  -4  -1    7.40    3.00
  -7   4   1    6.60    3.50
   7   4  -1    6.50    3.50
  -7   4   1    6.00    3.00
  -6  -4   1    3.50    3.20
   6  -4  -1    5.40    2.90
  -6  -4   1    5.80    2.60
   6  -4  -1    3.80    1.60
  -6  -4   1    3.60    3.50
   6   4  -1    9.80    3.40
  -6   4   1    5.80    2.60
  -6   4   1    1.70    3.00
   5  -4  -1  956.30   23.50
  -5  -4   1  959.30   25.80
   5  -4  -1  943.61   24.80
  -5  -4   1  978.40   25.40
   5  -4  -1  954.60   25.00
  -5  -4   1  981.50   24.90
  -5   4   1  961.70   25.10
   5   4  -1  912.21   24.80
  -4  -4   1   11.40    3.20
  -4  -4   1    8.60    2.30
   4  -4  -1    8.40    2.60
   4  -4  -1    6.70    2.70
   4  -4  -1    8.00    1.50
  -4  -4   1    9.60    3.10
  -4   4   1   21.90    3.20
   4   4  -1    7.90    2.70
  -3  -4   1    5.60    2.80
  -3  -4   1    4.40    2.90
   3  -4  -1    2.80    1.40
   3  -4  -1    4.30    2.50
  -3  -4   1    3.90    1.90
   3  -4  -1    2.90    2.50
   3   4  -1    4.60    2.40
  -3   4   1    1.30    2.30
   2  -4  -1   58.79    4.30
  -2  -4   1   74.99    5.20
  -2  -4   1   61.59    4.80
  -2  -4   1   64.79    3.70
   2  -4  -1   62.99    4.80
   2  -4  -1   64.89    3.20
   2   4  -1   61.19    4.20
  -2   4   1   61.79    4.50
  -1  -4   1 1061.09   27.30
   1  -4  -1 1078.29   27.80
  -1  -4   1 1087.19   27.90
   1  -4  -1 1062.99   26.30
  -1  -4   1 1070.19   26.40
  -1   4   1 1093.29   27.20
   1   4  -1 1042.90   27.20
   1   4  -1 1084.39   26.80
  -1   4   1 1100.19   27.50
   0  -4  -1    0.50    2.60
   0  -4  -1    1.20    1.90
   0  -4   1    0.40    2.30
   0  -4   1    2.20    2.10
   0  -4   1    0.40    1.30
   0  -4  -1    0.40    1.40
   0   4  -1    3.10    2.30
   0   4   1   -1.40    2.50
   0   4  -1    0.00    2.00
   0   4   1   -0.50    2.10
  -1  -4  -1   13.50    2.60
  -1  -4  -1   11.60    3.00
   1  -4   1    8.00    2.20
   1  -4   1    9.50    2.80
  -1  -4  -1   10.20    1.90
   1  -4   1    9.20    1.40
   1   4   1   10.80    2.30
  -1   4  -1    5.10    2.20
   1   4   1    7.90    2.80
  -1   4  -1   11.90    2.90
  -2  -4  -1   10.90    2.10
  -2  -4  -1   15.50    2.90
   2  -4   1   11.70    2.90
   2  -4   1   11.10    1.40
  -2  -4  -1   13.30    3.10
   2  -4   1   15.50    2.60
  -2   4  -1   12.60    2.80
   2   4   1   11.90    2.70
   2   4   1   13.40    2.40
  -2   4  -1    9.80    2.50
   3  -4   1  748.13   19.90
   3  -4   1  739.13   18.00
  -3  -4  -1  726.33   19.30
   3  -4   1  715.43   19.40
  -3  -4  -1  722.73   20.00
  -3  -4  -1  762.52   20.20
  -3   4  -1  769.72   19.60
   3   4   1  716.03   19.60
   3   4   1  741.73   19.00
  -4  -4  -1   27.80    3.00
   4  -4   1   32.90    2.10
   4  -4   1   26.40    3.30
  -4  -4  -1   30.70    3.90
  -4  -4  -1   24.10    3.60
   4  -4   1   31.10    3.30
  -4   4  -1   36.40    3.80
   4   4   1   33.40    3.80
  -5  -4  -1  158.28    7.60
   5  -4   1  169.78    6.60
  -5  -4  -1  164.28    7.10
  -5  -4  -1  158.18    6.90
   5  -4   1  159.98    4.90
  -5   4  -1  165.08    6.60
  -5   4  -1  169.68    7.40
   5   4   1  156.28    7.20
  -6  -4  -1   86.39    6.60
  -6  -4  -1   96.69    6.10
   6  -4   1   86.69    5.20
  -6  -4  -1   86.79    5.70
   6  -4   1   88.09    3.60
  -6   4  -1   88.99    5.40
   6   4   1  102.49    6.10
  -6   4  -1   88.99    5.90
   7  -4   1  459.65   14.20
  -7  -4  -1  456.15   15.10
  -7  -4  -1  476.85   14.40
   7  -4   1  451.05   12.30
  -7  -4  -1  473.85   14.30
   7  -4   1  457.55   13.50
  -7   4  -1  461.65   14.30
  -7   4  -1  462.85   13.80
   7   4   1  482.55   14.30
   8  -4   1    6.10    1.90
   8  -4   1    4.80    3.50
  -8  -4  -1    7.10    3.40
  -8  -4  -1    6.10    3.30
  -8  -4  -1    9.80    4.20
   8  -4   1    3.80    3.10
   8   4   1    4.30    3.60
  -8   4  -1    5.70    3.30
  -9  -4  -1   99.89    6.50
  -9  -4  -1   86.89    7.10
   9  -4   1   94.39    6.90
  -9  -4  -1   94.59    7.00
   9  -4   1   84.19    4.80
   9  -4   1   82.09    5.90
   9   4   1   88.19    6.90
  -9   4  -1   80.59    6.70
 -10  -4  -1   68.09    6.30
 -10  -4  -1   65.09    5.40
  10  -4   1   53.69    5.50
  10  -4   1   65.79    4.90
  10   4   1   65.29    5.70
 -10   4  -1   64.29    5.70
 -11   4  -1   95.89    7.50
  -7  -5   1  397.76   14.60
   7  -5  -1  397.56   13.40
  -7  -5   1  426.66   13.80
  -7  -5   1  422.36   14.60
   7  -5  -1  412.66   11.50
  -7   5   1  403.56   13.80
   7   5  -1  412.16   19.00
   6  -5  -1   49.10    3.60
  -6  -5   1   54.59    5.80
  -6  -5   1   49.30    5.80
  -6  -5   1   53.69    4.80
   6  -5  -1   48.80    5.10
  -6   5   1   46.00    4.80
   6   5  -1   47.90    5.40
   5  -5  -1   -4.70    3.20
   5  -5  -1   -0.10    1.80
  -5  -5   1    5.60    4.00
  -5  -5   1   -0.80    2.80
  -5  -5   1    0.20    3.60
  -5   5   1    0.40    3.60
   5   5  -1    0.00    3.70
   4  -5  -1   59.69    5.30
   4  -5  -1   54.39    3.70
  -4  -5   1   70.99    5.80
  -4  -5   1   59.59    5.70
  -4  -5   1   63.99    5.30
   4  -5  -1   78.69    6.50
   4   5  -1   58.79    5.50
  -4   5   1   59.39    5.10
   3  -5  -1  486.95   13.40
  -3  -5   1  507.35   14.50
   3  -5  -1  538.85   16.00
  -3  -5   1  519.05   16.10
  -3   5   1  511.35   15.10
  -3   5   1  490.85   15.30
   3   5  -1  478.95   15.00
   2  -5  -1   42.40    3.50
   2  -5  -1   46.90    5.20
  -2  -5   1   37.80    4.70
  -2  -5   1   42.40    3.50
  -2   5   1   41.40    4.30
   2   5  -1   37.00    4.50
  -2   5   1   43.90    4.70
  -1  -5   1    2.40    3.60
   1  -5  -1    0.50    2.00
   1  -5  -1    3.10    3.70
  -1  -5   1    5.20    2.10
  -1   5   1   -3.70    3.50
   1   5  -1    2.60    3.50
   0  -5  -1   84.49    6.80
   0  -5   1   82.99    6.80
   0  -5  -1   77.19    4.50
   0  -5   1   82.19    4.30
   0   5   1   86.99    6.40
   0   5  -1   82.09    6.10
  -1  -5  -1  266.17    8.70
   1  -5   1  258.17    7.90
   1  -5   1  275.57   10.60
  -1  -5  -1  275.47   10.70
  -1   5  -1  261.47    9.90
   1   5   1  250.47    9.90
   2  -5   1   29.00    2.40
  -2  -5  -1   29.80    3.20
  -2  -5  -1   31.20    4.80
   2  -5   1   29.90    4.50
   2   5   1   25.10    3.90
  -2   5  -1   23.10    3.90
  -3  -5  -1    3.30    3.90
   3  -5   1    8.40    3.80
   3  -5   1    5.00    1.60
  -3  -5  -1    4.30    2.60
  -3   5  -1   -1.10    3.30
   3   5   1    7.00    3.90
   4  -5   1   76.79    3.50
  -4  -5  -1   72.19    5.60
  -4  -5  -1   76.29    6.30
  -4   5  -1   79.49    6.20
  -4   5  -1   75.29    6.20
   4   5   1   67.69    5.50
  -5  -5  -1  199.38    9.50
   5  -5   1  199.88    8.40
  -5  -5  -1  188.38    8.40
   5  -5   1  193.68    5.90
  -5  -5  -1  209.88   12.20
   5   5   1  190.18    9.00
  -5   5  -1  184.78    8.50
  -6  -5  -1    0.20    3.20
   6  -5   1    0.60    3.30
  -6  -5  -1    0.50    4.10
   6  -5   1    1.30    1.60
  -6  -5  -1   -0.80    4.00
  -6   5  -1    3.20    3.50
   6   5   1    2.70    4.10
   7  -5   1    2.40    1.70
  -7  -5  -1    1.70    3.50
  -7  -5  -1    2.50    4.30
  -7  -5  -1    4.00    4.80
   7  -5   1    6.00    3.80
  -7   5  -1    2.10    3.80
 -16   0   2   58.59    5.80
  16   0  -2   76.69    6.10
  15   0  -2   -0.50    3.10
 -15   0   2    1.30    3.50
  15   0  -2    1.60    3.50
 -15   0   2    1.70    3.40
  14   0  -2  350.06   11.10
  14   0  -2  360.56   11.70
 -14   0   2  346.97   11.50
 -14   0   2  334.87   11.70
 -13   0   2   -1.70    3.00
  13   0  -2    1.70    3.20
  13   0  -2    1.10    3.00
  13   0  -2    3.20    2.60
 -13   0   2    0.60    2.70
 -12   0   2   36.20    3.50
  12   0  -2   37.70    3.30
  12   0  -2   43.50    3.80
 -12   0   2   35.00    3.60
  11   0  -2    0.20    2.00
 -11   0   2   -0.20    2.10
  11   0  -2    2.20    2.40
  11   0  -2    3.20    2.40
 -11   0   2    0.40    2.30
  10   0  -2 1493.35   37.10
  10   0  -2 1485.05   36.10
  10   0  -2 1466.95   36.50
 -10   0   2 1497.05   36.40
 -10   0   2 1473.15   36.60
   9   0  -2    0.10    1.40
  -9   0   2    0.80    1.50
   9   0  -2    2.20    1.80
   9   0  -2    1.40    1.80
  -9   0   2    2.20    1.90
  -8   0   2   60.29    3.20
   8   0  -2   65.19    3.70
  -8   0   2   67.09    3.50
   8   0  -2   62.89    3.00
   8   0  -2   58.99    3.10
  -7   0   2    0.30    1.20
   7   0  -2    0.20    1.30
  -7   0   2    0.80    1.20
  -7   0   2    0.20    1.30
   7   0  -2   -0.50    1.30
   7   0  -2    0.50    1.00
   7   0  -2   -0.10    0.60
   6   0  -2 2598.24   61.39
  -6   0   2 2661.63   61.59
   6   0  -2 2553.34   61.29
   6   0  -2 2619.04   61.89
   6   0  -2 2618.94   61.59
  -6   0   2 2572.84   61.69
  -5   0   2    1.40    0.80
   5   0  -2    0.60    0.90
  -5   0   2    2.00    1.00
   5   0  -2    0.30    0.60
   5   0  -2    0.00    0.50
  -5   0   2   -0.30    0.70
   5   0  -2   -0.50    0.70
   3   0  -2    3.50    0.50
  -3   0   2    0.90    0.50
   2   0  -2  108.19    2.90
   2   0  -2  112.89    3.00
  -2   0   2  114.39    3.20
  -2   0   2  115.39    3.10
   2   0  -2  105.29    3.20
   2   0  -2  118.39    3.10
  -2   0   2  121.49    3.00
   1   0  -2    0.60    0.20
  -1   0   2    0.50    0.20
  -1   0   2    0.20    0.20
   1   0  -2    0.90    0.20
  -1   0   2    0.30    0.30
  -1   0   2    1.40    0.20
   0   0   2  397.76    9.20
   0   0   2  388.26    9.30
   0   0   2  386.56    9.30
   0   0  -2  384.46    9.30
   0   0  -2  394.46    9.30
   0   0  -2  386.86    9.30
   0   0  -2  389.06    9.20
   1   0   2    0.40    0.30
   1   0   2    0.60    0.20
  -1   0  -2    0.70    0.30
   1   0   2    0.60    0.20
  -1   0  -2    2.00    0.30
  -1   0  -2    0.30    0.20
   1   0   2    1.50    0.30
   2   0   2 4748.33  115.29
   2   0   2 4925.21  115.99
   2   0   2 4858.31  115.39
  -2   0  -2 4987.90  116.59
  -2   0  -2 4843.02  115.09
   2   0   2 5096.69  115.59
  -2   0  -2 4764.92  115.49
   3   0   2    0.50    0.50
   3   0   2    0.80    0.60
  -3   0  -2    1.10    0.30
  -3   0  -2    1.50    0.50
  -3   0  -2    2.50    0.60
   3   0   2    0.30    0.50
   3   0   2    1.10    0.50
   4   0   2  195.18    5.40
   4   0   2  195.28    5.30
  -4   0  -2  198.18    4.80
  -4   0  -2  193.68    5.40
   4   0   2  192.98    5.20
   4   0   2  197.18    5.30
  -4   0  -2  196.98    5.40
   5   0   2    0.50    0.90
  -5   0  -2    2.10    0.90
  -5   0  -2    0.80    0.90
  -5   0  -2    0.30    0.40
   5   0   2    1.70    0.80
  -5   0  -2    2.10    0.80
   5   0   2    0.20    0.90
  -6   0  -2 3610.94   84.89
  -6   0  -2 3580.34   84.39
   6   0   2 3627.74   84.79
   6   0   2 3483.65   84.99
   6   0   2 3663.43   84.79
  -6   0  -2 3732.63   84.99
  -6   0  -2 3525.85   84.79
   7   0   2    0.70    1.30
   7   0   2    0.20    1.30
  -7   0  -2    0.30    1.30
   7   0   2    1.10    1.20
  -7   0  -2    0.20    1.20
  -7   0  -2    1.50    1.30
  -8   0  -2  243.48    7.50
   8   0   2  247.88    7.40
   8   0   2  248.58    7.40
   8   0   2  260.87    7.90
  -8   0  -2  250.47    7.50
  -9   0  -2    8.30    2.10
  -9   0  -2    8.50    1.80
   9   0   2    1.00    2.00
   9   0   2    1.90    1.70
   9   0   2    1.60    1.80
 -10   0  -2  499.95   13.90
  10   0   2  521.75   14.40
  10   0   2  494.45   13.80
  10   0   2  526.35   13.90
 -10   0  -2  493.85   13.80
 -11   0  -2    0.10    2.40
 -11   0  -2   -1.10    2.20
  11   0   2    2.80    2.30
  11   0   2   -0.60    2.00
  11   0   2   -1.10    2.50
 -12   0  -2  197.98    7.80
  12   0   2  199.88    7.50
  12   0   2  198.68    7.40
  12   0   2  205.58    8.50
 -12   0  -2  200.78    7.70
 -13   0  -2    1.00    2.90
  13   0   2    0.90    3.30
  13   0   2   -0.60    2.80
 -13   0  -2    4.60    3.20
  13   0   2   -3.60    2.70
  14   0   2  317.27   11.30
  14   0   2  306.37   10.70
 -14   0  -2  295.17   10.70
 -14   0  -2  324.37   11.10
 -15   0  -2   -0.90    3.70
 -15   0  -2    2.20    3.70
  15   0   2    3.00    3.60
  15  -1  -2  126.29    8.60
 -15  -1   2  119.49    7.60
  15  -1  -2  114.59    7.00
  15  -1  -2  113.19    7.10
 -15   1   2  113.69    7.70
  15   1  -2  107.29    6.60
 -14  -1   2   24.70    4.20
  14  -1  -2   20.10    4.20
  14  -1  -2   17.90    3.70
  14  -1  -2   18.60    4.00
 -14   1   2   13.60    3.80
  14   1  -2   17.90    3.90
  13  -1  -2  112.99    6.30
 -13  -1   2  123.99    6.50
  13  -1  -2  115.59    6.30
  13  -1  -2  126.19    7.30
 -13  -1   2  127.19    6.90
 -13   1   2  118.39    6.90
  13   1  -2  129.59    6.60
  12  -1  -2  289.17    9.50
 -12  -1   2  280.77    9.90
  12  -1  -2  263.27    9.40
  12  -1  -2  289.37   10.20
 -12  -1   2  283.77    9.40
 -12   1   2  283.37    9.10
  12   1  -2  286.27    9.70
 -12   1   2  276.87    9.90
  12   1  -2  292.47    8.80
  11  -1  -2  386.76   11.80
 -11  -1   2  373.66   11.40
 -11  -1   2  375.16   11.20
  11  -1  -2  373.76   11.10
  11  -1  -2  367.66   11.20
  11   1  -2  373.16   10.40
 -11   1   2  354.76   11.20
 -11   1   2  370.36   10.60
  11   1  -2  354.46   11.20
  10  -1  -2   -0.80    2.10
  10  -1  -2    0.80    2.00
 -10  -1   2   -2.40    2.20
 -10  -1   2    0.90    1.90
  10  -1  -2    3.20    2.20
  10   1  -2    0.80    1.60
  10   1  -2   -0.70    2.10
 -10   1   2   -1.60    1.60
 -10   1   2    1.30    2.20
   9  -1  -2  298.97    9.10
  -9  -1   2  304.07    9.50
  -9  -1   2  309.87    9.20
  -9  -1   2  329.97    9.70
   9  -1  -2  311.67    9.60
   9  -1  -2  299.27    9.10
   9   1  -2  315.87    8.50
   9   1  -2  293.57    9.20
   9   1  -2  314.17    9.80
  -9   1   2  306.27    9.40
   9   1  -2  311.57    8.80
  -9   1   2  313.67    8.60
   8  -1  -2 1553.14   38.70
  -8  -1   2 1557.34   38.70
  -8  -1   2 1587.54   38.40
  -8  -1   2 1596.14   38.80
   8  -1  -2 1551.24   38.40
   8  -1  -2 1576.24   38.40
   8   1  -2 1557.64   38.50
   8   1  -2 1575.24   37.90
   8   1  -2 1593.94   37.80
  -8   1   2 1604.34   37.90
  -8   1   2 1586.94   38.60
   8   1  -2 1661.03   39.00
  -7  -1   2 1122.29   27.60
   7  -1  -2 1139.39   27.60
   7  -1  -2 1055.59   26.50
   7  -1  -2 1100.89   27.60
  -7  -1   2 1156.58   28.00
  -7  -1   2 1163.98   27.20
   7  -1  -2 1088.49   27.70
  -7  -1   2 1102.89   27.90
  -7   1   2 1140.19   27.80
  -7   1   2 1188.48   27.20
   7   1  -2 1093.99   27.70
   7   1  -2 1160.58   28.10
   7   1  -2 1140.89   27.10
  -6  -1   2    6.20    1.20
   6  -1  -2    6.30    1.40
  -6  -1   2    7.10    1.30
   6  -1  -2    5.50    1.20
   6  -1  -2    4.90    0.70
   6  -1  -2    7.70    1.30
  -6  -1   2   13.60    1.60
  -6  -1   2    7.00    1.50
   6   1  -2    4.70    1.40
  -6   1   2    6.00    1.00
  -6   1   2    5.90    1.50
   6   1  -2    8.10    1.00
   6   1  -2    4.10    1.30
   5  -1  -2 1270.37   30.30
  -5  -1   2 1263.67   30.10
   5  -1  -2 1242.08   30.20
   5  -1  -2 1273.67   29.70
   5  -1  -2 1246.08   30.30
  -5  -1   2 1209.78   30.50
   5  -1  -2 1189.58   30.10
  -5  -1   2 1263.27   30.50
  -5  -1   2 1273.77   30.20
   5   1  -2 1237.48   30.60
  -5   1   2 1337.27   29.80
  -5   1   2 1273.97   30.40
   5   1  -2 1242.78   30.30
   5   1  -2 1290.07   29.80
   4  -1  -2  942.61   23.50
   4  -1  -2 1018.60   23.80
  -4  -1   2  968.30   24.00
  -4  -1   2  977.10   23.70
   4  -1  -2  992.90   23.30
  -4  -1   2  973.60   23.90
  -4  -1   2  986.10   23.60
   4  -1  -2  972.60   23.70
   4  -1  -2  959.50   23.70
   4   1  -2  997.30   23.20
   4   1  -2  969.40   23.70
   4   1  -2  962.20   23.90
  -4   1   2 1004.80   23.20
  -4   1   2 1025.40   23.80
   3  -1  -2 1927.51   43.50
  -3  -1   2 1849.91   43.30
   3  -1  -2 1813.72   43.20
  -3  -1   2 1839.72   43.50
   3  -1  -2 1824.82   43.60
   3  -1  -2 1703.33   43.40
  -3  -1   2 1840.92   43.60
  -3  -1   2 1829.32   43.80
   3  -1  -2 1770.62   43.30
   3   1  -2 1814.02   43.60
   3   1  -2 1904.21   43.40
   3   1  -2 1832.22   43.50
  -3   1   2 1896.51   43.40
  -3   1   2 1911.61   43.50
  -2  -1   2   85.19    2.70
  -2  -1   2   80.99    2.30
   2  -1  -2   79.99    2.60
  -2  -1   2   80.69    2.50
   2  -1  -2   76.59    2.50
   2  -1  -2   79.09    2.50
   2  -1  -2   79.69    2.50
   2  -1  -2   81.19    2.30
  -2  -1   2   76.69    2.60
   2   1  -2   85.99    2.10
   2   1  -2   80.79    2.50
  -2   1   2   83.19    2.50
   1  -1  -2 4015.80   95.79
  -1  -1   2 4115.79   95.99
   1  -1  -2 4019.30   96.79
  -1  -1   2 4007.30   96.49
  -1  -1   2 3989.70   97.59
   1  -1  -2 3871.11   95.89
   1  -1  -2 4132.99   96.79
  -1  -1   2 3763.32   95.79
   1  -1  -2 3995.30   95.99
  -1  -1   2 3991.60   96.39
  -1   1   2 4259.87   96.89
   1   1  -2 4276.27   97.19
   1   1  -2 4231.58   95.89
  -1   1   2 4359.26   97.79
   0  -1   2  698.63   16.60
   0  -1  -2  801.72   16.50
   0  -1  -2  649.43   16.50
   0  -1   2  662.43   16.40
   0  -1   2  640.64   16.60
   0  -1  -2  672.93   16.60
   0  -1  -2  687.33   16.50
   0  -1   2  652.03   16.40
   0  -1  -2  669.53   16.40
   0   1  -2  698.33   16.50
   0   1   2  748.93   16.70
   1  -1   2  328.77    7.80
  -1  -1  -2  319.27    7.90
   1  -1   2  312.87    7.70
   1  -1   2  289.17    7.70
   1  -1   2  310.47    7.80
   1  -1   2  319.07    7.60
  -1  -1  -2  315.57    7.90
  -1  -1  -2  296.57    7.80
   1   1   2  293.37    7.80
   1   1   2  310.57    7.80
   1   1   2  319.97    7.80
   2  -1   2  130.09    3.70
   2  -1   2  128.49    3.70
  -2  -1  -2  139.19    3.80
   2  -1   2  128.59    3.60
   2  -1   2  134.29    3.50
  -2  -1  -2  135.59    3.20
  -2  -1  -2  127.29    3.90
  -2  -1  -2  124.89    3.80
  -2   1  -2  135.19    3.70
   2   1   2  129.29    3.70
   2   1   2  131.69    3.70
   3  -1   2 1690.23   39.40
  -3  -1  -2 1654.03   39.70
   3  -1   2 1633.44   39.50
  -3  -1  -2 1659.93   39.00
  -3  -1  -2 1656.93   39.40
   3  -1   2 1659.93   39.80
  -3  -1  -2 1661.63   39.70
   3  -1   2 1600.74   39.10
   3  -1   2 1701.73   39.20
   3   1   2 1626.34   39.30
   3   1   2 1656.93   39.40
  -3   1  -2 1729.13   39.50
  -3   1  -2 1741.23   39.40
   3   1   2 1647.44   39.60
  -4  -1  -2 3041.00   74.09
   4  -1   2 3132.19   74.29
  -4  -1  -2 3122.49   74.59
  -4  -1  -2 3212.58   75.09
   4  -1   2 3241.58   75.69
   4  -1   2 3125.99   75.09
  -4  -1  -2 3102.49   74.59
   4  -1   2 3234.38   74.39
   4  -1   2 3085.99   74.09
   4   1   2 3138.59   74.69
  -4   1  -2 3303.17   74.69
   4   1   2 3169.38   74.49
   4   1   2 3116.39   74.29
  -4   1  -2 3217.48   74.19
  -5  -1  -2  160.58    5.20
   5  -1   2  162.68    4.70
  -5  -1  -2  164.28    4.50
   5  -1   2  158.48    5.00
   5  -1   2  151.58    4.60
  -5  -1  -2  163.38    4.60
   5  -1   2  153.48    4.70
  -5  -1  -2  168.78    5.20
   5   1   2  167.28    5.20
  -5   1  -2  164.28    4.80
   5   1   2  159.68    4.70
   5   1   2  153.18    4.90
  -5   1  -2  163.78    4.00
   6  -1   2   66.09    2.80
   6  -1   2   60.99    2.80
   6  -1   2   64.89    2.70
  -6  -1  -2   66.99    3.40
  -6  -1  -2   65.09    2.60
  -6  -1  -2   66.69    2.60
   6  -1   2   63.19    3.00
   6   1   2   64.19    3.40
   6   1   2   66.79    3.00
  -6   1  -2   62.09    2.80
   6   1   2   66.29    2.80
  -6   1  -2   62.49    3.10
  -7  -1  -2  724.83   18.70
   7  -1   2  695.93   18.30
   7  -1   2  728.83   18.50
   7  -1   2  737.63   18.20
  -7  -1  -2  731.23   17.80
  -7  -1  -2  722.83   18.00
  -7  -1  -2  731.23   18.80
  -7   1  -2  716.53   18.50
   7   1   2  721.93   18.40
   7   1   2  720.93   18.10
  -7   1  -2  738.13   18.20
   7   1   2  756.12   18.80
  -8  -1  -2  550.74   15.20
  -8  -1  -2  573.04   14.10
   8  -1   2  571.14   14.60
  -8  -1  -2  549.25   15.20
   8  -1   2  537.85   14.80
   8  -1   2  567.64   14.80
  -8  -1  -2  559.14   14.50
   8   1   2  566.74   14.80
  -8   1  -2  573.54   14.60
   8   1   2  553.24   14.50
   8   1   2  588.04   15.30
  -8   1  -2  548.05   14.90
  -9  -1  -2  176.28    5.90
  -9  -1  -2  189.18    6.80
   9  -1   2  170.98    6.00
   9  -1   2  174.28    6.30
   9  -1   2  178.78    6.40
   9   1   2  176.08    5.90
   9   1   2  171.98    6.20
   9   1   2  183.98    6.80
  -9   1  -2  179.78    6.00
  -9   1  -2  169.98    6.20
 -10  -1  -2   39.80    3.10
  10  -1   2   38.60    3.30
  10  -1   2   36.20    3.10
 -10  -1  -2   31.50    3.30
  10  -1   2   36.00    3.10
 -10   1  -2   31.90    3.10
  10   1   2   37.20    3.20
  10   1   2   39.50    3.00
 -10   1  -2   38.20    3.10
 -11  -1  -2  507.05   13.90
  11  -1   2  499.95   13.90
 -11  -1  -2  499.15   14.70
  11  -1   2  493.15   14.10
  11  -1   2  491.75   14.50
  11   1   2  509.55   14.30
 -11   1  -2  483.75   14.20
  11   1   2  508.95   13.80
 -11   1  -2  502.35   13.90
  12  -1   2  305.77   10.60
  12  -1   2  301.97    9.80
 -12  -1  -2  300.47   10.60
  12  -1   2  309.87   10.20
 -12   1  -2  304.17    9.90
  12   1   2  295.27   10.00
  12   1   2  317.57    9.80
 -12   1  -2  293.67   10.20
  13  -1   2   24.10    5.90
  13  -1   2   19.60    3.80
 -13  -1  -2   27.00    4.30
  13  -1   2   28.50    4.10
  13   1   2   19.80    3.70
 -13   1  -2   17.30    3.60
  13   1   2   24.00    3.50
 -13   1  -2   21.90    3.50
  14  -1   2   71.39    6.80
 -14  -1  -2   83.59    6.90
  14  -1   2   83.19    6.40
 -14   1  -2   78.89    5.90
  14   1   2   81.09    6.10
 -14   1  -2   73.09    5.90
  14   1   2   86.29    6.20
  15  -1   2  218.78    9.70
  15  -1   2  237.18   10.80
 -15  -1  -2  239.18   10.50
  15   1   2  241.88    9.30
 -15   1  -2  224.68   10.00
 -15  -2   2  106.19    8.40
  15  -2  -2   79.19    7.00
  15  -2  -2   91.99    7.80
  15  -2  -2   98.79    7.10
  15   2  -2   91.19    7.40
 -14  -2   2    0.10    4.00
  14  -2  -2   -1.20    3.50
  14  -2  -2    1.40    3.70
  14  -2  -2   -1.70    3.20
 -14   2   2    1.10    3.60
  14   2  -2   -0.70    3.80
 -13  -2   2  466.75   14.70
  13  -2  -2  437.86   14.30
  13  -2  -2  415.46   13.80
  13  -2  -2  457.25   14.00
 -13   2   2  444.76   14.30
  13   2  -2  436.06   13.90
  12  -2  -2    5.60    3.20
  12  -2  -2    8.00    3.10
  12  -2  -2    2.70    2.80
 -12  -2   2    1.60    3.10
 -12   2   2    1.20    3.30
  12   2  -2    8.40    3.50
  11  -2  -2  511.95   14.30
 -11  -2   2  479.25   15.10
  11  -2  -2  506.75   14.70
  11  -2  -2  510.85   14.80
  11   2  -2  496.15   14.60
 -11   2   2  487.05   14.80
  10  -2  -2   54.49    4.20
  10  -2  -2   54.29    4.30
 -10  -2   2   61.99    5.20
  10  -2  -2   62.29    4.60
 -10   2   2   64.59    4.90
  10   2  -2   64.59    4.80
  -9  -2   2  739.33   18.50
   9  -2  -2  710.83   18.70
  -9  -2   2  737.03   19.40
   9  -2  -2  685.83   18.80
  -9  -2   2  711.23   19.50
   9  -2  -2  706.83   18.80
   9   2  -2  703.43   18.90
  -9   2   2  702.13   19.00
  -8  -2   2   31.50    2.90
   8  -2  -2   42.20    3.40
   8  -2  -2   45.80    3.40
  -8  -2   2   34.50    3.40
  -8  -2   2   42.20    3.30
   8  -2  -2   35.10    3.30
   8   2  -2   40.30    3.30
  -8   2   2   47.10    3.40
   8   2  -2   46.30    2.40
  -7  -2   2  874.21   22.00
   7  -2  -2  819.42   21.70
  -7  -2   2  816.22   20.90
   7  -2  -2  847.92   21.50
   7  -2  -2  862.81   21.50
  -7  -2   2  834.72   22.20
  -7  -2   2  840.72   21.50
  -7   2   2  883.81   20.70
  -7   2   2  842.52   21.70
   7   2  -2  878.11   21.70
   7   2  -2  883.31   20.70
  -6  -2   2  247.68    7.30
   6  -2  -2  230.18    6.60
   6  -2  -2  229.88    7.40
   6  -2  -2  242.38    7.10
  -6  -2   2  240.78    7.80
  -6  -2   2  235.58    7.50
   6  -2  -2  239.08    7.00
  -6  -2   2  236.78    6.60
   6   2  -2  235.48    7.40
   6   2  -2  248.28    6.40
  -6   2   2  245.38    7.40
  -6   2   2  246.88    6.30
  -5  -2   2 1167.28   27.80
   5  -2  -2 1104.09   28.00
  -5  -2   2 1171.88   28.60
   5  -2  -2 1167.48   28.80
   5  -2  -2 1147.19   28.20
  -5  -2   2 1176.98   28.70
   5  -2  -2 1146.09   28.10
  -5  -2   2 1148.89   29.10
   5  -2  -2 1168.98   28.50
   5   2  -2 1139.99   28.50
   5   2  -2 1199.08   27.80
  -5   2   2 1216.08   28.60
  -5   2   2 1217.88   27.70
   4  -2  -2    2.10    0.70
   4  -2  -2    4.00    1.10
   4  -2  -2    0.50    1.20
   4  -2  -2    6.80    1.60
  -4  -2   2    3.50    1.50
   4  -2  -2    5.70    1.00
  -4  -2   2    0.30    1.20
  -4  -2   2    1.80    1.10
  -4  -2   2    2.50    0.70
   4   2  -2    1.60    0.80
  -4   2   2    2.10    1.30
  -4   2   2    3.10    0.70
   4   2  -2    2.50    1.40
  -3  -2   2 2070.99   48.60
   3  -2  -2 2028.10   48.30
  -3  -2   2 2063.39   48.00
  -3  -2   2 2030.70   49.20
   3  -2  -2 1977.70   48.60
  -3  -2   2 1943.41   48.60
  -3  -2   2 2016.30   48.90
   3  -2  -2 2021.20   48.10
   3  -2  -2 2002.20   48.60
   3  -2  -2 2036.20   48.00
  -3   2   2 2097.69   49.00
   3   2  -2 2139.09   48.10
   3   2  -2 2078.39   48.70
  -3   2   2 2144.69   48.60
   2  -2  -2   23.90    1.30
   2  -2  -2   24.80    1.50
   2  -2  -2   25.30    1.90
  -2  -2   2   27.50    2.30
   2  -2  -2   21.70    1.30
  -2  -2   2   29.60    1.70
  -2  -2   2   24.50    2.00
  -2  -2   2   22.40    1.60
  -2  -2   2   28.00    1.30
   2  -2  -2   23.30    1.90
   2   2  -2   24.70    1.50
  -2   2   2   25.00    2.00
  -2   2   2   23.80    1.60
   2   2  -2   27.00    2.00
   1  -2  -2 1273.47   31.40
   1  -2  -2 1263.57   31.00
  -1  -2   2 1224.28   30.90
  -1  -2   2 1283.47   30.80
  -1  -2   2 1284.27   31.50
   1  -2  -2 1291.97   30.90
  -1  -2   2 1256.87   31.50
  -1  -2   2 1329.17   30.80
   1  -2  -2 1312.77   31.00
   1  -2  -2 1309.27   31.30
  -1   2   2 1351.96   31.50
   1   2  -2 1348.27   31.00
  -1   2   2 1351.36   30.90
   1   2  -2 1372.46   31.30
   0  -2   2   52.79    1.70
   0  -2   2   60.39    2.60
   0  -2   2   53.79    2.60
   0  -2  -2   54.49    2.40
   0  -2  -2   54.59    2.40
   0  -2  -2   61.09    2.80
   0  -2  -2   53.89    2.10
   0  -2   2   60.69    2.10
   0  -2   2   67.19    1.80
   0  -2  -2   53.09    2.20
   0   2  -2   59.79    2.40
   0   2  -2   57.09    2.50
   0   2   2   67.19    2.00
   0   2   2   58.89    2.70
  -1  -2  -2 2436.46   58.79
  -1  -2  -2 2416.56   59.09
   1  -2   2 2485.35   58.69
  -1  -2  -2 2456.65   59.19
   1  -2   2 2494.55   58.89
   1  -2   2 2515.75   58.89
   1  -2   2 2527.45   58.99
  -1  -2  -2 2575.24   58.99
   1  -2   2 2337.67   59.09
   1   2   2 2585.34   59.09
   1   2   2 2637.04   59.19
  -2  -2  -2   74.29    3.30
   2  -2   2   76.79    3.00
   2  -2   2   78.29    2.80
   2  -2   2   74.09    3.00
   2  -2   2   83.19    2.90
   2  -2   2   76.99    2.80
  -2  -2  -2   72.59    3.00
   2   2   2   76.19    3.10
   2   2   2   81.29    3.00
  -3  -2  -2  622.84   15.40
   3  -2   2  602.74   14.90
   3  -2   2  588.14   15.20
   3  -2   2  594.74   15.00
  -3  -2  -2  673.43   15.40
   3  -2   2  597.64   15.10
   3  -2   2  579.94   15.10
  -3  -2  -2  584.14   15.60
   3   2   2  600.04   15.00
   3   2   2  583.94   15.20
  -4  -2  -2    7.60    1.60
   4  -2   2    8.20    0.70
   4  -2   2    9.50    1.30
   4  -2   2   11.80    1.00
  -4  -2  -2    5.80    1.40
   4  -2   2    7.10    1.60
   4  -2   2    7.30    1.50
   4  -2   2    8.70    1.30
  -4  -2  -2   11.90    1.90
   4   2   2    9.20    1.40
  -4   2  -2   11.20    1.30
   4   2   2    6.40    1.60
   4   2   2    7.80    1.40
  -5  -2  -2 1713.23   40.90
  -5  -2  -2 1679.73   41.20
  -5  -2  -2 1759.22   40.70
   5  -2   2 1662.63   40.70
   5  -2   2 1637.64   39.90
   5  -2   2 1616.94   40.10
   5  -2   2 1703.43   40.30
   5   2   2 1701.53   40.30
  -5   2  -2 1704.03   40.20
  -5   2  -2 1674.63   40.70
   5   2   2 1688.43   40.70
   6  -2   2   56.09    2.90
  -6  -2  -2   50.59    3.50
   6  -2   2   49.50    3.20
  -6  -2  -2   54.99    3.10
   6  -2   2   50.99    2.40
  -6   2  -2   55.49    2.70
  -6   2  -2   53.39    2.80
   6   2   2   53.89    2.90
  -6   2  -2   55.39    3.40
   6   2   2   58.79    3.40
  -7  -2  -2  395.26   11.40
  -7  -2  -2  406.86   10.70
   7  -2   2  382.16   10.30
  -7  -2  -2  370.36   11.40
   7  -2   2  387.76   10.50
   7  -2   2  369.86   11.00
  -7   2  -2  381.16   10.90
   7   2   2  380.66   10.40
   7   2   2  377.16   10.80
  -7   2  -2  391.66   10.30
   8  -2   2   69.99    3.60
  -8  -2  -2   70.99    3.70
  -8  -2  -2   67.89    4.40
   8  -2   2   71.79    3.70
   8  -2   2   76.29    4.50
  -8  -2  -2   75.39    4.70
  -8   2  -2   69.49    4.10
  -8   2  -2   77.79    3.60
   8   2   2   74.69    4.20
   8   2   2   74.29    3.60
  -9  -2  -2 1354.96   32.80
   9  -2   2 1297.97   33.00
  -9  -2  -2 1373.26   34.10
   9  -2   2 1346.77   33.70
   9  -2   2 1349.96   33.00
   9   2   2 1349.07   32.80
   9   2   2 1345.67   33.40
  -9   2  -2 1311.87   33.50
  -9   2  -2 1323.07   32.80
  10  -2   2    6.10    2.20
  10  -2   2    4.50    2.50
  10  -2   2    6.70    2.40
 -10  -2  -2   10.30    3.20
 -10   2  -2    6.60    2.20
  10   2   2    7.40    2.20
 -10   2  -2    7.60    2.80
  10   2   2    7.80    2.50
  11  -2   2   44.90    3.70
 -11  -2  -2   50.49    4.60
  11  -2   2   44.60    3.80
  11  -2   2   46.50    4.40
  11   2   2   49.30    4.40
 -11   2  -2   47.40    4.50
  11   2   2   43.90    3.50
 -11   2  -2   48.00    5.30
 -12  -2  -2    6.40    3.30
  12  -2   2    5.10    2.90
  12  -2   2    5.10    3.10
  12   2   2    2.80    2.80
  12   2   2    6.90    3.30
 -12   2  -2    3.80    3.10
  13  -2   2  502.85   15.60
 -13  -2  -2  527.15   16.50
  13  -2   2  491.45   15.50
 -13   2  -2  497.45   15.80
  13   2   2  525.75   15.60
  14  -2   2  113.49    7.70
 -14  -2  -2   99.99    7.40
  14  -2   2  109.49    7.60
  14   2   2   99.09    7.20
 -14   2  -2   95.19    7.60
  13  -3  -2  166.98    8.30
  13  -3  -2  143.69    7.90
  13  -3  -2  140.79    8.60
 -13  -3   2  161.78    9.30
 -13   3   2  148.59    8.10
  13   3  -2  158.68    8.60
  12  -3  -2   74.89    5.90
  12  -3  -2   71.19    5.80
  12  -3  -2   71.39    5.40
 -12  -3   2   73.69    6.50
 -12   3   2   66.79    5.90
  12   3  -2   77.49    6.00
  11  -3  -2  136.59    6.90
  11  -3  -2  146.79    6.80
  11  -3  -2  130.29    7.50
 -11  -3   2  137.09    8.10
  11   3  -2  139.29    7.30
 -11   3   2  133.99    7.30
 -10  -3   2  121.89    6.00
  10  -3  -2  113.69    5.80
 -10  -3   2  109.09    7.20
  10  -3  -2  108.49    6.00
  10  -3  -2  114.79    6.70
 -10  -3   2  118.69    6.90
  10   3  -2  119.19    6.60
 -10   3   2  113.19    6.10
  -9  -3   2  230.08    8.30
   9  -3  -2  223.18    7.90
   9  -3  -2  225.78    8.20
  -9  -3   2  231.48    9.50
  -9  -3   2  244.08    9.00
   9  -3  -2  230.28    8.80
  -9   3   2  214.78    8.40
   9   3  -2  234.68    8.40
   8  -3  -2  123.09    5.60
   8  -3  -2  118.79    5.10
  -8  -3   2  120.49    5.70
   8  -3  -2  115.69    5.70
  -8  -3   2  114.89    6.10
  -8  -3   2  108.19    6.60
   8   3  -2  110.09    5.90
  -8   3   2  120.89    5.90
  -7  -3   2  162.38    6.70
  -7  -3   2  173.08    6.70
   7  -3  -2  160.08    5.70
   7  -3  -2  157.48    6.30
  -7  -3   2  164.18    7.50
   7  -3  -2  171.98    6.80
  -7   3   2  167.28    6.50
   7   3  -2  159.48    6.60
  -6  -3   2  105.69    5.60
  -6  -3   2  116.19    5.40
   6  -3  -2  113.89    5.00
   6  -3  -2  113.39    5.40
  -6  -3   2  114.49    5.20
   6  -3  -2  111.99    4.70
   6  -3  -2  112.89    4.30
  -6   3   2  119.29    5.00
   6   3  -2  104.59    5.00
   5  -3  -2  183.48    6.40
   5  -3  -2  197.68    6.50
  -5  -3   2  180.88    6.70
  -5  -3   2  176.38    7.30
   5  -3  -2  179.08    5.70
  -5  -3   2  206.18    6.60
  -5   3   2  190.68    7.00
  -5   3   2  183.68    6.40
   5   3  -2  194.88    6.60
   4  -3  -2  900.51   22.20
  -4  -3   2  884.91   23.20
   4  -3  -2  901.21   22.80
   4  -3  -2  892.81   23.00
  -4  -3   2  898.91   22.80
  -4  -3   2  911.81   23.60
  -4   3   2  901.91   23.20
   4   3  -2  921.11   22.10
  -4   3   2  945.61   22.70
   4   3  -2  920.71   23.10
   3  -3  -2  485.25   12.90
  -3  -3   2  479.75   13.30
   3  -3  -2  480.55   13.10
   3  -3  -2  476.15   12.20
  -3  -3   2  481.35   13.50
  -3  -3   2  469.25   12.60
   3  -3  -2  473.35   12.10
   3   3  -2  474.95   13.00
   3   3  -2  484.45   12.20
  -3   3   2  487.05   13.20
  -3   3   2  502.45   12.60
   2  -3  -2   10.00    1.40
  -2  -3   2    8.70    2.10
  -2  -3   2    9.90    2.20
   2  -3  -2    9.60    2.00
   2  -3  -2    8.60    1.20
   2  -3  -2   11.50    2.10
  -2  -3   2    9.80    1.40
   2   3  -2    8.80    1.40
   2   3  -2    8.90    1.80
  -2   3   2   11.60    1.50
  -2   3   2    7.90    2.00
   1  -3  -2  621.24   15.90
   1  -3  -2  608.34   16.30
  -1  -3   2  631.14   15.50
   1  -3  -2  639.24   16.70
   1  -3  -2  634.24   15.80
  -1  -3   2  611.74   16.50
  -1  -3   2  627.54   15.60
  -1  -3   2  624.34   16.70
  -1  -3   2  617.24   16.10
  -1   3   2  666.13   15.70
  -1   3   2  648.84   16.50
   1   3  -2  662.13   16.00
   1   3  -2  642.84   16.40
   0  -3  -2  982.90   24.50
   0  -3   2  984.00   23.80
   0  -3  -2  991.40   24.30
   0  -3   2  991.80   24.90
   0  -3   2  978.00   24.50
   0  -3   2  959.50   23.60
   0  -3  -2  976.10   24.90
   0  -3   2  988.10   23.60
   0  -3  -2  977.10   24.10
   0   3  -2  984.00   24.50
   0   3  -2 1035.20   24.30
   0   3   2  986.10   24.60
   1  -3   2  410.16   10.50
   1  -3   2  399.56   11.00
  -1  -3  -2  401.56   10.80
  -1  -3  -2  403.96   11.50
  -1  -3  -2  396.76   11.20
   1  -3   2  403.66   11.00
   1  -3   2  391.96   11.30
   1  -3   2  403.36    9.90
   1  -3   2  407.36    9.90
   1   3   2  422.86   11.10
  -1   3  -2  438.96   11.10
   1   3   2  409.66   11.20
   2  -3   2   25.90    2.60
   2  -3   2   18.00    1.90
  -2  -3  -2   21.00    2.40
   2  -3   2   20.00    1.90
  -2  -3  -2   19.70    1.90
   2  -3   2   23.40    2.10
  -2  -3  -2   21.00    2.50
   2   3   2   20.60    2.10
  -2   3  -2   23.40    2.30
   2   3   2   21.30    2.40
  -3  -3  -2  609.24   16.20
   3  -3   2  614.54   15.70
  -3  -3  -2  583.84   15.80
   3  -3   2  606.34   15.50
  -3  -3  -2  618.44   16.50
   3  -3   2  597.14   15.90
   3  -3   2  592.64   16.00
   3   3   2  605.24   16.00
  -3   3  -2  637.84   15.70
   3   3   2  609.14   15.60
  -4  -3  -2  199.98    6.70
  -4  -3  -2  193.08    6.90
   4  -3   2  185.68    6.60
   4  -3   2  183.88    6.40
   4  -3   2  191.38    6.20
  -4  -3  -2  183.88    7.10
   4   3   2  208.18    6.20
   4   3   2  192.78    6.50
  -4   3  -2  201.88    6.10
  -4   3  -2  191.38    6.40
  -5  -3  -2  249.58    8.20
   5  -3   2  236.58    6.30
   5  -3   2  237.38    6.30
   5  -3   2  241.08    8.00
  -5  -3  -2  240.78    8.10
   5  -3   2  220.38    7.40
  -5  -3  -2  242.68    8.60
   5  -3   2  259.27    7.50
   5   3   2  248.88    7.30
  -5   3  -2  250.57    7.20
   5   3   2  235.28    8.00
  -5   3  -2  253.97    7.80
   6  -3   2  110.79    5.40
   6  -3   2  124.19    4.90
  -6  -3  -2  118.89    5.60
   6  -3   2  119.19    3.90
  -6  -3  -2  117.59    5.50
  -6  -3  -2  114.29    5.80
   6   3   2  119.29    4.60
   6   3   2  124.89    5.60
  -6   3  -2  123.99    4.60
  -6   3  -2  127.29    5.40
   7  -3   2  664.03   17.10
   7  -3   2  646.04   17.70
  -7  -3  -2  663.03   18.30
  -7  -3  -2  643.04   17.90
   7  -3   2  649.14   16.30
  -7  -3  -2  652.03   17.50
  -7   3  -2  657.83   17.50
   7   3   2  653.63   16.70
  -7   3  -2  633.74   18.30
   7   3   2  610.94   17.40
   8  -3   2  190.08    7.00
   8  -3   2  199.28    7.90
   8  -3   2  193.28    6.40
  -8  -3  -2  209.48    7.50
  -8  -3  -2  191.38    8.20
  -8  -3  -2  198.78    8.00
  -8   3  -2  199.28    7.60
   8   3   2  198.08    7.50
   8   3   2  201.58    6.70
   9  -3   2   80.99    4.40
  -9  -3  -2   76.79    5.90
  -9  -3  -2   84.99    5.30
   9  -3   2   80.39    5.30
   9  -3   2   81.19    4.80
  -9  -3  -2   83.19    6.20
  -9   3  -2   85.39    5.60
   9   3   2   83.29    5.70
  10  -3   2   79.19    5.00
  10  -3   2   78.69    4.80
 -10  -3  -2   86.69    7.00
  10  -3   2   85.59    6.20
 -10   3  -2   75.59    6.00
  10   3   2   71.39    5.80
  11  -3   2  355.86   12.50
 -11  -3  -2  367.06   12.90
  11  -3   2  365.86   11.50
  11   3   2  359.76   12.20
 -11   3  -2  365.46   12.40
  12  -3   2   49.10    5.40
 -12  -3  -2   57.89    6.00
  12  -3   2   42.70    4.20
 -12   3  -2   37.80    5.00
  12   3   2   54.59    5.50
  13   3   2    6.50    4.30
 -11  -4   2    7.40    5.10
  11  -4  -2    6.40    4.00
  11  -4  -2    6.00    3.00
  11   4  -2   14.90    4.80
 -11   4   2    9.50    4.10
 -11   4   2    4.90    4.40
 -10  -4   2  303.07   11.80
 -10  -4   2  292.77   12.30
  10  -4  -2  299.47   10.70
 -10  -4   2  299.07   11.00
  10  -4  -2  291.67    9.80
  10   4  -2  292.77   10.90
 -10   4   2  285.07   10.90
 -10   4   2  277.57   11.30
  -9  -4   2    9.20    3.60
  -9  -4   2    7.20    4.20
   9  -4  -2    4.20    3.30
  -9  -4   2    3.50    3.60
   9  -4  -2    9.60    2.50
   9   4  -2    3.40    3.90
  -9   4   2    5.10    3.80
  -9   4   2    3.50    3.40
   8  -4  -2   95.39    4.90
  -8  -4   2   97.89    6.60
   8  -4  -2  103.09    6.10
  -8  -4   2  103.79    7.60
  -8  -4   2  104.29    6.60
  -8   4   2  102.79    6.90
   8   4  -2   98.29    6.80
  -8   4   2  108.49    6.50
   7  -4  -2   25.00    2.50
  -7  -4   2   25.70    3.60
  -7  -4   2   26.30    4.60
  -7  -4   2   29.90    4.20
   7  -4  -2   14.10    3.40
   7   4  -2   26.60    3.70
  -7   4   2   17.20    3.30
  -7   4   2   19.10    3.80
   6  -4  -2  919.11   23.90
  -6  -4   2  943.51   26.00
  -6  -4   2  984.80   25.70
   6  -4  -2  968.00   25.10
  -6  -4   2  984.80   25.30
  -6   4   2  950.80   25.40
  -6   4   2 1026.60   28.00
   6   4  -2  936.31   25.30
  -5  -4   2   20.60    3.70
   5  -4  -2   24.80    3.50
  -5  -4   2   27.00    3.10
  -5  -4   2   19.10    3.70
   5  -4  -2   22.50    2.20
   5  -4  -2   21.70    3.20
   5   4  -2   22.50    3.50
  -5   4   2   22.10    3.40
  -4  -4   2    6.70    2.20
   4  -4  -2    7.00    2.50
  -4  -4   2    6.80    3.20
   4  -4  -2    8.30    1.60
  -4  -4   2    3.00    3.00
   4  -4  -2    9.40    2.80
   4   4  -2    7.10    3.00
  -4   4   2    9.40    2.90
  -3  -4   2    4.10    2.60
   3  -4  -2    9.80    1.70
  -3  -4   2    7.10    2.00
  -3  -4   2    7.70    2.90
   3  -4  -2    3.40    2.70
   3  -4  -2    9.20    2.80
   3   4  -2   19.60    3.10
  -3   4   2    5.40    2.50
  -2  -4   2 1535.25   38.10
   2  -4  -2 1527.35   36.90
  -2  -4   2 1515.15   38.40
   2  -4  -2 1499.15   38.30
   2  -4  -2 1528.65   37.90
  -2  -4   2 1522.85   37.10
   2   4  -2 1511.35   37.80
  -2   4   2 1588.14   38.00
   1  -4  -2   17.70    2.90
  -1  -4   2   19.20    2.00
  -1  -4   2   19.00    2.80
   1  -4  -2   19.20    3.40
  -1  -4   2   16.90    3.20
   1  -4  -2   15.50    1.90
   1   4  -2   17.90    2.90
  -1   4   2   23.30    3.00
  -1   4   2   20.40    3.00
   0  -4   2   53.49    4.80
   0  -4  -2   54.99    4.80
   0  -4   2   54.69    2.80
   0  -4   2   49.10    3.70
   0  -4  -2   53.99    3.40
   0   4   2   50.09    4.10
   0   4  -2   60.29    3.80
   0   4  -2   54.09    3.90
   0   4   2   54.99    4.50
   1  -4   2   23.30    3.40
  -1  -4  -2   20.30    2.70
   1  -4   2   16.50    2.50
   1  -4   2   16.30    1.50
  -1  -4  -2   18.40    3.10
  -1  -4  -2   17.10    2.20
  -1   4  -2   19.60    3.00
   1   4   2   17.40    2.90
  -1   4  -2   21.00    2.70
   1   4   2   18.00    2.60
   2  -4   2  771.22   20.70
  -2  -4  -2  778.42   20.80
   2  -4   2  749.13   18.60
  -2  -4  -2  764.32   19.90
  -2  -4  -2  781.62   20.40
   2  -4   2  754.12   19.80
   2   4   2  774.42   20.40
   2   4   2  772.62   19.90
  -2   4  -2  779.82   20.00
  -2   4  -2  753.62   20.10
   3  -4   2    0.40    2.60
  -3  -4  -2    0.40    1.90
  -3  -4  -2    2.10    2.70
  -3  -4  -2   -1.50    2.40
   3  -4   2    1.00    0.90
   3  -4   2    1.70    2.20
  -3   4  -2   -1.10    2.30
   3   4   2    1.60    2.10
   3   4   2   -0.20    2.60
   4  -4   2   50.89    4.50
  -4  -4  -2   54.89    4.40
  -4  -4  -2   52.69    4.60
   4  -4   2   51.29    2.20
  -4  -4  -2   55.89    4.70
   4  -4   2   46.90    3.70
  -4   4  -2   50.49    4.00
  -4   4  -2   51.19    3.90
   4   4   2   53.49    4.30
   4   4   2   53.29    3.90
  -5  -4  -2    1.50    3.10
   5  -4   2    5.20    2.50
  -5  -4  -2    4.40    2.60
  -5  -4  -2    1.50    3.10
   5  -4   2    3.60    1.10
  -5   4  -2    5.30    2.60
   5   4   2    0.50    3.10
  -5   4  -2    1.60    2.80
  -6  -4  -2  459.55   15.00
   6  -4   2  472.25   12.20
  -6  -4  -2  484.05   14.50
   6  -4   2  479.05   14.30
  -6  -4  -2  497.55   14.40
   6  -4   2  478.25   13.70
   6   4   2  458.15   14.30
  -6   4  -2  504.95   13.90
  -6   4  -2  463.15   14.30
  -7  -4  -2   29.50    4.20
   7  -4   2   42.30    4.50
  -7  -4  -2   37.00    5.00
  -7  -4  -2   44.70    4.30
   7  -4   2   37.80    3.80
   7  -4   2   33.80    2.90
  -7   4  -2   29.90    3.80
   7   4   2   40.90    4.60
  -8  -4  -2  115.09    6.90
   8  -4   2  100.19    6.90
  -8  -4  -2  111.69    6.70
   8  -4   2  112.39    6.00
   8  -4   2  111.19    4.80
  -8  -4  -2  110.99    7.80
   8   4   2  107.79    7.00
  -8   4  -2  108.69    6.40
   9  -4   2    5.90    3.90
   9  -4   2    8.60    2.30
  -9  -4  -2    5.90    3.60
  -9  -4  -2    7.00    4.40
  -9  -4  -2    7.40    3.50
  -9   4  -2    5.00    3.50
   9   4   2    8.00    3.70
 -10  -4  -2  327.57   12.40
  10  -4   2  308.67   11.90
 -10  -4  -2  316.97   12.60
  10  -4   2  303.17    9.90
 -10   4  -2  294.87   11.20
  10   4   2  278.87   11.40
   7  -5  -2   51.19    5.20
  -7  -5   2   44.70    5.80
  -7  -5   2   54.19    5.90
  -7  -5   2   52.69    5.00
   7  -5  -2   51.49    4.10
   7   5  -2   58.69    6.70
  -7   5   2   47.80    5.30
  -6  -5   2   -0.90    4.00
  -6  -5   2    6.20    3.20
   6  -5  -2    3.70    2.10
   6  -5  -2    3.70    3.90
  -6  -5   2    0.90    4.20
   6   5  -2    3.20    3.60
  -6   5   2    0.10    3.80
  -5  -5   2   67.29    5.90
   5  -5  -2   73.39    4.20
  -5  -5   2   67.89    5.90
   5  -5  -2   77.79    5.80
  -5  -5   2   62.19    5.60
   5   5  -2   63.99    5.70
  -5   5   2   83.09    6.40
  -4  -5   2  467.25   15.20
   4  -5  -2  455.25   14.80
   4  -5  -2  448.86   14.10
   4  -5  -2  445.26   12.50
  -4  -5   2  451.25   13.60
  -4  -5   2  476.25   14.90
   4   5  -2  460.15   14.40
  -4   5   2  441.16   14.20
  -3  -5   2   39.20    4.60
  -3  -5   2   44.60    5.10
   3  -5  -2   38.90    5.00
  -3  -5   2   35.00    3.40
   3  -5  -2   40.20    3.60
  -3   5   2   38.30    4.40
   3   5  -2   33.00    4.30
  -3   5   2   40.60    4.70
  -2  -5   2   23.30    2.90
   2  -5  -2   24.30    4.50
   2  -5  -2   21.30    2.60
  -2  -5   2   26.70    4.70
  -2   5   2   25.10    4.00
   2   5  -2   22.40    3.80
  -2   5   2   20.80    4.00
  -1  -5   2   51.09    4.00
   1  -5  -2   47.90    5.20
  -1  -5   2   53.69    5.50
   1  -5  -2   54.69    4.10
   1   5  -2   52.19    4.70
  -1   5   2   50.49    4.90
  -1   5   2   54.29    4.50
   0  -5   2  424.36   13.70
   0  -5  -2  392.26   11.70
   0  -5  -2  424.66   13.80
   0  -5   2  392.56   11.10
   0   5   2  370.86   12.80
   0   5  -2  388.46   12.60
   1  -5   2   75.89    3.80
  -1  -5  -2   83.09    6.90
  -1  -5  -2   68.09    4.80
   1  -5   2   72.09    6.00
   1   5   2   70.69    5.60
  -1   5  -2   70.39    5.20
  -2  -5  -2   -2.80    4.00
   2  -5   2    0.70    3.60
   2  -5   2    1.90    1.50
  -2  -5  -2    0.70    2.40
   2   5   2   -0.10    3.70
  -2   5  -2    0.50    3.40
   3  -5   2  212.68    9.60
   3  -5   2  211.38    6.20
  -3  -5  -2  220.68    8.40
  -3  -5  -2  223.28    9.80
  -3   5  -2  219.58    8.80
   3   5   2  193.28    9.00
  -4  -5  -2  389.96   13.30
  -4  -5  -2  376.16   12.10
   4  -5   2  367.06    9.60
   4   5   2  353.86   12.20
  -4   5  -2  375.26   12.40
  -5  -5  -2    6.10    3.20
   5  -5   2    1.80    3.40
   5  -5   2    0.00    1.30
  -5  -5  -2    0.60    3.80
  -5   5  -2   -5.20    3.10
   5   5   2    7.20    4.10
  -5   5  -2    3.10    3.70
   6  -5   2   46.90    2.80
  -6  -5  -2   63.19    8.80
  -6  -5  -2   46.70    5.30
   6  -5   2   58.69    5.10
  -6  -5  -2   51.29    5.00
  -6   5  -2   45.50    5.00
   6   5   2   55.99    5.80
   7  -5   2  114.59    4.30
  -7  -5  -2  111.79    7.70
  -7  -5  -2  134.69    8.80
  -7   5  -2  114.79    7.80
 -16   0   3    2.30    3.80
  16   0  -3    1.10    4.00
  15   0  -3  576.84   16.60
  15   0  -3  565.84   16.50
 -15   0   3  529.75   16.90
 -14   0   3    3.40    3.20
  14   0  -3   -1.40    3.20
  14   0  -3    1.60    2.90
 -14   0   3   -1.40    3.00
  13   0  -3   60.29    4.50
  13   0  -3   64.79    5.30
 -13   0   3   55.69    4.60
  13   0  -3   71.99    6.20
 -13   0   3   63.99    4.90
 -12   0   3   -0.90    2.50
 -12   0   3    0.30    2.30
  12   0  -3    0.60    2.20
  12   0  -3   -0.60    2.60
  12   0  -3   -2.40    2.50
 -11   0   3 1114.99   27.80
 -11   0   3 1092.39   28.10
  11   0  -3 1071.99   27.80
  11   0  -3 1127.19   28.70
  11   0  -3 1095.79   27.50
  10   0  -3   -1.00    2.10
 -10   0   3   -0.30    1.70
  10   0  -3    3.50    2.10
 -10   0   3   -0.50    2.10
  10   0  -3    2.00    1.80
  -9   0   3   -0.10    1.60
   9   0  -3    1.40    1.80
  -9   0   3    1.40    1.60
   9   0  -3    0.10    1.40
   9   0  -3    1.00    1.90
   8   0  -3    0.40    1.60
  -8   0   3    1.00    1.60
  -8   0   3    1.00    1.40
  -8   0   3    0.40    1.40
   8   0  -3    0.10    1.20
   8   0  -3   -0.10    1.50
   8   0  -3    0.40    0.80
   7   0  -3 3715.93   88.39
  -7   0   3 3644.44   88.09
   7   0  -3 3760.42   88.09
   7   0  -3 3702.53   87.59
  -7   0   3 3787.12   88.09
  -7   0   3 3719.63   87.89
   7   0  -3 3771.52   87.99
  -6   0   3    1.70    1.00
  -6   0   3    1.00    1.20
  -6   0   3    1.20    1.00
   6   0  -3   -0.50    0.80
   6   0  -3    1.10    0.60
   6   0  -3    0.50    1.00
   6   0  -3    3.10    1.30
   5   0  -3  145.19    3.80
   5   0  -3  133.09    4.50
   4   0  -3    1.60    0.50
   4   0  -3    1.20    0.60
   4   0  -3    0.20    0.80
   4   0  -3    0.40    0.70
  -4   0   3    1.00    0.70
  -4   0   3    0.10    0.70
   3   0  -3 7116.99  161.58
   3   0  -3 7299.17  160.98
   3   0  -3 5785.92  160.38
  -3   0   3 6903.71  162.38
  -3   0   3 6488.95  160.58
   3   0  -3 6401.76  159.98
  -3   0   3 7611.44  162.78
  -2   0   3    3.40    0.50
   2   0  -3    3.70    0.50
   2   0  -3    3.10    0.50
  -2   0   3    4.50    0.50
  -2   0   3    5.50    0.70
  -2   0   3    2.70    0.50
   2   0  -3    2.40    0.50
  -1   0   3   43.60    1.50
  -1   0   3   52.39    1.60
  -1   0   3   46.30    1.40
  -1   0   3   42.40    1.30
   0   0   3    2.40    0.40
   0   0  -3    4.60    0.40
   0   0  -3    2.30    0.20
   0   0  -3    2.00    0.40
   0   0  -3    1.40    0.40
   0   0   3    3.10    0.40
   1   0   3 3259.47   83.99
   1   0   3 3703.43   84.49
  -1   0  -3 3510.35   84.69
   1   0   3 3801.72   85.49
  -1   0  -3 3604.44   85.09
  -1   0  -3 3448.25   84.29
   1   0   3 3612.64   83.49
  -2   0  -3    1.80    0.50
  -2   0  -3    0.90    0.50
   2   0   3    1.40    0.40
   2   0   3    1.70    0.50
  -2   0  -3    1.80    0.40
   2   0   3    1.20    0.40
   2   0   3    1.10    0.50
   3   0   3 1535.05   35.30
   3   0   3 1489.15   35.40
   3   0   3 1483.15   35.40
  -3   0  -3 1514.15   35.50
  -3   0  -3 1488.05   35.50
  -3   0  -3 1474.75   35.50
   3   0   3 1484.35   35.20
   4   0   3    1.40    0.80
  -4   0  -3    2.60    0.80
   4   0   3    2.50    0.70
  -4   0  -3    1.60    0.70
  -4   0  -3    1.10    0.40
   4   0   3    1.40    0.80
   4   0   3    2.60    0.80
   5   0   3 3384.76   78.59
  -5   0  -3 3245.18   78.79
  -5   0  -3 3309.17   78.89
   5   0   3 3351.06   78.69
   5   0   3 3404.86   78.59
   5   0   3 3362.66   78.79
  -5   0  -3 3372.76   78.79
  -6   0  -3    1.70    0.50
   6   0   3    1.10    1.20
   6   0   3    0.20    1.00
  -6   0  -3    0.20    1.00
  -6   0  -3    1.30    1.10
  -6   0  -3    0.00    0.90
   6   0   3    0.40    1.10
  -7   0  -3  477.95   12.80
   7   0   3  487.65   12.50
  -7   0  -3  472.85   12.60
   7   0   3  488.25   12.70
   7   0   3  502.65   13.00
   8   0   3   -0.30    1.50
   8   0   3   -1.20    1.30
  -8   0  -3   -1.90    1.30
   8   0   3    8.40    1.90
  -8   0  -3   -0.50    1.60
  -9   0  -3  927.21   24.50
   9   0   3 1020.70   25.10
   9   0   3  991.20   24.50
  -9   0  -3  985.70   24.80
   9   0   3  979.20   24.60
 -10   0  -3    0.10    2.00
 -10   0  -3   -2.00    2.10
  10   0   3   -1.00    1.90
  10   0   3    0.30    2.10
  10   0   3    0.40    2.10
  11   0   3  157.98    6.30
 -11   0  -3  146.19    6.20
  11   0   3  166.08    7.00
  11   0   3  151.68    6.10
 -11   0  -3  156.58    6.60
 -12   0  -3   -1.20    2.60
  12   0   3    2.70    3.00
 -12   0  -3    0.90    2.90
  12   0   3   -4.00    2.30
  12   0   3   -2.20    2.60
 -13   0  -3  269.47    9.60
  13   0   3  281.57   10.60
 -13   0  -3  262.37    9.80
  13   0   3  270.47    9.70
 -14   0  -3   -1.90    3.10
 -14   0  -3   -0.60    3.40
  14   0   3    1.60    3.50
  15   0   3  152.38    7.80
 -15   0  -3  136.69    8.00
 -15   0  -3  141.39    8.10
 -16  -1   3   80.49    6.40
  16  -1  -3   85.89    6.60
  16  -1  -3   91.39    6.90
  16  -1  -3   74.19    8.60
  16   1  -3   83.89    7.00
  15  -1  -3   21.50    4.40
  15  -1  -3   16.00    4.60
  15  -1  -3   21.70    4.00
 -15  -1   3   19.00    4.40
 -15   1   3   19.30    4.50
  15   1  -3   14.50    4.20
  14  -1  -3   66.79    5.80
  14  -1  -3   50.19    4.80
 -14  -1   3   55.39    5.10
  14  -1  -3   58.59    4.90
  14   1  -3   50.69    5.10
 -14   1   3   44.60    4.70
  13  -1  -3  376.36   12.70
  13  -1  -3  379.26   12.00
 -13  -1   3  372.06   12.10
  13  -1  -3  369.36   11.60
 -13  -1   3  367.06   11.80
  13   1  -3  367.26   11.70
 -13   1   3  362.06   12.20
 -12  -1   3  246.58    8.80
  12  -1  -3  252.07    8.90
 -12  -1   3  246.38    9.00
  12  -1  -3  254.87    8.60
  12  -1  -3  244.48    9.60
 -12   1   3  248.58    9.20
  12   1  -3  248.48    8.90
  11  -1  -3   24.10    3.20
 -11  -1   3   24.90    3.30
  11  -1  -3   26.40    3.10
 -11  -1   3   25.40    3.10
  11  -1  -3   28.50    3.30
 -11   1   3   24.50    2.60
  11   1  -3   27.30    2.50
  11   1  -3   24.20    3.20
 -11   1   3   17.50    3.10
  10  -1  -3  347.77   10.80
  10  -1  -3  338.37   10.30
 -10  -1   3  342.57   10.20
 -10  -1   3  336.17   10.30
  10  -1  -3  338.67   10.00
  10   1  -3  343.17   10.40
 -10   1   3  350.36    9.60
 -10   1   3  322.67   10.40
  10   1  -3  348.47    9.50
   9  -1  -3 1046.80   26.20
  -9  -1   3 1004.20   25.80
   9  -1  -3 1034.80   25.70
  -9  -1   3 1046.30   26.30
   9  -1  -3 1040.50   25.90
  -9  -1   3  996.30   26.00
   9   1  -3 1035.90   25.10
   9   1  -3  998.00   25.80
  -9   1   3 1047.00   25.20
  -9   1   3  989.00   25.90
   9   1  -3 1073.79   26.50
   9   1  -3 1024.90   25.10
  -8  -1   3  396.96   11.50
   8  -1  -3  409.96   11.40
  -8  -1   3  393.16   11.30
   8  -1  -3  394.56   11.00
  -8  -1   3  391.66   11.10
   8  -1  -3  411.76   11.10
   8   1  -3  406.56   10.60
   8   1  -3  407.06   10.40
  -8   1   3  414.16   10.50
   8   1  -3  422.86   11.70
   8   1  -3  395.46   11.10
  -8   1   3  387.16   11.20
  -7  -1   3  101.79    4.10
  -7  -1   3   95.09    4.20
   7  -1  -3  101.59    4.20
   7  -1  -3   99.19    3.90
   7  -1  -3  100.69    3.00
   7  -1  -3  104.99    4.00
  -7  -1   3  104.89    4.20
   7   1  -3   98.59    3.90
   7   1  -3  104.59    4.50
  -7   1   3  106.89    3.50
  -7   1   3   95.19    4.20
   7   1  -3   97.49    3.30
   7   1  -3  100.99    3.60
  -6  -1   3  788.82   19.60
  -6  -1   3  760.02   19.80
   6  -1  -3  816.12   19.60
   6  -1  -3  779.52   19.80
  -6  -1   3  802.32   19.90
   6  -1  -3  791.32   18.80
   6  -1  -3  758.52   19.50
  -6   1   3  823.12   19.00
   6   1  -3  775.82   19.60
  -6   1   3  755.52   19.70
   6   1  -3  782.12   18.90
   6   1  -3  806.22   20.00
   6   1  -3  784.62   19.30
  -5  -1   3 3427.26   80.69
   5  -1  -3 3467.75   79.79
   5  -1  -3 3293.27   80.49
  -5  -1   3 3361.16   80.19
  -5  -1   3 3261.57   80.49
   5  -1  -3 3355.76   80.39
   5  -1  -3 3472.75   80.29
  -5  -1   3 3419.56   80.29
   5   1  -3 3451.35   80.59
   5   1  -3 3360.86   80.59
  -5   1   3 3460.45   80.49
   5   1  -3 3494.15   80.39
  -5   1   3 3534.75   80.59
   4  -1  -3  427.06   11.20
  -4  -1   3  439.96   11.50
  -4  -1   3  430.86   11.30
   4  -1  -3  430.16   11.30
  -4  -1   3  440.76   11.20
   4  -1  -3  449.76   10.90
  -4  -1   3  430.46   11.10
   4  -1  -3  427.96   11.00
   4  -1  -3  440.56   11.10
   4   1  -3  444.96   10.60
   4   1  -3  446.66   11.20
  -4   1   3  451.55   11.30
   4   1  -3  445.16   11.40
  -4   1   3  463.05   10.60
  -3  -1   3   23.30    1.30
   3  -1  -3   25.30    1.60
   3  -1  -3   29.00    1.40
   3  -1  -3   23.90    1.50
   3  -1  -3   22.00    1.30
  -3  -1   3   23.70    1.50
  -3  -1   3   26.30    1.50
   3  -1  -3   27.90    1.70
  -3  -1   3   22.00    1.60
  -3   1   3   27.10    1.60
   3   1  -3   23.00    1.60
  -3   1   3   26.10    0.80
   3   1  -3   25.40    1.40
   3   1  -3   24.50    0.80
  -2  -1   3 1204.28   29.40
   2  -1  -3 1224.08   29.20
   2  -1  -3 1236.48   29.30
   2  -1  -3 1261.57   29.20
  -2  -1   3 1187.98   29.50
  -2  -1   3 1260.87   29.10
   2  -1  -3 1231.58   29.10
  -2  -1   3 1221.38   29.20
  -2  -1   3 1156.68   29.30
  -2   1   3 1234.58   29.40
   2   1  -3 1246.68   29.20
   2   1  -3 1263.47   28.70
  -2   1   3 1263.17   29.30
   1  -1  -3 1909.21   47.40
   1  -1  -3 2041.60   47.40
  -1  -1   3 1890.31   47.50
   1  -1  -3 1999.90   47.50
   1  -1  -3 1956.10   47.50
  -1  -1   3 1945.11   47.90
  -1  -1   3 2121.39   47.70
  -1  -1   3 1875.11   47.50
  -1  -1   3 2049.70   47.60
  -1  -1   3 2147.89   47.70
   1  -1  -3 1975.20   47.50
  -1   1   3 2110.39   47.70
   1   1  -3 1938.61   47.40
  -1   1   3 2320.97   48.20
   0  -1  -3  623.54   14.80
   0  -1  -3  611.84   15.00
   0  -1   3  601.74   15.00
   0  -1   3  597.04   14.90
   0  -1  -3  597.04   14.90
   0  -1   3  607.44   14.50
   0  -1  -3  602.64   14.70
   0  -1   3  610.54   14.80
   0  -1   3  633.64   14.50
   0  -1   3  594.74   14.60
   0   1   3  623.84   15.00
   0   1  -3  636.34   14.70
   0   1   3  649.14   14.60
  -1  -1  -3  246.58    6.30
   1  -1   3  246.48    6.10
   1  -1   3  241.18    6.30
   1  -1   3  243.18    6.30
  -1  -1  -3  252.87    6.50
   1  -1   3  241.68    6.40
  -1  -1  -3  246.08    6.40
  -1  -1  -3  251.87    6.60
   1   1   3  240.78    6.40
  -1   1  -3  261.67    6.50
   1   1   3  253.77    6.50
   1   1   3  245.18    6.40
   1   1   3  253.77    6.00
  -2  -1  -3 1739.13   41.00
   2  -1   3 1737.53   40.60
   2  -1   3 1641.04   40.80
   2  -1   3 1735.83   40.90
  -2  -1  -3 1748.13   41.10
   2  -1   3 1680.53   40.80
   2  -1   3 1676.53   40.80
  -2  -1  -3 1640.74   40.90
   2   1   3 1674.13   40.70
   2   1   3 1774.62   41.00
  -2   1  -3 1731.73   40.90
   2   1   3 1807.42   40.90
  -2   1  -3 1872.41   40.80
   2   1   3 1755.52   40.90
   3  -1   3 1579.04   38.00
  -3  -1  -3 1576.34   38.20
   3  -1   3 1618.34   37.70
  -3  -1  -3 1518.65   37.90
   3  -1   3 1536.35   37.60
  -3  -1  -3 1587.54   38.20
   3  -1   3 1621.24   38.20
   3  -1   3 1598.84   38.00
   3   1   3 1648.04   37.50
   3   1   3 1557.74   37.90
  -3   1  -3 1637.94   38.00
   3   1   3 1628.64   38.10
  -3   1  -3 1685.63   37.70
   3   1   3 1602.84   37.90
   4  -1   3  224.08    6.30
   4  -1   3  214.48    5.80
  -4  -1  -3  219.78    5.70
   4  -1   3  214.28    5.90
  -4  -1  -3  215.68    6.40
  -4  -1  -3  217.58    6.40
   4  -1   3  223.98    6.20
   4  -1   3  227.08    5.90
  -4  -1  -3  217.68    6.00
  -4   1  -3  228.98    6.20
   4   1   3  227.08    6.40
   4   1   3  224.18    6.10
  -4   1  -3  224.88    5.60
   5  -1   3  553.94   13.60
   5  -1   3  526.65   13.90
   5  -1   3  533.75   13.80
  -5  -1  -3  540.15   13.40
  -5  -1  -3  556.24   14.20
   5  -1   3  523.95   13.60
  -5  -1  -3  549.45   13.60
   5  -1   3  544.75   13.50
  -5  -1  -3  548.45   14.10
   5   1   3  555.34   14.10
   5   1   3  564.94   13.80
   5   1   3  545.75   13.70
  -5   1  -3  542.05   13.70
  -5   1  -3  554.54   13.00
   6  -1   3  995.00   27.40
   6  -1   3 1079.79   25.70
  -6  -1  -3 1054.59   25.60
   6  -1   3 1059.79   25.90
  -6  -1  -3 1115.29   26.50
   6  -1   3 1060.39   26.20
  -6  -1  -3 1088.49   25.70
  -6  -1  -3 1053.09   26.40
   6   1   3 1051.39   26.00
  -6   1  -3 1082.59   26.00
   6   1   3 1091.39   25.90
   6   1   3 1090.89   26.40
  -6   1  -3 1017.90   26.10
  -7  -1  -3 1358.86   32.60
   7  -1   3 1338.97   33.10
  -7  -1  -3 1388.46   33.40
  -7  -1  -3 1348.97   32.40
   7  -1   3 1350.36   32.90
  -7  -1  -3 1318.77   33.30
   7  -1   3 1356.26   32.70
   7   1   3 1364.96   33.00
  -7   1  -3 1354.96   32.90
   7   1   3 1329.57   32.80
  -7   1  -3 1365.56   33.10
   7   1   3 1382.26   33.40
  -8  -1  -3   64.39    2.80
  -8  -1  -3   64.09    3.80
   8  -1   3   59.19    3.70
   8  -1   3   61.79    3.50
   8  -1   3   67.19    3.30
  -8  -1  -3   69.49    3.20
  -8   1  -3   61.89    3.50
   8   1   3   59.89    3.50
   8   1   3   68.49    4.20
   8   1   3   64.99    3.40
  -8   1  -3   64.19    3.40
  -9  -1  -3   96.49    4.70
   9  -1   3   90.79    4.70
   9  -1   3   90.09    4.60
  -9  -1  -3   83.59    4.00
   9  -1   3   92.29    4.10
   9   1   3   94.99    4.30
   9   1   3   97.59    5.10
  -9   1  -3   91.49    4.40
   9   1   3   86.49    4.30
  -9   1  -3   88.79    4.30
 -10  -1  -3  588.24   16.20
  10  -1   3  566.74   15.80
  10  -1   3  563.24   15.30
  10  -1   3  574.64   15.80
 -10  -1  -3  570.74   15.30
 -10   1  -3  568.34   15.40
  10   1   3  571.24   15.30
 -10   1  -3  569.44   15.80
  10   1   3  587.04   15.60
  11  -1   3  245.08    8.50
  11  -1   3  241.78    8.70
  11  -1   3  240.98    8.10
 -11  -1  -3  242.88    8.80
 -11  -1  -3  262.77    9.40
  11   1   3  250.47    8.20
 -11   1  -3  252.27    8.40
 -11   1  -3  231.28    8.40
  11   1   3  251.47    8.50
  12  -1   3   10.40    3.00
  12  -1   3   11.10    3.30
 -12  -1  -3    5.90    3.20
  12   1   3   13.70    3.30
 -12   1  -3    5.10    2.80
 -12   1  -3   10.80    3.00
  12   1   3    8.20    2.80
  13  -1   3   93.59    6.30
 -13  -1  -3   87.39    6.60
  13  -1   3   95.49    6.70
 -13   1  -3   98.29    6.20
  13   1   3   91.79    5.80
  13   1   3   90.39    5.60
 -13   1  -3   72.99    5.50
  14  -1   3  172.38    8.40
  14  -1   3  194.28    9.20
 -14  -1  -3  163.98    8.70
 -14   1  -3  174.38    8.40
 -14   1  -3  184.18    8.10
  14   1   3  182.98    8.10
 -15  -1  -3  123.19   10.10
  15  -1   3  124.59    8.60
  15   1   3  126.19    7.10
 -15   1  -3  100.89    7.80
  15  -2  -3    4.40    4.20
  15  -2  -3    3.80    4.00
  15  -2  -3    7.80    4.30
 -15  -2   3    6.00    4.40
  15   2  -3   11.30    4.40
  14  -2  -3  267.97   10.60
  14  -2  -3  271.57   11.10
  14  -2  -3  271.67   10.50
 -14  -2   3  278.27   11.30
  14   2  -3  277.77   10.70
 -14   2   3  254.67   10.80
  13  -2  -3   -0.70    3.40
  13  -2  -3    1.30    3.30
 -13  -2   3    2.00    3.30
  13  -2  -3    1.50    3.20
 -13   2   3   -1.40    3.40
  13   2  -3    4.00    3.60
  12  -2  -3  284.77   10.20
  12  -2  -3  285.67   10.10
 -12  -2   3  310.37   11.00
  12  -2  -3  303.47   10.60
 -12   2   3  280.67   10.30
  12   2  -3  296.97   10.10
  11  -2  -3    2.40    2.60
 -11  -2   3    3.00    2.90
  11  -2  -3    3.20    2.60
  11  -2  -3    2.80    2.80
 -11   2   3    3.90    3.00
  11   2  -3    9.90    3.20
  10  -2  -3  511.05   14.40
 -10  -2   3  494.85   14.70
 -10  -2   3  480.85   14.70
  10  -2  -3  498.05   14.30
  10  -2  -3  507.85   14.10
 -10   2   3  476.25   14.20
  10   2  -3  485.25   14.20
  10   2  -3  496.65   13.60
   9  -2  -3   40.20    3.80
  -9  -2   3   52.49    4.20
   9  -2  -3   49.99    3.60
   9  -2  -3   43.70    3.60
  -9  -2   3   46.40    4.40
  -9  -2   3   45.80    3.60
   9   2  -3   43.20    3.60
  -9   2   3   45.40    3.70
   8  -2  -3  807.72   20.70
  -8  -2   3  770.32   20.00
   8  -2  -3  809.62   20.90
   8  -2  -3  786.82   20.50
  -8  -2   3  796.72   21.30
  -8  -2   3  811.72   20.40
  -8  -2   3  824.62   21.10
  -8   2   3  785.82   20.70
   8   2  -3  817.92   20.80
   7  -2  -3   70.89    3.70
   7  -2  -3   67.19    3.80
  -7  -2   3   66.19    4.40
   7  -2  -3   67.49    3.60
   7  -2  -3   67.89    4.00
  -7  -2   3   68.29    4.10
  -7  -2   3   68.19    3.70
   7   2  -3   72.29    2.60
   7   2  -3   77.49    4.00
  -7   2   3   72.89    4.00
   6  -2  -3  697.73   17.60
   6  -2  -3  715.23   18.40
   6  -2  -3  696.93   18.10
  -6  -2   3  716.43   17.60
  -6  -2   3  712.63   18.80
  -6  -2   3  705.93   18.20
   6  -2  -3  692.23   18.10
  -6  -2   3  753.02   18.50
  -6   2   3  700.53   18.20
   6   2  -3  720.83   17.20
  -6   2   3  724.93   17.10
   6   2  -3  714.93   18.20
   5  -2  -3   96.69    3.60
   5  -2  -3  100.79    4.20
   5  -2  -3   96.59    3.70
  -5  -2   3   97.39    3.30
   5  -2  -3   93.89    3.80
  -5  -2   3   95.69    4.40
   5  -2  -3  101.19    3.50
  -5  -2   3   99.79    4.10
  -5  -2   3   99.79    4.10
  -5   2   3  109.29    4.10
   5   2  -3  103.39    3.00
   5   2  -3  104.79    3.90
  -5   2   3  103.59    2.90
   4  -2  -3 1118.69   27.30
   4  -2  -3 1138.09   27.40
   4  -2  -3 1080.79   27.70
  -4  -2   3 1105.59   27.60
  -4  -2   3 1120.89   27.70
   4  -2  -3 1133.99   27.50
  -4  -2   3 1108.99   28.10
   4  -2  -3 1112.39   27.10
  -4  -2   3 1123.49   26.90
  -4   2   3 1172.08   27.90
  -4   2   3 1155.18   26.60
  -4   2   3 1162.88   27.60
   4   2  -3 1120.59   27.50
   4   2  -3 1166.08   26.70
  -3  -2   3   25.30    1.40
  -3  -2   3   23.70    1.90
  -3  -2   3   23.40    1.80
   3  -2  -3   25.10    1.50
  -3  -2   3   20.90    2.10
   3  -2  -3   25.20    1.20
   3  -2  -3   24.30    2.00
   3  -2  -3   30.50    2.20
   3  -2  -3   27.50    1.80
  -3  -2   3   25.70    2.10
   3   2  -3   26.30    1.30
  -3   2   3   21.70    1.90
   3   2  -3   31.80    2.20
  -3   2   3   28.50    2.00
  -2  -2   3  975.60   25.20
   2  -2  -3  994.90   24.30
  -2  -2   3 1001.70   25.20
   2  -2  -3 1038.60   24.60
  -2  -2   3 1002.70   24.80
   2  -2  -3 1072.69   24.80
  -2  -2   3 1047.90   24.50
   2  -2  -3  971.70   25.00
   2  -2  -3 1043.40   25.00
  -2  -2   3 1039.80   24.70
  -2   2   3 1030.60   25.20
   2   2  -3 1078.49   24.50
   2   2  -3 1030.50   24.90
  -2   2   3 1055.19   24.80
   1  -2  -3   33.30    2.00
  -1  -2   3   30.30    2.30
  -1  -2   3   33.00    2.20
   1  -2  -3   31.90    1.60
   1  -2  -3   33.10    1.70
  -1  -2   3   34.50    1.50
   1  -2  -3   37.40    2.10
  -1  -2   3   34.90    1.60
  -1  -2   3   34.60    1.60
   1  -2  -3   33.30    1.80
   1   2  -3   37.20    1.70
   1   2  -3   35.70    2.00
  -1   2   3   36.30    1.70
  -1   2   3   36.20    2.20
   0  -2   3 2135.39   54.39
   0  -2   3 2312.07   53.79
   0  -2   3 2298.37   53.89
   0  -2  -3 2292.57   54.09
   0  -2   3 2312.57   53.89
   0  -2   3 2279.87   53.69
   0  -2  -3 2304.87   54.19
   0  -2   3 2254.67   54.29
   0  -2  -3 2308.17   54.09
   0  -2  -3 2231.78   54.29
   0  -2  -3 2247.98   53.99
   0   2   3 2377.66   53.59
   0   2  -3 2372.96   54.09
   0   2   3 2313.77   54.39
   1  -2   3   26.90    1.90
   1  -2   3   25.90    1.60
  -1  -2  -3   24.90    2.10
   1  -2   3   24.80    2.00
  -1  -2  -3   24.70    1.80
  -1  -2  -3   32.00    1.70
  -1  -2  -3   25.10    1.90
   1  -2   3   25.80    1.70
   1  -2   3   29.40    1.80
  -1  -2  -3   26.40    2.20
   1   2   3   25.20    1.80
   1   2   3   24.90    1.90
   2  -2   3  612.14   14.90
   2  -2   3  598.04   15.00
  -2  -2  -3  611.44   15.30
  -2  -2  -3  624.64   15.40
   2  -2   3  601.74   15.30
  -2  -2  -3  600.94   15.50
   2  -2   3  587.04   15.10
   2  -2   3  602.14   15.10
   2   2   3  613.44   15.20
   2   2   3  599.64   15.30
  -3  -2  -3   48.50    2.80
  -3  -2  -3   44.10    2.90
   3  -2   3   49.90    2.60
   3  -2   3   53.19    2.50
   3  -2   3   44.90    2.50
   3  -2   3   51.99    2.30
  -3  -2  -3   53.09    2.80
   3   2   3   46.70    2.70
   3   2   3   50.59    2.50
   4  -2   3 2028.60   49.10
  -4  -2  -3 2053.29   49.50
  -4  -2  -3 2043.30   49.10
   4  -2   3 1973.50   48.90
   4  -2   3 2111.29   48.70
  -4  -2  -3 2099.99   49.40
   4  -2   3 2075.39   48.40
   4  -2   3 1988.40   48.20
   4  -2   3 2005.60   48.80
  -4   2  -3 2084.69   48.90
   4   2   3 2111.29   48.90
   4   2   3 2080.69   49.10
   5  -2   3  105.19    4.20
  -5  -2  -3  106.59    4.20
  -5  -2  -3  113.79    4.60
   5  -2   3  103.19    3.70
   5  -2   3  105.89    3.40
   5  -2   3  106.09    4.40
   5  -2   3  105.49    3.30
  -5  -2  -3   99.29    4.70
   5   2   3  118.19    4.00
   5   2   3  110.79    4.20
  -5   2  -3  112.79    3.70
  -5   2  -3  112.19    3.90
  -6  -2  -3  113.89    4.60
   6  -2   3  129.89    4.80
   6  -2   3  116.59    4.20
  -6  -2  -3  121.09    5.30
   6   2   3  137.79    4.90
  -6   2  -3  117.09    4.30
  -6   2  -3  113.49    4.80
   6   2   3  116.39    4.30
  -7  -2  -3    2.90    2.20
  -7  -2  -3    2.00    2.00
   7  -2   3    3.00    1.30
  -7  -2  -3    1.00    1.70
   7  -2   3    3.40    1.60
   7  -2   3    0.80    1.90
   7   2   3    0.50    1.80
  -7   2  -3    4.10    1.60
  -7   2  -3    5.20    2.10
   7   2   3    1.00    1.60
  -8  -2  -3 1116.39   27.30
   8  -2   3 1095.19   27.20
   8  -2   3 1084.59   27.90
  -8  -2  -3 1118.29   28.30
  -8  -2  -3 1140.69   28.40
   8  -2   3 1079.09   27.20
   8   2   3 1103.79   27.70
   8   2   3 1125.99   27.30
  -8   2  -3 1097.39   27.20
  -8   2  -3 1066.19   27.80
   9  -2   3   22.70    2.60
   9  -2   3   14.50    2.70
  -9  -2  -3   17.90    3.10
   9  -2   3   17.60    2.30
  -9   2  -3   21.10    3.10
   9   2   3   27.00    2.70
  -9   2  -3   19.90    2.50
   9   2   3   28.80    3.20
  10  -2   3   51.49    4.10
 -10  -2  -3   62.89    4.90
  10  -2   3   58.09    4.50
  10  -2   3   58.49    4.10
 -10   2  -3   52.69    3.90
  10   2   3   54.59    4.00
  10   2   3   57.39    4.60
 -10   2  -3   57.99    4.90
 -11  -2  -3    4.80    3.30
  11  -2   3    3.10    3.20
  11  -2   3    2.40    2.50
 -11   2  -3    3.20    2.80
 -11   2  -3    2.10    2.40
  11   2   3    2.40    2.90
  11   2   3    6.20    2.60
 -12  -2  -3  480.25   15.30
  12  -2   3  468.65   14.40
  12  -2   3  480.75   14.90
  12   2   3  480.95   14.50
 -12   2  -3  473.25   14.80
  12   2   3  481.55   13.70
 -13  -2  -3    6.20    3.70
  13  -2   3    4.40    3.30
  13  -2   3    6.10    3.80
 -13   2  -3    0.10    3.90
  13   2   3    2.20    3.60
  14  -2   3    2.10    3.70
 -14  -2  -3    6.80    4.80
  14  -2   3    9.10    6.60
 -14   2  -3    6.50    4.30
  14   2   3   10.60    4.00
  13  -3  -3  163.98    8.60
 -13  -3   3  138.29    9.00
  13  -3  -3  154.18    8.10
  13  -3  -3  154.78    8.00
  13   3  -3  151.78    8.50
 -13   3   3  137.29    8.60
 -12  -3   3  189.28    9.00
  12  -3  -3  169.58    8.00
  12  -3  -3  192.48    8.30
  12  -3  -3  170.78    8.20
  12   3  -3  181.38    8.20
 -12   3   3  175.28    8.80
  11  -3  -3   16.70    3.20
  11  -3  -3   12.20    3.60
 -11  -3   3   20.00    4.60
  11  -3  -3   17.70    3.90
 -11   3   3   18.00    4.10
  11   3  -3   14.90    3.90
 -10  -3   3  260.27   10.50
  10  -3  -3  274.37    9.40
 -10  -3   3  283.57   10.40
 -10  -3   3  268.87    9.30
  10  -3  -3  267.77    9.20
  10  -3  -3  270.77    9.90
 -10   3   3  251.87    9.40
  10   3  -3  246.28    9.30
   9  -3  -3  357.06   11.20
  -9  -3   3  360.16   11.30
   9  -3  -3  357.56   11.70
  -9  -3   3  366.96   12.40
  -9  -3   3  366.96   11.90
   9  -3  -3  358.56   10.90
  -9   3   3  365.16   11.50
   9   3  -3  340.97   11.20
   8  -3  -3  326.17   10.00
   8  -3  -3  305.77    9.60
  -8  -3   3  314.67   10.10
   8  -3  -3  300.37   10.30
  -8  -3   3  313.67   10.50
  -8  -3   3  319.47   11.10
  -8   3   3  316.27   10.10
   8   3  -3  317.27   10.20
  -7  -3   3   55.19    4.40
  -7  -3   3   62.19    4.80
  -7  -3   3   60.59    4.50
   7  -3  -3   58.99    3.60
   7  -3  -3   61.99    4.30
   7  -3  -3   61.59    4.60
  -7   3   3   58.89    4.20
   7   3  -3   59.09    4.10
  -6  -3   3  431.56   12.10
  -6  -3   3  431.26   12.90
   6  -3  -3  412.96   11.30
  -6  -3   3  412.06   12.10
   6  -3  -3  405.66   11.80
   6  -3  -3  409.76   11.60
   6   3  -3  410.66   12.00
  -6   3   3  406.76   12.20
  -6   3   3  419.66   11.80
   5  -3  -3  548.85   14.60
   5  -3  -3  535.75   14.10
  -5  -3   3  548.15   14.70
  -5  -3   3  565.14   15.10
  -5  -3   3  552.94   15.60
   5  -3  -3  556.64   14.70
  -5   3   3  514.15   14.90
  -5   3   3  572.04   14.60
   5   3  -3  522.45   14.60
  -4  -3   3  383.46   10.70
  -4  -3   3  381.26   11.60
   4  -3  -3  375.46   10.90
  -4  -3   3  400.76   11.40
   4  -3  -3  373.46   10.20
   4  -3  -3  385.26   10.90
   4   3  -3  389.26   11.00
  -4   3   3  385.76   11.20
  -4   3   3  398.56   10.60
   3  -3  -3   52.29    3.50
   3  -3  -3   53.99    2.70
  -3  -3   3   47.50    3.80
  -3  -3   3   55.09    3.00
   3  -3  -3   53.99    3.40
  -3  -3   3   58.39    3.90
   3   3  -3   55.29    2.50
  -3   3   3   54.99    3.70
   3   3  -3   53.39    3.20
  -3   3   3   60.89    3.10
   2  -3  -3  725.03   17.80
  -2  -3   3  731.03   19.00
  -2  -3   3  711.63   18.00
  -2  -3   3  699.63   18.80
   2  -3  -3  705.63   18.00
   2  -3  -3  714.43   18.50
   2  -3  -3  718.83   18.70
  -2  -3   3  715.63   17.80
  -2   3   3  759.12   18.00
   2   3  -3  729.43   18.50
   2   3  -3  748.43   17.90
  -2   3   3  732.23   18.80
   1  -3  -3  873.21   21.70
  -1  -3   3  873.41   21.30
  -1  -3   3  870.61   21.30
   1  -3  -3  887.61   22.40
  -1  -3   3  856.11   21.40
  -1  -3   3  852.91   22.30
  -1  -3   3  879.41   22.50
   1  -3  -3  881.81   22.20
   1  -3  -3  872.21   21.60
   1   3  -3  894.81   22.10
  -1   3   3  897.01   22.30
   1   3  -3  928.01   21.60
   0  -3  -3  337.07    9.90
   0  -3   3  333.57    9.60
   0  -3  -3  329.07    9.30
   0  -3  -3  325.87    9.50
   0  -3  -3  342.87    9.30
   0  -3   3  326.97    8.80
   0  -3   3  332.97    9.90
   0  -3   3  335.17    8.60
   0  -3   3  340.67    8.50
   0   3  -3  345.27    9.50
   0   3  -3  351.26    9.20
   0   3   3  343.77    9.70
  -1  -3  -3   80.29    4.00
   1  -3   3   77.59    3.70
   1  -3   3   76.49    4.10
  -1  -3  -3   75.59    3.90
  -1  -3  -3   80.69    3.50
   1  -3   3   70.89    3.10
  -1   3  -3   80.09    3.60
   1   3   3   84.79    3.80
  -1   3  -3   83.89    3.70
   1   3   3   75.59    3.90
   2  -3   3  835.02   21.70
  -2  -3  -3  885.01   22.20
   2  -3   3  860.71   21.40
   2  -3   3  865.11   21.70
   2  -3   3  857.31   21.60
   2  -3   3  837.72   22.00
  -2  -3  -3  853.71   21.80
  -2  -3  -3  891.81   22.30
   2   3   3  902.51   21.80
   2   3   3  878.01   22.00
  -3  -3  -3  480.65   13.10
   3  -3   3  487.05   12.80
  -3  -3  -3  487.75   13.60
  -3  -3  -3  500.25   13.50
   3  -3   3  495.15   12.70
   3  -3   3  472.95   13.00
   3  -3   3  464.05   13.10
   3  -3   3  477.25   12.70
   3   3   3  486.75   13.20
   3   3   3  478.45   12.80
   4  -3   3   92.19    4.40
   4  -3   3   99.29    4.00
   4  -3   3   87.79    4.30
  -4  -3  -3   91.59    4.80
  -4  -3  -3   93.59    4.50
   4  -3   3   85.99    4.00
  -4  -3  -3   80.09    4.90
   4   3   3   92.19    4.30
   4   3   3   94.69    4.10
  -4   3  -3   95.99    4.10
  -4   3  -3   99.39    4.30
  -5  -3  -3   14.40    2.90
   5  -3   3   11.20    2.00
  -5  -3  -3   11.10    2.50
   5  -3   3    9.50    2.10
  -5  -3  -3   10.20    2.30
   5  -3   3    8.10    2.40
   5  -3   3   11.20    1.10
   5  -3   3   11.60    1.00
  -5   3  -3   13.40    2.40
   5   3   3   15.00    2.10
   5   3   3   15.50    2.70
  -5   3  -3   11.20    1.90
  -6  -3  -3  484.65   14.10
  -6  -3  -3  470.35   13.30
   6  -3   3  458.25   13.40
   6  -3   3  457.55   11.80
  -6  -3  -3  469.25   13.60
   6  -3   3  457.65   12.70
   6   3   3  453.65   13.30
   6   3   3  462.85   12.60
  -6   3  -3  479.85   13.20
  -6   3  -3  491.95   12.60
  -7  -3  -3  242.28    8.20
   7  -3   3  228.88    8.30
  -7  -3  -3  229.68    8.70
   7  -3   3  232.68    6.80
   7  -3   3  234.48    7.50
  -7  -3  -3  244.88    8.70
   7   3   3  236.08    8.30
   7   3   3  236.48    7.40
  -7   3  -3  235.38    8.10
  -7   3  -3  237.18    7.50
  -8  -3  -3   56.19    5.30
  -8  -3  -3   58.59    5.10
  -8  -3  -3   61.19    4.60
   8  -3   3   62.99    4.00
   8  -3   3   55.29    4.40
   8  -3   3   52.49    3.30
   8   3   3   59.99    4.10
   8   3   3   56.79    4.40
  -8   3  -3   64.69    4.60
   9  -3   3  134.59    5.50
  -9  -3  -3  136.49    7.20
   9  -3   3  135.99    6.60
  -9  -3  -3  148.19    6.40
   9   3   3  143.09    6.50
  -9   3  -3  143.79    6.90
   9   3   3  137.99    6.00
  10  -3   3  285.37    9.30
 -10  -3  -3  304.57   11.40
  10  -3   3  298.77   10.70
  10   3   3  295.47   10.30
 -10   3  -3  269.57   10.00
  11  -3   3  150.68    6.60
  11  -3   3  149.09    8.00
 -11  -3  -3  147.39    8.70
  11   3   3  148.99    7.60
 -11   3  -3  149.29    7.90
  12  -3   3   34.10    3.90
  12  -3   3   31.80    5.00
 -12  -3  -3   34.80    5.60
  12   3   3   26.20    4.60
 -12   3  -3   32.90    5.00
 -11  -4   3  380.06   16.90
  11  -4  -3  370.56   12.50
  11  -4  -3  358.06   12.00
 -11  -4   3  342.87   14.00
 -11   4   3  347.47   13.30
 -11   4   3  364.66   12.90
  11   4  -3  327.57   12.40
  10  -4  -3   11.90    3.00
 -10  -4   3   17.50    4.30
 -10  -4   3   17.30    4.50
 -10  -4   3   17.00    4.10
  10  -4  -3   12.10    4.10
 -10   4   3   13.40    4.00
  10   4  -3   11.80    4.40
 -10   4   3   14.60    4.40
  -9  -4   3    3.60    3.60
  -9  -4   3    6.60    4.40
   9  -4  -3    3.10    3.60
  -9  -4   3    7.20    3.60
   9  -4  -3    5.40    2.50
  -9   4   3    4.20    4.00
  -9   4   3    0.90    3.30
   9   4  -3    6.10    3.70
   8  -4  -3   55.79    4.20
  -8  -4   3   53.59    5.70
  -8  -4   3   63.49    5.20
  -8  -4   3   60.39    5.20
   8  -4  -3   60.89    5.00
  -8   4   3   58.19    4.70
   8   4  -3   48.50    4.80
  -8   4   3   59.49    5.30
  -7  -4   3  538.95   16.80
  -7  -4   3  550.44   15.80
   7  -4  -3  522.25   15.50
  -7  -4   3  556.44   16.10
   7  -4  -3  525.55   14.50
   7   4  -3  526.95   15.80
  -7   4   3  547.75   15.50
  -7   4   3  530.45   16.10
   6  -4  -3    7.40    2.00
  -6  -4   3    8.80    3.30
   6  -4  -3    8.00    2.70
  -6  -4   3    8.20    3.40
  -6  -4   3    7.20    2.60
  -6   4   3    6.60    3.20
   6   4  -3    6.60    2.90
  -5  -4   3    3.40    3.00
   5  -4  -3    3.70    2.80
   5  -4  -3    1.30    2.50
  -5  -4   3    1.50    2.20
  -5  -4   3    1.30    3.00
   5  -4  -3    0.10    1.60
  -5   4   3    4.00    2.90
   5   4  -3   -1.80    2.80
   4  -4  -3   43.50    4.00
   4  -4  -3   38.50    3.00
   4  -4  -3   38.10    3.80
  -4  -4   3   32.90    4.00
  -4  -4   3   28.30    3.70
  -4  -4   3   31.50    2.90
   4   4  -3   33.40    3.70
  -4   4   3   38.90    4.00
   3  -4  -3  908.31   23.40
  -3  -4   3  947.31   23.70
  -3  -4   3  940.51   24.70
  -3  -4   3  968.70   25.00
   3  -4  -3  944.81   24.70
   3  -4  -3  929.31   24.20
   3   4  -3  925.51   24.20
  -3   4   3  936.81   24.40
   2  -4  -3    3.10    1.70
  -2  -4   3    2.80    1.60
   2  -4  -3    1.40    2.20
  -2  -4   3    1.70    2.60
   2  -4  -3    2.30    2.60
  -2  -4   3    0.30    2.50
  -2   4   3    1.30    2.50
   2   4  -3    4.40    2.40
  -1  -4   3  107.29    5.40
  -1  -4   3  104.99    5.60
   1  -4  -3  110.99    6.00
   1  -4  -3  109.69    4.60
  -1  -4   3  113.19    4.20
   1  -4  -3  110.49    5.50
   1   4  -3  103.99    5.00
  -1   4   3  120.59    5.60
  -1   4   3  109.19    5.80
   0  -4   3   33.80    3.40
   0  -4   3   25.70    3.50
   0  -4  -3   25.90    3.30
   0  -4   3   35.40    2.40
   0  -4  -3   28.50    2.60
   0   4  -3   36.30    3.40
   0   4   3   31.10    3.50
   0   4   3   32.20    3.20
   1  -4   3  957.10   23.80
   1  -4   3  999.30   25.20
   1  -4   3  975.40   25.90
  -1  -4  -3  994.60   26.00
  -1  -4  -3  970.60   25.00
  -1   4  -3  997.70   25.20
  -1   4  -3 1018.40   25.00
   1   4   3 1013.90   25.20
   1   4   3  999.80   25.60
   2  -4   3    4.10    0.90
   2  -4   3    2.70    2.20
  -2  -4  -3    4.40    2.90
  -2  -4  -3    4.70    2.10
   2  -4   3    3.60    2.70
  -2  -4  -3    5.90    2.60
   2   4   3    1.90    2.40
   2   4   3    6.70    2.40
  -2   4  -3    4.70    2.20
  -2   4  -3    3.90    2.50
   3  -4   3   43.40    3.50
  -3  -4  -3   45.80    4.30
   3  -4   3   34.50    3.70
   3  -4   3   39.50    3.30
  -3  -4  -3   33.60    3.20
  -3  -4  -3   41.40    3.90
   3   4   3   38.20    3.20
   3   4   3   43.20    4.00
  -3   4  -3   49.50    3.70
   4  -4   3    0.50    2.50
  -4  -4  -3   -0.40    2.60
   4  -4   3    4.00    2.40
  -4  -4  -3    0.00    2.90
  -4  -4  -3   -0.60    2.20
   4   4   3    2.70    2.60
  -4   4  -3   -1.50    2.50
   4   4   3    1.00    2.20
  -4   4  -3   -0.40    2.40
   5  -4   3  623.04   15.30
  -5  -4  -3  631.44   18.00
  -5  -4  -3  650.33   17.80
  -5  -4  -3  618.54   18.30
   5  -4   3  638.44   17.10
   5  -4   3  609.94   17.40
  -5   4  -3  652.53   17.60
   5   4   3  600.14   17.60
  -5   4  -3  658.43   17.30
   5   4   3  642.44   17.40
   6  -4   3   13.80    2.90
  -6  -4  -3   14.60    3.20
   6  -4   3   14.80    3.40
  -6  -4  -3   17.00    3.50
   6  -4   3   18.10    1.70
  -6  -4  -3   12.20    3.70
   6   4   3   17.80    3.70
  -6   4  -3   17.50    3.30
   7  -4   3  130.79    4.70
  -7  -4  -3  136.89    7.90
  -7  -4  -3  129.69    7.20
  -7  -4  -3  134.09    7.10
   7  -4   3  130.59    6.10
   7  -4   3  123.69    7.00
  -7   4  -3  131.99    6.60
   7   4   3  137.39    7.10
  -8  -4  -3   10.60    3.60
   8  -4   3    6.60    3.50
  -8  -4  -3    7.30    3.50
   8  -4   3   14.30    2.20
  -8  -4  -3    9.30    4.10
  -8   4  -3    5.10    3.40
   8   4   3    7.90    3.90
  -9  -4  -3  340.97   11.70
  -9  -4  -3  337.67   12.90
   9  -4   3  330.87   10.00
   9  -4   3  322.37   12.00
  -9  -4  -3  353.56   12.50
   9   4   3  332.67   12.00
  -9   4  -3  333.87   11.70
  10  -4   3   45.50    5.60
 -10  -4  -3   31.90    5.40
  10  -4   3   42.40    3.60
  10   4   3   38.40    5.00
 -10   4  -3   42.90    5.20
  -7  -5   3    3.80    4.40
   7  -5  -3    4.60    4.10
  -7  -5   3    0.40    3.40
  -7  -5   3    3.50    4.60
   7  -5  -3   -0.30    2.30
  -7   5   3   -3.90    3.90
   7   5  -3    2.00    4.60
  -6  -5   3   39.80    5.60
   6  -5  -3   41.10    4.60
  -6  -5   3   37.50    5.00
   6  -5  -3   40.00    3.30
  -6  -5   3   44.90    4.40
   6   5  -3   28.40    4.50
  -6   5   3   38.40    5.00
   5  -5  -3  225.18    9.00
  -5  -5   3  231.28    8.90
   5  -5  -3  229.78    7.80
  -5  -5   3  242.38   10.30
  -5  -5   3  239.78    9.90
   5   5  -3  219.98    9.40
  -5   5   3  214.08    9.40
  -4  -5   3   71.29    6.00
   4  -5  -3   65.99    4.40
  -4  -5   3   70.39    6.30
   4  -5  -3   70.49    5.60
  -4  -5   3   71.89    5.20
   4  -5  -3   67.99    5.80
   4   5  -3   74.59    5.80
  -4   5   3   65.69    5.30
  -3  -5   3   19.40    4.50
  -3  -5   3   19.40    4.10
   3  -5  -3   17.20    2.60
   3  -5  -3   12.40    4.20
   3  -5  -3   12.10    3.80
  -3  -5   3   13.50    2.90
  -3   5   3   22.60    4.50
   3   5  -3   11.20    3.90
  -3   5   3   21.80    4.00
   2  -5  -3   76.29    6.70
  -2  -5   3   84.59    4.80
   2  -5  -3   75.09    4.60
  -2  -5   3   73.49    6.10
  -2  -5   3   91.89    6.70
  -2   5   3   81.89    6.50
  -2   5   3   77.19    6.00
   2   5  -3   76.19    6.00
  -1  -5   3  396.26   13.40
   1  -5  -3  367.16   11.30
   1  -5  -3  403.96   13.40
  -1  -5   3  394.16   11.00
   1   5  -3  365.96   12.10
  -1   5   3  372.16   12.50
  -1   5   3  362.86   12.00
   0  -5  -3   28.50    3.20
   0  -5   3   27.20    2.50
   0  -5  -3   33.40    4.80
   0  -5   3   26.20    4.50
   0   5   3   27.10    4.50
   0   5  -3   32.20    4.30
   0   5   3   35.30    4.00
  -1  -5  -3   35.20    4.90
   1  -5   3   29.00    2.30
   1  -5   3   34.70    4.90
  -1  -5  -3   28.10    3.20
  -1   5  -3   26.80    3.80
   1   5   3   22.50    4.00
   2  -5   3   97.69    3.80
   2  -5   3   91.79    7.00
  -2  -5  -3   99.29    7.40
  -2  -5  -3  100.59    5.70
  -2   5  -3   90.09    6.30
   2   5   3   94.79    6.90
  -3  -5  -3  291.77   10.30
  -3  -5  -3  314.07   11.70
   3  -5   3  292.77    7.90
   3  -5   3  315.97   11.50
   3   5   3  304.37   11.10
  -3   5  -3  294.37   10.50
  -4  -5  -3    5.80    3.20
  -4  -5  -3    3.40    4.10
  -4   5  -3    7.70    3.70
   4   5   3    5.70    3.60
  -5  -5  -3   18.30    3.70
  -5  -5  -3   15.80    4.50
  -5   5  -3   22.10    4.10
   5   5   3   20.00    4.20
  -6  -5  -3   72.99    6.70
  -6  -5  -3   67.59    6.20
   6   5   3   70.29    6.10
  -6   5  -3   70.69    6.60
 -16   0   4  349.67   12.80
  16   0  -4  358.76   12.60
 -15   0   4    1.50    3.50
  15   0  -4   -2.70    3.50
 -14   0   4    5.40    3.10
  14   0  -4    9.00    3.10
 -14   0   4    5.10    3.50
  14   0  -4   11.30    3.50
  13   0  -4    0.60    2.90
 -13   0   4   -1.50    3.10
  13   0  -4    3.70    2.60
 -13   0   4   -0.40    2.70
  12   0  -4 1150.98   29.70
  12   0  -4 1166.58   28.30
 -12   0   4 1085.19   28.90
 -12   0   4 1105.09   28.50
  12   0  -4 1109.89   28.70
 -11   0   4   -1.00    2.50
  11   0  -4   -0.50    2.40
 -11   0   4    1.30    2.10
  11   0  -4   -0.20    1.90
  11   0  -4    1.00    2.20
 -10   0   4    0.70    1.80
 -10   0   4    1.90    2.20
  10   0  -4    3.10    2.20
  10   0  -4    0.50    1.70
   9   0  -4    0.50    1.40
   9   0  -4   -1.30    1.90
  -9   0   4    4.90    1.70
  -9   0   4    0.00    2.00
   9   0  -4   -2.30    1.80
   8   0  -4 1569.84   37.40
   8   0  -4 1526.95   36.50
  -8   0   4 1541.15   37.20
  -8   0   4 1470.45   37.50
   8   0  -4 1523.55   36.90
  -8   0   4 1561.24   37.50
   8   0  -4 1573.74   37.90
  -7   0   4   -0.80    1.10
   7   0  -4   -0.40    0.80
  -7   0   4    0.40    1.50
   7   0  -4    1.60    1.40
   7   0  -4   -0.30    1.10
  -7   0   4    1.00    1.20
   7   0  -4    2.30    1.10
  -6   0   4  214.78    6.70
   6   0  -4  227.18    6.00
   6   0  -4  222.98    6.50
  -6   0   4  221.48    6.60
   6   0  -4  223.98    6.20
  -6   0   4  231.48    6.30
   6   0  -4  229.28    6.90
  -5   0   4    0.20    1.00
   5   0  -4   -0.10    0.70
   5   0  -4   -0.60    1.00
   5   0  -4    0.10    0.60
  -5   0   4    1.30    1.00
   5   0  -4   -0.10    0.80
  -5   0   4    1.00    0.80
  -4   0   4 4028.80   95.19
  -4   0   4 4031.80   95.69
   4   0  -4 4212.78   96.39
   4   0  -4 3763.72   95.69
   4   0  -4 4020.40   94.99
   4   0  -4 4049.19   95.79
  -3   0   4    1.00    0.80
   3   0  -4    0.50    0.60
   3   0  -4    0.50    0.50
   3   0  -4    0.50    0.50
   3   0  -4    1.00    0.50
  -3   0   4    0.70    0.50
  -3   0   4    0.00    0.50
   2   0  -4   43.50    1.50
  -2   0   4   43.40    1.70
  -2   0   4   45.20    1.50
   2   0  -4   44.30    1.60
  -2   0   4   42.90    1.80
   2   0  -4   41.10    1.80
  -2   0   4   42.20    1.50
  -1   0   4    1.20    0.50
   1   0  -4    1.20    0.30
  -1   0   4    1.60    0.60
   1   0  -4    0.70    0.40
   1   0  -4    0.30    0.40
  -1   0   4    2.20    0.40
  -1   0   4    0.70    0.30
   0   0  -4 4754.72  121.79
   0   0  -4 5207.08  121.19
   0   0  -4 4633.24  121.59
   0   0   4 5391.56  121.19
   0   0  -4 5234.08  119.69
   0   0   4 5638.34  122.19
   0   0   4 4929.81  120.89
  -1   0  -4    0.10    0.50
   1   0   4    0.60    0.20
   1   0   4    0.60    0.50
   1   0   4    0.20    0.40
  -1   0  -4    0.10    0.40
  -1   0  -4    2.60    0.50
   1   0   4    0.70    0.50
   2   0   4  128.19    3.50
  -2   0  -4  122.09    3.40
   2   0   4  121.79    3.10
  -2   0  -4  128.49    3.60
  -2   0  -4  121.09    3.60
   2   0   4  122.99    3.40
   2   0   4  116.29    3.50
  -3   0  -4    0.20    0.60
  -3   0  -4    1.00    0.80
   3   0   4    0.30    0.50
   3   0   4    1.90    0.70
  -3   0  -4    1.20    0.50
   3   0   4    0.80    0.60
   4   0   4 1779.92   41.50
   4   0   4 1722.73   41.90
  -4   0  -4 1726.03   41.90
   4   0   4 1803.82   41.70
   4   0   4 1766.92   41.80
  -4   0  -4 1771.72   41.40
  -5   0  -4    1.70    0.90
   5   0   4    0.10    0.80
   5   0   4   -0.10    1.00
  -5   0  -4    0.90    0.60
   5   0   4    1.40    1.00
   5   0   4   -0.80    1.00
  -5   0  -4    1.80    1.10
  -6   0  -4  894.21   22.10
   6   0   4  886.91   22.00
  -6   0  -4  893.41   22.10
  -6   0  -4  870.81   21.90
   6   0   4  905.51   21.80
  -6   0  -4  882.51   21.20
   6   0   4  910.91   22.20
   6   0   4  899.81   21.90
  -7   0  -4    0.60    1.20
  -7   0  -4    1.30    1.40
   7   0   4   -0.30    1.20
   7   0   4    1.40    1.40
   7   0   4    1.10    1.40
  -8   0  -4 1220.18   30.40
   8   0   4 1225.28   30.50
  -8   0  -4 1229.18   30.70
   8   0   4 1288.57   30.90
   8   0   4 1247.78   30.30
   9   0   4    1.20    1.90
  -9   0  -4    1.40    1.80
   9   0   4    0.10    1.70
  -9   0  -4   -0.90    1.70
   9   0   4   -0.80    2.00
 -10   0  -4  131.39    5.50
 -10   0  -4  143.79    6.00
  10   0   4  148.79    5.60
  10   0   4  143.29    6.30
  10   0   4  135.59    5.50
  11   0   4    2.20    2.30
 -11   0  -4   -0.70    2.30
  11   0   4   -3.20    2.40
  11   0   4   -2.00    2.50
 -11   0  -4    4.20    2.40
  12   0   4  362.26   11.50
  12   0   4  389.26   12.40
 -12   0  -4  364.26   11.80
 -12   0  -4  368.86   11.50
 -13   0  -4   -0.90    2.90
  13   0   4   -0.70    3.20
  13   0   4   -4.50    3.00
 -13   0  -4    0.20    3.30
 -14   0  -4   99.59    6.50
 -14   0  -4   95.99    6.80
  14   0   4   93.79    6.60
 -15   0  -4    4.70    4.00
  15   0   4   -1.30    3.90
 -15   0  -4   -1.70    6.00
 -16  -1   4    3.00    4.10
  16  -1  -4    4.50    3.80
  16  -1  -4   -1.60    4.20
  15  -1  -4   50.69    5.80
  15  -1  -4   44.70    4.70
 -15  -1   4   49.80    5.20
  15  -1  -4   43.30    5.10
 -15   1   4   43.10    5.40
  15   1  -4   50.39    5.20
 -14  -1   4  361.76   12.40
  14  -1  -4  379.66   12.60
 -14  -1   4  380.86   12.70
  14  -1  -4  393.46   12.40
  14  -1  -4  426.96   13.90
  14   1  -4  385.46   12.70
 -14   1   4  373.56   13.00
  13  -1  -4  245.38    9.90
  13  -1  -4  247.58    9.20
  13  -1  -4  246.88    9.00
 -13  -1   4  261.47    9.40
 -13  -1   4  241.68    9.00
 -13   1   4  233.18    9.20
  13   1  -4  231.58    8.80
  12  -1  -4   11.90    3.10
  12  -1  -4   13.20    3.40
 -12  -1   4   12.70    2.90
  12  -1  -4   14.80    2.90
 -12  -1   4   11.20    3.00
  12   1  -4   15.10    3.30
 -12   1   4   13.00    3.30
 -11  -1   4  219.58    8.20
 -11  -1   4  221.78    8.00
  11  -1  -4  231.28    7.80
  11  -1  -4  237.58    8.80
  11  -1  -4  219.78    8.00
  11   1  -4  233.68    7.40
 -11   1   4  221.38    8.30
  11   1  -4  220.18    7.80
 -10  -1   4  744.53   20.00
  10  -1  -4  750.72   20.00
  10  -1  -4  789.02   19.90
 -10  -1   4  774.22   20.30
  10  -1  -4  751.22   20.50
  10   1  -4  775.32   19.10
  10   1  -4  749.82   20.00
 -10   1   4  790.72   19.40
 -10   1   4  760.72   20.30
   9  -1  -4  503.95   13.50
  -9  -1   4  511.95   14.10
  -9  -1   4  493.05   13.70
   9  -1  -4  492.35   14.10
  -9  -1   4  477.85   13.80
   9  -1  -4  488.25   13.60
  -9   1   4  527.45   13.00
   9   1  -4  481.35   13.60
   9   1  -4  517.45   15.00
   9   1  -4  501.15   12.90
  -9   1   4  479.65   13.80
   9   1  -4  513.35   12.80
  -8  -1   4   75.09    3.80
   8  -1  -4   75.79    4.00
   8  -1  -4   80.49    3.70
   8  -1  -4   80.49    3.80
  -8  -1   4   73.79    4.00
  -8  -1   4   72.79    4.00
  -8   1   4   86.29    3.20
   8   1  -4   85.79    4.40
   8   1  -4   73.89    3.70
   8   1  -4   71.79    3.20
  -8   1   4   71.89    3.80
   8   1  -4   72.79    2.90
  -7  -1   4 1017.70   25.20
   7  -1  -4 1021.10   25.10
  -7  -1   4  971.60   25.40
   7  -1  -4 1003.90   25.10
   7  -1  -4 1036.00   25.50
   7  -1  -4 1030.50   24.30
  -7  -1   4 1017.30   25.40
   7   1  -4 1005.40   25.20
   7   1  -4 1030.30   24.80
  -7   1   4 1058.49   24.50
  -7   1   4  983.10   25.30
   7   1  -4 1026.10   24.40
   7   1  -4 1013.10   25.60
  -6  -1   4 1214.58   29.10
  -6  -1   4 1170.48   28.80
   6  -1  -4 1137.69   29.00
   6  -1  -4 1203.38   28.80
   6  -1  -4 1137.39   28.70
   6  -1  -4 1180.68   28.20
  -6  -1   4 1171.38   29.10
   6   1  -4 1145.29   28.60
   6   1  -4 1185.38   29.20
  -6   1   4 1219.88   29.10
  -6   1   4 1245.28   28.10
   6   1  -4 1194.78   28.80
   6   1  -4 1164.38   28.00
   5  -1  -4  471.45   12.30
   5  -1  -4  476.55   12.10
  -5  -1   4  466.25   12.00
  -5  -1   4  451.85   12.20
   5  -1  -4  448.66   11.90
   5  -1  -4  474.85   11.60
  -5  -1   4  471.55   12.30
   5   1  -4  461.85   11.20
   5   1  -4  458.45   12.00
  -5   1   4  464.25   12.20
  -5   1   4  477.75   11.30
   5   1  -4  471.45   11.90
   5   1  -4  469.55   12.30
  -4  -1   4  297.67    7.90
  -4  -1   4  293.87    7.80
   4  -1  -4  285.57    7.70
   4  -1  -4  288.77    8.00
   4  -1  -4  287.57    7.90
   4  -1  -4  283.07    7.50
  -4  -1   4  292.67    8.10
   4   1  -4  281.37    7.90
  -4   1   4  291.37    8.00
   4   1  -4  289.87    7.80
   4   1  -4  300.77    7.80
  -4   1   4  306.57    7.10
   4   1  -4  290.37    7.00
  -3  -1   4 2007.20   49.00
   3  -1  -4 2121.19   49.00
   3  -1  -4 2024.50   49.10
  -3  -1   4 2105.19   48.90
  -3  -1   4 2054.19   49.20
   3  -1  -4 2117.09   48.90
  -3   1   4 2136.09   49.20
   3   1  -4 2072.39   49.10
  -3   1   4 2046.00   49.10
   3   1  -4 2050.59   48.90
  -2  -1   4 2641.84   62.49
   2  -1  -4 2579.54   62.29
  -2  -1   4 2658.83   64.09
  -2  -1   4 2694.83   62.19
  -2  -1   4 2439.76   62.29
   2  -1  -4 2751.62   63.39
   2  -1  -4 2731.43   64.19
  -2   1   4 2648.83   62.49
   2   1  -4 2746.73   62.49
   2   1  -4 2615.84   62.59
  -2   1   4 2669.33   62.39
  -1  -1   4  142.19    3.90
   1  -1  -4  142.39    4.10
  -1  -1   4  139.69    3.60
  -1  -1   4  130.89    4.00
  -1  -1   4  139.79    3.90
  -1  -1   4  136.29    3.80
   1  -1  -4  140.79    3.60
   1  -1  -4  139.99    4.10
   1  -1  -4  143.79    3.90
  -1   1   4  150.28    4.00
  -1   1   4  142.59    3.90
   1   1  -4  154.88    3.80
  -1   1   4  146.59    4.20
   1   1  -4  141.49    4.20
   0  -1   4   43.70    1.70
   0  -1   4   44.60    1.90
   0  -1   4   44.70    1.50
   0  -1  -4   43.70    1.90
   0  -1  -4   47.10    1.70
   0  -1  -4   41.70    1.90
   0  -1  -4   45.60    1.60
   0  -1   4   42.50    1.50
   0  -1   4   44.90    1.50
   0   1  -4   48.00    2.00
   0   1  -4   46.30    1.50
   0   1   4   46.70    1.50
   0   1   4   46.20    1.90
   0   1   4   43.30    1.70
   1  -1   4 1798.02   42.70
  -1  -1  -4 1815.62   43.00
   1  -1   4 1810.02   42.60
   1  -1   4 1728.73   42.80
  -1  -1  -4 1787.72   42.90
  -1  -1  -4 1798.02   42.70
   1  -1   4 1809.82   42.60
   1  -1   4 1821.02   42.60
  -1  -1  -4 1840.32   42.80
   1  -1   4 1819.82   42.80
   1   1   4 1730.53   42.80
  -1   1  -4 1908.11   42.90
   1   1   4 1850.91   42.60
   1   1   4 1846.82   42.80
   2  -1   4 1151.88   27.70
   2  -1   4 1128.39   27.70
   2  -1   4 1173.58   28.10
   2  -1   4 1165.38   27.70
  -2  -1  -4 1172.18   28.10
   2  -1   4 1169.98   28.10
  -2  -1  -4 1129.59   28.20
  -2  -1  -4 1186.28   28.40
  -2   1  -4 1219.98   28.10
   2   1   4 1203.98   27.60
   2   1   4 1190.58   28.20
   2   1   4 1219.18   28.00
   2   1   4 1203.68   28.20
  -2   1  -4 1153.28   28.10
   3  -1   4  210.18    5.40
   3  -1   4  208.58    5.30
   3  -1   4  199.98    5.40
   3  -1   4  203.28    5.70
  -3  -1  -4  210.98    5.90
  -3  -1  -4  205.08    5.70
  -3  -1  -4  210.08    6.00
   3   1   4  208.68    5.80
  -3   1  -4  198.38    5.70
   3   1   4  212.28    5.30
   3   1   4  208.78    5.60
  -3   1  -4  210.68    5.50
   3   1   4  209.88    5.90
   4  -1   4  454.65   11.70
   4  -1   4  440.56   11.40
  -4  -1  -4  465.15   12.00
   4  -1   4  453.15   11.60
  -4  -1  -4  452.65   11.80
   4  -1   4  466.15   11.20
   4  -1   4  444.56   11.30
  -4  -1  -4  460.25   11.40
   4   1   4  444.86   11.80
  -4   1  -4  460.35   11.10
   4   1   4  455.25   11.10
  -4   1  -4  456.55   11.60
   4   1   4  456.15   11.60
   4   1   4  455.25   11.50
  -5  -1  -4 1333.37   32.80
   5  -1   4 1363.66   32.60
   5  -1   4 1354.26   32.50
   5  -1   4 1354.26   32.10
  -5  -1  -4 1346.77   32.20
  -5  -1  -4 1394.36   32.90
   5  -1   4 1279.17   32.30
  -5  -1  -4 1337.87   32.10
   5  -1   4 1367.06   32.30
   5   1   4 1338.87   32.50
   5   1   4 1332.77   32.40
  -5   1  -4 1385.76   31.80
  -5   1  -4 1357.36   32.50
   5   1   4 1340.37   32.80
  -6  -1  -4  854.01   22.00
   6  -1   4  861.91   21.20
   6  -1   4  876.91   21.80
  -6  -1  -4  867.91   22.00
  -6  -1  -4  870.11   21.20
   6  -1   4  860.21   21.70
  -6  -1  -4  878.11   21.20
   6  -1   4  876.61   21.50
   6   1   4  862.51   21.50
   6   1   4  886.61   21.60
  -6   1  -4  873.01   21.60
   6   1   4  891.91   22.00
  -6   1  -4  881.41   20.60
   7  -1   4   31.10    2.30
   7  -1   4   29.60    2.50
  -7  -1  -4   36.80    2.90
  -7  -1  -4   28.40    2.20
  -7  -1  -4   34.30    2.10
  -7  -1  -4   33.20    3.00
   7   1   4   33.00    2.50
   7   1   4   32.60    2.40
   7   1   4   30.00    2.70
  -7   1  -4   31.20    2.40
  -7   1  -4   24.50    2.30
  -8  -1  -4  259.27    8.10
   8  -1   4  243.78    7.60
   8  -1   4  239.98    7.20
   8  -1   4  241.38    7.80
  -8  -1  -4  243.78    7.20
   8   1   4  257.17    8.20
   8   1   4  247.38    7.60
  -8   1  -4  239.98    7.70
   8   1   4  254.47    7.60
  -8   1  -4  245.28    7.60
  -9  -1  -4  734.53   19.60
   9  -1   4  758.12   19.30
  -9  -1  -4  730.93   18.70
   9  -1   4  705.63   19.10
   9  -1   4  739.83   18.70
   9   1   4  721.63   18.90
  -9   1  -4  730.23   19.00
   9   1   4  759.22   19.10
   9   1   4  751.22   19.70
  -9   1  -4  703.03   19.20
  10  -1   4  489.95   13.40
 -10  -1  -4  486.25   14.30
  10  -1   4  482.35   13.90
  10  -1   4  510.65   14.10
 -10  -1  -4  488.75   13.40
 -10   1  -4  490.75   14.00
  10   1   4  515.55   13.70
 -10   1  -4  481.55   13.70
  10   1   4  491.65   13.80
  11  -1   4    2.90    2.50
 -11  -1  -4    5.80    3.10
  11  -1   4    4.90    2.90
  11   1   4    8.30    2.70
 -11   1  -4    4.10    2.80
 -11   1  -4    7.00    2.50
  11   1   4   -0.50    2.30
  12  -1   4   57.69    5.30
 -12  -1  -4   49.10    4.80
  12  -1   4   58.19    4.70
 -12   1  -4   52.19    4.40
  12   1   4   60.99    4.90
  12   1   4   60.19    4.40
 -12   1  -4   52.89    4.60
  13  -1   4  278.07   10.40
  13  -1   4  269.67   10.10
 -13  -1  -4  238.68   10.30
 -13   1  -4  257.47    9.90
  13   1   4  282.47    9.60
 -13   1  -4  285.27    9.80
  14  -1   4   93.09    7.50
  14  -1   4   97.59    7.00
 -14  -1  -4   85.79    7.20
 -14   1  -4   82.29    6.60
 -14   1  -4   83.59    6.40
  14   1   4   81.79    6.50
  15  -2  -4  221.68   10.00
  15  -2  -4  238.48   10.10
 -15  -2   4  242.78   10.80
  15  -2  -4  243.18   11.10
  15   2  -4  210.48   10.10
  14  -2  -4    0.10    3.80
 -14  -2   4    1.80    3.90
  14  -2  -4    1.00    3.60
  14  -2  -4    8.90    3.90
  14   2  -4   -2.00    3.70
 -14   2   4    1.80    4.10
  13  -2  -4  211.48    9.20
  13  -2  -4  198.88    8.60
 -13  -2   4  198.68    9.20
  13  -2  -4  198.28    8.60
  13   2  -4  199.98    8.70
 -13   2   4  184.48    9.00
  12  -2  -4   31.40    3.90
 -12  -2   4   29.10    4.40
  12  -2  -4   31.60    4.00
  12  -2  -4   27.20    4.00
  12   2  -4   27.20    3.90
 -12   2   4   25.10    4.20
  11  -2  -4  497.55   14.50
  11  -2  -4  478.25   14.10
 -11  -2   4  481.25   14.60
  11  -2  -4  469.15   13.90
  11   2  -4  472.45   14.20
 -11   2   4  468.25   14.30
 -10  -2   4   -1.20    2.70
  10  -2  -4   -2.00    2.40
 -10  -2   4    0.50    2.60
  10  -2  -4   -0.50    2.40
  10  -2  -4   -0.90    2.20
  10   2  -4   -0.40    1.90
 -10   2   4   -0.10    2.70
  10   2  -4    0.20    2.60
   9  -2  -4  728.93   18.60
  -9  -2   4  695.53   18.90
   9  -2  -4  681.13   18.50
   9  -2  -4  689.93   18.30
  -9  -2   4  681.23   19.00
   9   2  -4  662.43   18.30
  -9   2   4  700.23   18.70
   9   2  -4  690.83   18.00
   8  -2  -4    5.80    2.20
   8  -2  -4    9.50    2.40
   8  -2  -4    4.00    1.90
  -8  -2   4    6.30    2.60
  -8  -2   4    3.70    2.10
  -8  -2   4    6.60    1.70
   8   2  -4    5.70    2.00
  -8   2   4    5.90    2.20
   8   2  -4    3.90    2.00
  -7  -2   4  942.71   23.30
   7  -2  -4  933.01   23.40
   7  -2  -4  920.71   23.50
  -7  -2   4  897.01   22.80
   7  -2  -4  904.61   23.20
  -7  -2   4  943.31   23.70
  -7  -2   4  936.21   24.00
   7  -2  -4  905.11   22.60
   7   2  -4  937.31   23.40
  -7   2   4  940.11   23.60
   6  -2  -4  193.78    6.20
   6  -2  -4  202.28    6.30
   6  -2  -4  191.48    5.80
  -6  -2   4  195.98    6.40
  -6  -2   4  191.48    6.80
   6  -2  -4  191.58    6.40
  -6  -2   4  191.88    6.50
  -6  -2   4  189.48    5.70
  -6   2   4  209.78    6.60
   6   2  -4  196.98    6.30
   6   2  -4  202.78    5.10
   5  -2  -4 1968.90   47.40
   5  -2  -4 1970.80   47.70
   5  -2  -4 1980.30   47.20
   5  -2  -4 1986.50   47.40
  -5  -2   4 1953.40   47.60
  -5  -2   4 1880.81   47.90
  -5  -2   4 1974.20   46.90
  -5  -2   4 2014.20   47.60
  -5   2   4 2062.89   46.30
   5   2  -4 2009.80   46.40
  -5   2   4 1916.51   47.70
  -5   2   4 2089.99   47.60
   5   2  -4 1933.01   47.50
   4  -2  -4   39.00    2.10
  -4  -2   4   37.30    2.50
   4  -2  -4   47.20    2.40
  -4  -2   4   41.60    2.60
   4  -2  -4   43.60    2.50
  -4  -2   4   38.20    3.10
   4  -2  -4   45.00    2.40
  -4  -2   4   42.80    2.00
   4   2  -4   41.70    1.50
  -4   2   4   41.60    2.90
  -4   2   4   42.50    1.30
   4   2  -4   41.70    2.40
  -4   2   4   47.60    2.60
   3  -2  -4  689.03   17.00
   3  -2  -4  667.43   17.00
  -3  -2   4  648.14   17.00
   3  -2  -4  677.23   16.60
  -3  -2   4  653.63   17.40
   3  -2  -4  685.93   16.90
  -3  -2   4  657.53   16.90
  -3  -2   4  680.73   16.50
   3  -2  -4  682.13   16.00
  -3  -2   4  686.53   17.30
   3   2  -4  665.83   16.90
  -3   2   4  701.83   17.40
  -3   2   4  699.93   17.00
   3   2  -4  705.93   16.20
   2  -2  -4    5.90    0.90
   2   2  -4    8.30    1.20
   1  -2  -4 2651.63   63.09
   1  -2  -4 2717.93   63.29
   1  -2  -4 2702.73   63.29
   1  -2  -4 2667.13   62.89
   1  -2  -4 2713.63   63.49
  -1  -2   4 2633.14   63.59
  -1  -2   4 2704.13   62.89
  -1  -2   4 2638.04   63.49
  -1  -2   4 2581.14   63.59
  -1  -2   4 2684.83   63.19
  -1   2   4 2651.23   62.89
  -1   2   4 2736.83   63.59
   1   2  -4 2728.03   62.79
   1   2  -4 2676.83   63.19
   0  -2  -4   14.50    1.30
   0  -2   4    9.80    1.10
   0  -2   4   10.30    1.50
   0  -2  -4   11.70    1.50
   0  -2  -4   10.80    1.40
   0  -2  -4    9.90    1.20
   0  -2   4   12.00    1.10
   0  -2  -4   11.80    1.40
   0  -2   4   10.40    0.80
   0  -2   4    9.40    0.80
   0  -2   4    7.60    1.50
   0   2  -4    9.00    1.20
   0   2   4    8.40    1.50
   0   2   4   12.30    0.90
  -1  -2  -4  418.06   11.10
  -1  -2  -4  420.86   11.00
  -1  -2  -4  422.46   11.10
   1  -2   4  402.06   10.70
   1  -2   4  409.76   10.90
  -1  -2  -4  433.86   11.00
   1  -2   4  423.36   10.70
   1  -2   4  407.86   11.10
   1  -2   4  424.06   10.70
   1   2   4  436.56   11.10
   1   2   4  440.06   11.10
   2  -2   4    8.10    1.30
  -2  -2  -4    9.30    1.40
  -2  -2  -4   10.80    1.60
   2  -2   4    9.00    1.40
   2  -2   4   10.40    1.40
  -2  -2  -4    9.30    1.40
   2  -2   4    8.50    1.40
   2  -2   4    8.70    1.10
   2   2   4    7.10    1.40
   2   2   4    9.70    1.50
   3  -2   4 2305.77   55.89
   3  -2   4 2352.96   55.89
  -3  -2  -4 2295.07   56.19
   3  -2   4 2379.16   55.59
  -3  -2  -4 2356.76   56.09
  -3  -2  -4 2297.07   56.29
  -3   2  -4 2392.46   55.89
  -3   2  -4 2404.66   55.89
   3   2   4 2379.16   55.89
   3   2   4 2364.96   55.89
   3   2   4 2370.86   55.99
  -4  -2  -4    1.20    1.50
  -4  -2  -4    1.90    1.40
  -4  -2  -4    4.00    1.60
   4  -2   4    1.60    1.40
   4  -2   4    1.50    1.50
   4  -2   4    2.90    0.70
   4  -2   4    6.20    0.70
   4   2   4   -0.40    1.30
  -4   2  -4    3.30    1.30
  -4   2  -4    2.40    1.20
   4   2   4    2.00    1.40
   5  -2   4  140.59    4.40
  -5  -2  -4  151.18    5.20
   5  -2   4  148.09    4.30
   5  -2   4  153.88    5.40
  -5  -2  -4  148.09    5.80
   5  -2   4  146.59    4.70
   5  -2   4  149.99    5.20
  -5  -2  -4  152.18    5.60
   5   2   4  149.09    5.10
  -5   2  -4  158.78    4.70
  -5   2  -4  158.58    5.10
   5   2   4  151.68    5.00
   6  -2   4   46.70    3.30
   6  -2   4   53.09    3.50
  -6  -2  -4   53.79    3.90
  -6  -2  -4   50.39    3.70
   6  -2   4   44.20    2.40
  -6  -2  -4   44.50    3.00
   6  -2   4   47.10    2.70
   6   2   4   49.20    3.30
  -6   2  -4   48.10    2.90
   6   2   4   49.70    3.00
  -7  -2  -4 1391.86   34.60
   7  -2   4 1360.86   33.30
   7  -2   4 1382.86   33.40
  -7  -2  -4 1402.16   33.70
   7  -2   4 1336.77   34.10
  -7  -2  -4 1424.06   34.50
  -7   2  -4 1378.66   33.70
   7   2   4 1368.26   33.90
   7   2   4 1355.56   33.60
  -7   2  -4 1391.96   34.20
   8  -2   4   72.69    3.60
   8  -2   4   73.19    4.30
  -8  -2  -4   72.49    5.00
  -8  -2  -4   68.89    3.90
   8  -2   4   67.69    3.60
  -8  -2  -4   64.49    4.90
   8   2   4   73.49    3.90
  -8   2  -4   70.09    4.60
   8   2   4   62.79    3.80
  -8   2  -4   69.59    3.80
   9  -2   4   21.50    3.00
   9  -2   4   16.90    2.40
   9  -2   4   19.90    2.80
  -9  -2  -4   29.20    3.80
  -9   2  -4   19.40    2.60
   9   2   4   21.80    3.10
  -9   2  -4   29.60    3.50
   9   2   4   14.90    2.50
  10  -2   4    4.00    2.80
  10  -2   4   -0.10    2.10
 -10  -2  -4    8.60    3.30
 -10   2  -4    3.50    2.30
 -10   2  -4    3.30    2.80
  10   2   4    3.70    2.30
  10   2   4    2.80    2.50
  11  -2   4  606.04   17.00
  11  -2   4  619.74   17.60
 -11  -2  -4  609.04   18.10
  11   2   4  622.64   16.80
 -11   2  -4  627.34   16.80
 -11   2  -4  594.54   17.30
  11   2   4  613.84   17.20
 -12  -2  -4   17.80    4.00
  12  -2   4   34.10    3.80
  12  -2   4   33.40    4.50
 -12   2  -4   25.20    3.90
  12   2   4   37.10    3.80
  12   2   4   30.60    4.20
 -12   2  -4   33.80    3.90
  13  -2   4   15.90    3.70
  13  -2   4   12.20    4.10
 -13  -2  -4   14.30    4.20
 -13   2  -4    8.40    4.00
  13   2   4   11.40    3.50
  13   2   4   15.60    3.90
  13  -3  -4  115.09    7.40
  13  -3  -4  130.39    7.70
 -13  -3   4  114.29    8.80
  13  -3  -4  120.19    8.00
  13   3  -4  140.89    8.10
 -13   3   4  129.29    8.30
  12  -3  -4   -3.10    3.60
 -12  -3   4   -4.20    4.00
  12  -3  -4   -0.10    3.40
  12  -3  -4   -2.60    2.90
 -12   3   4   -1.20    3.30
  12   3  -4    0.60    3.70
  11  -3  -4  205.48    8.90
  11  -3  -4  198.38    8.30
  11  -3  -4  212.68    8.40
 -11  -3   4  192.88    9.50
  11   3  -4  192.28    8.60
 -11   3   4  188.18    8.80
  10  -3  -4  275.87    9.60
 -10  -3   4  277.57   10.40
  10  -3  -4  288.07    9.60
 -10  -3   4  269.67   10.40
  10  -3  -4  269.47   10.00
  10   3  -4  268.67    9.40
 -10   3   4  273.77   10.00
  10   3  -4  251.47    9.40
  -9  -3   4  236.48    8.60
  -9  -3   4  252.47    9.40
  -9  -3   4  236.08    9.60
   9  -3  -4  244.38    8.60
   9  -3  -4  231.78    8.30
   9  -3  -4  234.28    8.90
   9   3  -4  222.58    8.40
  -9   3   4  232.18    8.80
  -8  -3   4    5.80    3.20
  -8  -3   4    3.20    2.60
   8  -3  -4    3.20    2.00
   8  -3  -4    5.30    2.70
  -8  -3   4    2.90    2.50
   8  -3  -4    4.80    2.50
  -8   3   4    2.20    2.70
  -8   3   4    4.90    2.60
   8   3  -4    0.50    2.40
  -7  -3   4  548.65   15.20
   7  -3  -4  514.35   14.40
   7  -3  -4  535.55   14.80
  -7  -3   4  541.05   15.90
  -7  -3   4  556.04   15.20
   7   3  -4  532.25   14.90
  -7   3   4  525.75   15.20
  -7   3   4  532.75   14.90
   6  -3  -4  437.96   12.30
  -6  -3   4  457.65   12.90
  -6  -3   4  454.05   13.10
   6  -3  -4  443.36   12.50
  -6  -3   4  449.06   13.60
   6  -3  -4  467.15   12.80
  -6   3   4  451.15   13.20
   6   3  -4  458.85   12.80
  -6   3   4  457.75   12.80
   5  -3  -4  329.77    9.80
  -5  -3   4  329.77   10.70
   5  -3  -4  321.97    9.40
   5  -3  -4  330.97    9.70
  -5  -3   4  335.97    9.90
  -5  -3   4  342.37   10.30
   5   3  -4  330.97    9.90
  -5   3   4  320.97   10.30
  -5   3   4  354.36    9.80
  -4  -3   4    0.70    1.50
  -4  -3   4   -0.20    2.00
  -4  -3   4    4.20    2.20
   4  -3  -4    3.00    1.40
   4  -3  -4    2.20    1.80
   4  -3  -4    2.70    1.90
  -4   3   4    1.20    2.20
  -4   3   4    1.00    1.60
   4   3  -4    3.50    2.10
  -3  -3   4  754.92   20.10
   3  -3  -4  772.62   19.80
   3  -3  -4  759.32   19.20
  -3  -3   4  773.62   19.30
  -3  -3   4  788.22   20.30
   3  -3  -4  774.02   19.70
   3   3  -4  764.32   19.60
  -3   3   4  790.02   19.30
  -3   3   4  739.73   19.90
   2  -3  -4  402.16   11.30
   2  -3  -4  411.26   11.60
  -2  -3   4  416.56   10.80
  -2  -3   4  432.36   12.10
   2  -3  -4  423.06   12.00
  -2  -3   4  437.76   12.20
  -2  -3   4  419.46   11.10
   2   3  -4  440.56   10.90
   2   3  -4  418.56   11.60
  -2   3   4  465.65   11.30
  -2   3   4  432.56   12.00
  -1  -3   4  210.18    6.20
   1  -3  -4  220.38    7.00
   1  -3  -4  222.98    6.40
   1  -3  -4  225.28    6.70
  -1  -3   4  228.08    6.10
  -1  -3   4  223.08    6.20
  -1  -3   4  217.38    7.20
  -1  -3   4  223.68    7.30
   1   3  -4  235.88    6.40
  -1   3   4  221.58    7.10
   1   3  -4  218.38    6.80
   0  -3  -4  180.58    6.00
   0  -3   4  170.48    6.30
   0  -3  -4  173.68    5.80
   0  -3   4  176.08    6.20
   0  -3  -4  184.88    6.30
   0  -3   4  181.78    5.40
   0  -3  -4  179.38    5.80
   0  -3   4  181.98    4.90
   0  -3   4  178.38    5.00
   0   3  -4  192.68    5.60
   0   3   4  185.58    6.20
   0   3  -4  185.38    5.90
  -1  -3  -4  799.82   20.40
   1  -3   4  793.62   20.70
   1  -3   4  789.72   20.40
   1  -3   4  794.62   19.90
  -1  -3  -4  820.42   20.50
  -1  -3  -4  804.32   20.80
   1   3   4  807.02   20.50
  -1   3  -4  828.62   20.20
   1   3   4  772.72   20.50
  -1   3  -4  847.32   20.20
   2  -3   4  543.75   13.90
   2  -3   4  527.05   14.50
  -2  -3  -4  543.85   14.40
  -2  -3  -4  541.25   14.70
   2  -3   4  533.95   14.10
  -2  -3  -4  534.35   14.60
   2  -3   4  542.25   13.90
   2  -3   4  531.45   14.20
   2   3   4  543.95   14.50
   2   3   4  535.35   14.20
   3  -3   4  211.88    6.70
   3  -3   4  212.58    6.50
  -3  -3  -4  215.28    7.50
  -3  -3  -4  218.18    7.10
   3  -3   4  210.78    7.10
   3  -3   4  212.58    6.70
  -3  -3  -4  207.98    7.10
   3  -3   4  211.18    6.90
   3   3   4  208.48    7.10
   3   3   4  218.48    6.90
   4  -3   4   42.20    2.90
  -4  -3  -4   49.00    3.60
  -4  -3  -4   46.50    3.80
   4  -3   4   40.80    3.40
   4  -3   4   46.90    3.20
  -4  -3  -4   42.30    3.60
   4  -3   4   44.50    3.50
   4   3   4   44.80    3.30
   4   3   4   45.50    3.30
  -4   3  -4   49.10    3.20
   5  -3   4  665.73   16.10
   5  -3   4  686.53   17.60
  -5  -3  -4  680.73   18.10
   5  -3   4  665.63   17.10
  -5  -3  -4  661.93   18.40
   5  -3   4  640.34   16.30
  -5  -3  -4  682.13   18.00
   5  -3   4  660.23   17.80
  -5   3  -4  684.33   17.70
  -5   3  -4  667.83   17.30
   5   3   4  670.03   17.30
  -5   3  -4  700.33   17.50
   5   3   4  663.33   17.80
   6  -3   4  275.67    7.50
  -6  -3  -4  285.77    9.40
  -6  -3  -4  280.97    9.80
   6  -3   4  272.37    8.30
   6  -3   4  277.27    9.10
  -6  -3  -4  287.07    9.20
  -6   3  -4  296.27    9.20
   6   3   4  268.47    8.90
  -6   3  -4  279.17    8.50
   6   3   4  292.77    8.60
   7  -3   4   28.70    2.40
  -7  -3  -4   33.80    3.50
   7  -3   4   28.60    2.80
   7  -3   4   33.70    3.50
  -7  -3  -4   29.50    4.00
  -7  -3  -4   33.00    3.60
   7   3   4   36.70    3.70
  -7   3  -4   33.90    3.60
  -7   3  -4   31.00    2.90
   7   3   4   35.80    3.00
  -8  -3  -4   99.99    5.60
  -8  -3  -4   91.99    6.00
  -8  -3  -4   99.19    6.50
   8  -3   4   90.89    4.10
   8  -3   4   92.59    5.80
  -8   3  -4   90.29    5.70
   8   3   4   87.99    5.20
  -8   3  -4   93.39    4.90
   8   3   4   91.59    5.00
   9  -3   4  341.37   11.40
  -9  -3  -4  355.76   10.90
  -9  -3  -4  353.76   11.80
   9  -3   4  325.67    9.80
   9   3   4  336.27   11.10
   9   3   4  329.97   10.20
  -9   3  -4  314.27   11.00
  10  -3   4   40.60    4.70
 -10  -3  -4   47.10    5.20
  10  -3   4   47.50    4.10
 -10   3  -4   38.90    4.50
  10   3   4   45.40    4.50
 -11  -3  -4   12.70    4.40
  11  -3   4   12.20    2.90
  11  -3   4   14.30    4.10
 -11   3  -4   13.40    4.00
  11   3   4   15.80    4.00
  12  -3   4  143.49    7.00
  12  -3   4  135.49    8.40
 -12  -3  -4  123.39    8.90
 -12   3  -4  132.79    8.30
  12   3   4  133.19    7.70
  11  -4  -4   -1.40    3.80
  11  -4  -4   -0.30    3.00
 -11  -4   4    3.50    4.90
 -11  -4   4   -1.60    4.00
  11   4  -4    1.10    3.90
 -11   4   4   -1.50    4.20
 -11   4   4   -4.00    3.80
  11   4  -4   -0.50    4.20
  10  -4  -4    4.70    3.90
 -10  -4   4   -2.20    4.40
 -10  -4   4    0.70    3.70
  10  -4  -4    3.50    2.70
 -10  -4   4    1.70    3.80
  10   4  -4    4.90    4.10
  10   4  -4    2.00    3.70
 -10   4   4    2.00    3.80
 -10   4   4   -1.80    3.40
  -9  -4   4   44.00    5.50
   9  -4  -4   39.50    3.70
   9  -4  -4   47.80    4.90
  -9  -4   4   40.50    4.80
  -9  -4   4   38.60    4.50
  -9   4   4   46.00    5.10
   9   4  -4   39.30    4.60
  -9   4   4   39.10    4.70
  -8  -4   4  588.94   17.30
  -8  -4   4  614.34   17.40
  -8  -4   4  572.94   17.90
   8  -4  -4  565.54   16.10
   8  -4  -4  578.34   16.90
  -8   4   4  584.74   17.50
  -8   4   4  601.14   17.00
   8   4  -4  579.64   17.10
  -7  -4   4    1.10    3.20
  -7  -4   4    1.20    2.80
   7  -4  -4    0.40    1.90
  -7  -4   4    6.60    3.80
   7  -4  -4    9.40    3.30
  -7   4   4    3.30    3.40
   7   4  -4    2.10    3.40
  -6  -4   4    0.80    3.20
  -6  -4   4    5.60    3.00
  -6  -4   4    7.50    2.60
   6  -4  -4    2.90    2.00
   6  -4  -4    2.80    2.70
  -6   4   4    6.10    3.20
   6   4  -4    7.20    3.20
  -5  -4   4   40.70    4.50
  -5  -4   4   42.10    3.50
  -5  -4   4   39.00    4.00
   5  -4  -4   36.20    3.60
   5  -4  -4   39.80    4.00
   5  -4  -4   40.70    3.40
  -5   4   4   38.80    4.20
   5   4  -4   44.50    4.20
  -4  -4   4  869.81   23.30
  -4  -4   4  860.01   22.20
   4  -4  -4  862.01   23.00
   4  -4  -4  857.51   22.70
   4  -4  -4  859.61   21.90
  -4  -4   4  858.91   23.30
   4   4  -4  855.81   22.70
  -4   4   4  883.31   23.00
   3  -4  -4    6.90    2.90
  -3  -4   4    4.80    2.80
   3  -4  -4    6.70    2.50
  -3  -4   4    0.70    1.80
   3  -4  -4    2.50    1.80
  -3  -4   4    4.00    2.90
   3   4  -4    3.40    2.60
  -3   4   4    4.10    2.80
  -2  -4   4  151.98    6.80
   2  -4  -4  150.08    5.60
   2  -4  -4  150.08    6.90
   2  -4  -4  149.59    6.20
  -2  -4   4  156.88    6.80
  -2  -4   4  152.48    5.40
   2   4  -4  159.28    6.30
  -2   4   4  157.38    6.70
  -1  -4   4    5.70    2.70
  -1  -4   4    3.30    2.70
   1  -4  -4   -2.50    2.80
  -1  -4   4    0.80    1.40
   1  -4  -4    1.90    1.80
   1  -4  -4    1.60    2.50
   1   4  -4    4.50    2.50
  -1   4   4    4.10    2.60
   0  -4  -4  768.42   19.90
   0  -4   4  782.82   20.90
   0  -4   4  768.42   18.90
   0  -4   4  742.13   20.20
   0  -4  -4  767.62   20.80
   0   4   4  783.42   20.30
   0   4   4  754.32   20.40
   0   4  -4  771.42   20.10
  -1  -4  -4    7.90    2.80
   1  -4   4    3.20    2.30
   1  -4   4    4.20    1.10
   1  -4   4    3.30    2.40
  -1  -4  -4    6.20    2.10
   1   4   4    9.90    3.00
   1   4   4    6.80    2.40
  -1   4  -4    6.60    2.60
   2  -4   4  283.87    9.20
  -2  -4  -4  305.77    9.40
  -2  -4  -4  300.47   10.20
   2  -4   4  284.27    9.90
   2   4   4  296.87    9.20
   2   4   4  286.07    9.50
  -2   4  -4  285.37    9.10
  -2   4  -4  298.67    9.20
  -3  -4  -4   -0.10    2.60
   3  -4   4    2.20    2.30
  -3  -4  -4    2.40    2.20
   3  -4   4   -0.60    2.60
  -3  -4  -4   -0.10    2.60
  -3   4  -4    0.00    2.20
  -3   4  -4    1.40    2.40
   3   4   4    0.10    2.30
   3   4   4    1.10    2.90
  -3   4  -4    1.90    2.40
  -4  -4  -4  485.85   14.50
  -4  -4  -4  505.85   14.70
   4  -4   4  468.65   14.30
  -4  -4  -4  485.95   14.30
   4  -4   4  479.05   13.60
   4   4   4  502.25   13.70
  -4   4  -4  489.35   13.50
  -4   4  -4  488.15   14.00
  -4   4  -4  508.85   13.80
   4   4   4  468.85   14.00
  -5  -4  -4   31.80    4.20
   5  -4   4   32.10    3.60
  -5  -4  -4   30.80    4.10
  -5  -4  -4   30.20    3.60
   5  -4   4   32.20    3.30
   5   4   4   30.20    4.00
   5   4   4   33.20    3.30
  -5   4  -4   32.80    3.60
   6  -4   4   82.19    3.20
   6  -4   4   88.89    6.10
  -6  -4  -4   93.29    6.60
   6  -4   4   84.89    7.30
  -6  -4  -4   86.69    6.00
  -6  -4  -4   88.69    6.10
   6   4   4   89.89    5.60
  -6   4  -4   81.89    5.80
   7  -4   4    9.80    1.70
  -7  -4  -4    6.40    3.50
  -7  -4  -4   12.50    3.50
   7  -4   4    9.00    3.60
  -7  -4  -4   13.40    4.20
   7   4   4   12.50    3.80
  -7   4  -4    8.00    3.40
   8  -4   4  258.47    7.90
   8  -4   4  262.77   10.30
  -8  -4  -4  271.47   10.10
  -8  -4  -4  269.67   10.70
  -8  -4  -4  264.27   11.00
  -8   4  -4  260.27    9.80
   8   4   4  252.77   10.20
  -9  -4  -4   -2.00    3.40
   9  -4   4    2.50    3.90
   9  -4   4    4.70    2.20
  -9  -4  -4   -5.20    4.10
  -9   4  -4   -3.40    3.30
   9   4   4    1.10    3.90
 -10  -4  -4  187.28   10.00
  10  -4   4  174.38    9.30
  10  -4   4  173.08    7.00
 -10   4  -4  183.28    8.90
  10   4   4  174.68    8.80
   7  -5  -4   26.20    3.60
  -7  -5   4   23.40    4.50
  -7  -5   4   14.50    4.90
  -7  -5   4   20.80    5.40
   7  -5  -4   26.70    4.80
  -7   5   4   25.90    4.80
   7   5  -4   25.10    5.10
   6  -5  -4  301.27   11.30
  -6  -5   4  298.47   11.60
  -6  -5   4  325.27   12.40
   6  -5  -4  301.17    9.70
  -6  -5   4  306.17   10.90
  -6   5   4  298.17   11.40
   6   5  -4  305.07   11.40
  -5  -5   4   60.69    5.80
  -5  -5   4   49.20    4.30
   5  -5  -4   53.29    4.50
  -5  -5   4   56.29    5.90
   5  -5  -4   54.59    5.20
  -5   5   4   54.19    5.40
   5   5  -4   47.90    5.10
   4  -5  -4    1.20    3.70
   4  -5  -4    4.90    2.30
  -4  -5   4    1.50    2.50
  -4  -5   4    3.30    3.70
   4  -5  -4    3.30    3.60
  -4  -5   4    4.50    3.90
   4   5  -4    2.80    3.60
  -4   5   4    0.50    3.60
  -3  -5   4   46.90    4.90
   3  -5  -4   46.20    5.20
  -3  -5   4   48.30    4.40
   3  -5  -4   52.09    4.90
   3  -5  -4   47.60    4.30
  -3  -5   4   47.10    5.40
  -3   5   4   38.00    5.10
   3   5  -4   55.59    5.00
  -3   5   4   49.10    4.80
  -2  -5   4  483.75   13.40
   2  -5  -4  461.95   13.60
   2  -5  -4  474.05   15.40
  -2  -5   4  474.45   15.10
  -2  -5   4  505.25   15.50
   2   5  -4  474.75   14.50
  -2   5   4  463.85   14.60
  -2   5   4  474.15   14.90
   1  -5  -4  105.39    7.50
  -1  -5   4  102.79    4.90
  -1  -5   4  107.79    7.50
  -1  -5   4  110.59    6.80
   1  -5  -4   92.99    5.40
   1   5  -4  107.39    6.40
  -1   5   4   90.79    6.80
  -1   5   4  108.79    6.50
   0  -5  -4  176.18    7.20
   0  -5  -4  188.38    9.20
   0  -5   4  179.68    9.00
   0  -5   4  184.48    6.10
   0   5   4  173.68    8.40
   0   5   4  179.88    8.00
   0   5  -4  179.08    7.80
  -1  -5  -4  129.39    6.40
   1  -5   4  132.99    7.80
   1  -5   4  138.39    4.80
  -1  -5  -4  121.99    7.40
   1   5   4  135.09    6.90
  -1   5  -4  125.09    6.80
   1   5   4  132.69    7.00
  -2  -5  -4  268.47   10.80
   2  -5   4  260.27   10.50
   2  -5   4  256.77    7.20
  -2  -5  -4  267.07    9.40
   2   5   4  259.87   10.20
  -2   5  -4  247.18    9.70
  -3  -5  -4   31.10    3.80
   3  -5   4   27.70    4.60
  -3  -5  -4   27.80    4.90
  -3   5  -4   21.70    4.00
   3   5   4   31.30    4.70
  -4  -5  -4   80.79    6.30
  -4  -5  -4   78.09    6.50
   4   5   4   84.99    6.30
  -5  -5  -4  174.88    9.20
  -5  -5  -4  170.88    8.40
   5   5   4  162.98    8.70
  -6  -5  -4  118.99    7.70
  -6  -5  -4  117.29    9.10
 -16   0   5   -3.20    4.00
  16   0  -5    0.80    4.10
  15   0  -5   11.10    4.10
 -15   0   5    5.80    3.60
  14   0  -5   -2.80    3.30
 -14   0   5    2.20    3.40
  13   0  -5  933.61   23.60
  13   0  -5  886.51   24.10
 -13   0   5  915.31   24.60
 -13   0   5  920.01   23.90
  12   0  -5    0.30    2.20
 -12   0   5    0.10    2.80
  12   0  -5   -0.60    2.70
 -12   0   5    1.20    2.20
  12   0  -5   -1.40    2.70
 -11   0   5   99.89    4.80
 -11   0   5   93.69    5.40
  11   0  -5  102.79    4.70
  11   0  -5  106.09    6.00
  11   0  -5   94.59    4.90
 -10   0   5    2.60    1.80
  10   0  -5    0.40    2.00
 -10   0   5    2.00    2.30
  10   0  -5    3.10    2.20
  10   0  -5    0.30    1.70
  -9   0   5 3275.07   80.49
   9   0  -5 3460.05   80.89
   9   0  -5 3510.85   81.49
  -9   0   5 3208.98   80.99
   9   0  -5 3545.25   80.39
   8   0  -5   -0.10    1.30
  -8   0   5    1.60    1.70
  -8   0   5    1.40    1.40
   8   0  -5   -0.60    1.60
  -8   0   5    1.60    1.30
   8   0  -5    0.50    1.00
   8   0  -5    1.50    1.50
   7   0  -5  182.88    5.40
  -7   0   5  178.78    5.90
  -7   0   5  187.68    5.60
  -7   0   5  169.98    5.90
   7   0  -5  195.68    5.30
   7   0  -5  182.08    5.80
   7   0  -5  188.68    6.30
  -6   0   5    0.60    1.00
   6   0  -5    1.10    1.10
   6   0  -5    0.10    0.80
  -6   0   5    1.70    1.40
   6   0  -5    1.10    1.40
  -6   0   5    1.00    1.00
   6   0  -5    0.30    0.90
  -5   0   5 4177.88   95.89
  -5   0   5 4103.19   97.09
   5   0  -5 4035.40   97.09
  -5   0   5 4122.59   96.49
   5   0  -5 4059.39   95.19
   5   0  -5 3929.41   96.89
   5   0  -5 4054.09   96.39
  -4   0   5    3.20    1.10
  -4   0   5    1.20    0.70
  -4   0   5    0.70    0.70
   4   0  -5    2.50    0.70
   4   0  -5   -0.30    0.70
   4   0  -5    0.80    0.90
   4   0  -5    0.10    0.70
   3   0  -5 2676.13   64.39
  -3   0   5 2743.73   64.39
   3   0  -5 2734.83   64.19
  -3   0   5 2644.54   65.29
  -3   0   5 2918.41   64.89
   3   0  -5 2733.73   64.09
  -3   0   5 2662.33   63.99
  -2   0   5    0.80    0.60
   2   0  -5    3.60    0.60
   2   0  -5    1.10    0.60
  -2   0   5    1.40    0.50
   2   0  -5    2.20    0.70
  -2   0   5    0.80    0.40
  -2   0   5    2.50    0.60
  -1   0   5 5794.02  133.49
   1   0  -5 5532.35  134.89
  -1   0   5 5707.93  134.29
   1   0  -5 5534.65  132.89
   1   0  -5 4984.40  134.69
  -1   0   5 6278.77  133.99
  -1   0   5 5635.44  133.99
   0   0   5    1.30    0.50
   0   0  -5    0.80    0.50
   0   0  -5    1.30    0.60
   0   0  -5    0.50    0.50
   0   0   5    1.70    0.60
   0   0   5    1.50    0.50
   0   0  -5    2.90    0.30
  -1   0  -5  574.84   14.20
   1   0   5  595.04   13.60
   1   0   5  574.04   14.10
   1   0   5  581.14   14.20
  -1   0  -5  557.44   14.10
  -1   0  -5  583.64   14.10
   1   0   5  593.94   14.10
   2   0   5    1.80    0.60
   2   0   5    2.30    0.80
  -2   0  -5    1.90    0.70
   2   0   5    4.20    0.40
   2   0   5    8.00    0.90
  -2   0  -5    2.30    0.80
   3   0   5 2189.48   53.79
  -3   0  -5 2300.57   53.89
  -3   0  -5 2342.87   53.99
   3   0   5 2314.47   53.69
  -3   0  -5 2242.98   53.89
   3   0   5 2291.87   53.79
   3   0   5 2278.87   53.79
   4   0   5    1.20    0.80
   4   0   5    0.00    0.80
   4   0   5    0.70    0.70
   4   0   5    2.00    1.10
  -4   0  -5    2.30    0.80
  -4   0  -5    1.00    0.70
  -4   0  -5    1.00    0.90
   5   0   5  599.84   14.90
  -5   0  -5  621.94   15.50
   5   0   5  611.44   15.40
  -5   0  -5  609.44   14.70
  -5   0  -5  605.74   15.40
   5   0   5  617.34   15.40
   5   0   5  596.14   15.10
   6   0   5    0.40    1.20
  -6   0  -5    3.00    0.70
   6   0   5   -0.20    1.40
  -6   0  -5    0.50    1.40
   6   0   5    2.10    1.40
   6   0   5    0.00    1.00
  -7   0  -5  738.63   18.60
  -7   0  -5  722.93   18.80
   7   0   5  743.73   18.30
   7   0   5  744.13   18.70
   8   0   5   -1.00    1.70
  -8   0  -5    2.10    1.70
   8   0   5    1.20    1.90
   8   0   5    0.10    1.50
  -8   0  -5   -0.50    1.60
   9   0   5  275.57    8.50
   9   0   5  271.07    8.20
   9   0   5  289.17    9.10
  -9   0  -5  286.87    8.90
  -9   0  -5  271.47    8.50
  10   0   5    1.30    2.40
  10   0   5    6.10    2.20
  10   0   5   -1.20    1.90
 -10   0  -5    3.00    2.50
 -10   0  -5   -0.30    2.00
 -11   0  -5  784.92   21.50
  11   0   5  841.12   22.00
 -11   0  -5  786.92   21.20
  11   0   5  820.72   21.40
  12   0   5    2.30    3.10
 -12   0  -5    1.40    3.10
  12   0   5   -0.90    2.90
 -12   0  -5    1.10    2.70
 -13   0  -5   74.89    5.80
  13   0   5   85.89    6.60
  13   0   5   77.89    5.90
 -13   0  -5   81.49    6.30
 -14   0  -5    3.80    3.70
  14   0   5   -0.40    3.70
 -14   0  -5   -1.70    3.30
  16  -1  -5   85.89    6.70
 -16  -1   5   88.69    7.30
  16  -1  -5   77.09    6.30
  15  -1  -5  236.88    9.20
  15  -1  -5  236.38   10.70
  15  -1  -5  230.88    9.70
 -15  -1   5  224.98    9.80
  15   1  -5  217.18    9.60
 -15   1   5  203.58   10.00
  14  -1  -5  163.78    8.70
  14  -1  -5  150.48    7.20
 -14  -1   5  157.08    7.60
  14  -1  -5  145.99    7.20
 -14  -1   5  150.58    7.60
  14   1  -5  148.69    7.70
 -14   1   5  160.78    8.30
  13  -1  -5    7.90    2.90
 -13  -1   5    9.20    3.30
  13  -1  -5    9.20    3.60
  13  -1  -5    6.50    3.00
 -13  -1   5    9.00    3.10
 -13   1   5    9.60    3.70
  13   1  -5    9.70    3.10
  12  -1  -5  335.37   11.30
  12  -1  -5  323.57   10.10
 -12  -1   5  307.87   10.40
 -12  -1   5  313.07   10.50
  12  -1  -5  323.87   10.50
 -12   1   5  302.57   10.80
  12   1  -5  311.67   10.20
  11  -1  -5 1186.28   29.40
 -11  -1   5 1171.08   29.80
 -11  -1   5 1142.89   29.60
  11  -1  -5 1195.28   30.40
  11  -1  -5 1156.18   29.60
  11   1  -5 1186.68   29.70
 -11   1   5 1127.39   29.90
  10  -1  -5   92.09    4.50
 -10  -1   5   90.49    5.00
  10  -1  -5   90.29    5.30
 -10  -1   5   87.59    4.80
  10  -1  -5   84.89    4.80
  10   1  -5   85.79    4.50
  10   1  -5   84.49    4.00
 -10   1   5   82.29    4.70
   9  -1  -5    7.80    2.00
  -9  -1   5    4.00    2.00
  -9  -1   5    4.70    2.10
  -9  -1   5    6.40    2.10
   9  -1  -5    4.80    2.10
   9   1  -5    4.80    2.10
   9   1  -5    7.30    1.40
   9   1  -5    3.10    1.40
  -9   1   5    3.50    2.20
  -8  -1   5  449.66   12.60
  -8  -1   5  444.86   12.50
   8  -1  -5  441.56   11.60
   8  -1  -5  453.25   12.30
   8  -1  -5  456.35   12.30
   8  -1  -5  445.66   12.80
  -8  -1   5  449.26   12.70
  -8   1   5  441.16   12.60
  -8   1   5  467.75   11.60
   8   1  -5  469.65   12.90
   8   1  -5  459.85   11.90
   8   1  -5  435.16   12.30
   8   1  -5  468.35   11.40
  -7  -1   5 1427.36   34.10
   7  -1  -5 1386.26   33.70
  -7  -1   5 1386.76   34.00
  -7  -1   5 1329.67   33.80
   7  -1  -5 1372.96   33.80
   7  -1  -5 1391.36   34.20
   7  -1  -5 1339.67   33.00
   7   1  -5 1379.16   33.40
   7   1  -5 1407.16   34.20
   7   1  -5 1373.46   32.90
  -7   1   5 1380.76   34.00
  -7   1   5 1447.36   33.00
   7   1  -5 1398.06   33.80
  -6  -1   5  154.38    5.20
   6  -1  -5  152.88    4.50
   6  -1  -5  156.78    5.00
   6  -1  -5  156.98    5.40
  -6  -1   5  153.08    5.30
  -6  -1   5  152.48    5.30
   6  -1  -5  148.79    5.00
   6   1  -5  157.08    5.00
  -6   1   5  151.28    5.20
   6   1  -5  153.68    4.90
  -6   1   5  152.58    4.20
   6   1  -5  150.08    4.20
   6   1  -5  162.88    5.50
   5  -1  -5  895.81   21.90
  -5  -1   5  880.71   22.10
   5  -1  -5  884.31   21.90
  -5  -1   5  871.51   21.90
   5  -1  -5  865.91   21.50
   5  -1  -5  876.91   22.20
  -5  -1   5  913.61   22.20
   5   1  -5  889.81   21.00
  -5   1   5  912.61   21.10
   5   1  -5  904.21   21.90
  -5   1   5  908.71   22.20
   5   1  -5  888.41   22.20
   5   1  -5  885.01   21.80
   4  -1  -5  822.12   19.40
  -4  -1   5  770.42   19.60
  -4  -1   5  777.62   19.70
  -4  -1   5  793.42   19.40
   4  -1  -5  773.12   19.60
   4  -1  -5  801.42   19.30
  -4   1   5  776.12   19.50
   4   1  -5  761.02   19.50
  -4   1   5  787.22   19.60
   4   1  -5  831.42   19.60
   4   1  -5  811.72   19.40
   3  -1  -5 1589.54   37.40
   3  -1  -5 1535.05   37.60
  -3  -1   5 1484.05   37.50
   3  -1  -5 1613.74   37.40
  -3  -1   5 1594.14   37.40
  -3  -1   5 1521.35   37.60
   3   1  -5 1595.24   37.60
  -3   1   5 1577.14   37.60
  -3   1   5 1555.94   37.60
  -3   1   5 1635.64   37.70
   3   1  -5 1609.94   37.40
   2  -1  -5  172.28    4.80
   2  -1  -5  176.68    5.10
  -2  -1   5  168.88    4.90
   2  -1  -5  175.78    4.20
  -2  -1   5  172.78    4.90
  -2  -1   5  172.58    4.80
   2  -1  -5  168.98    4.90
  -2  -1   5  167.58    5.00
  -2   1   5  180.08    5.00
   2   1  -5  179.88    4.70
  -2   1   5  172.18    5.00
  -2   1   5  178.38    4.80
   2   1  -5  174.08    5.10
   1  -1  -5  476.15   12.00
   1  -1  -5  485.85   11.40
  -1  -1   5  488.45   11.80
   1  -1  -5  474.75   11.90
  -1  -1   5  472.05   11.90
   1  -1  -5  477.75   11.70
  -1  -1   5  455.45   11.60
  -1  -1   5  467.45   11.30
  -1  -1   5  457.55   11.60
   1   1  -5  470.45   12.00
  -1   1   5  481.35   11.80
  -1   1   5  489.85   12.00
  -1   1   5  491.25   11.80
   1   1  -5  458.95   11.50
   0  -1   5 1494.95   34.80
   0  -1  -5 1493.35   35.20
   0  -1   5 1420.16   34.80
   0  -1  -5 1478.85   34.80
   0  -1  -5 1453.25   35.20
   0  -1   5 1456.95   35.10
   0  -1   5 1459.55   34.70
   0  -1  -5 1436.16   34.80
   0  -1   5 1497.25   35.00
   0   1  -5 1505.25   35.20
   0   1  -5 1486.55   34.60
   0   1   5 1518.15   35.00
   0   1   5 1456.95   35.10
   0   1   5 1490.15   34.70
   1  -1   5 2847.81   67.29
   1  -1   5 2699.03   67.59
  -1  -1  -5 2951.70   68.29
  -1  -1  -5 2885.31   67.69
  -1  -1  -5 2872.11   67.39
   1  -1   5 2869.81   67.79
   1  -1   5 2838.02   67.49
  -1  -1  -5 2864.21   68.29
   1  -1   5 2836.92   67.49
   1   1   5 2904.81   66.99
  -1   1  -5 2915.01   67.39
  -1   1  -5 2921.41   67.39
   1   1   5 2871.51   67.39
   1   1   5 2811.32   67.29
   2  -1   5   53.39    1.90
   2  -1   5   52.39    2.20
   2  -1   5   53.29    1.70
   2  -1   5   55.29    2.30
   2  -1   5   51.79    1.90
  -2  -1  -5   53.69    2.30
  -2  -1  -5   57.99    2.30
  -2   1  -5   56.19    2.40
   2   1   5   54.49    1.80
  -2   1  -5   53.49    2.20
   2   1   5   51.29    2.30
   2   1   5   50.69    2.30
   2   1   5   54.59    2.10
   3  -1   5  229.38    6.30
  -3  -1  -5  228.88    6.70
   3  -1   5  223.88    6.00
   3  -1   5  225.18    6.00
   3  -1   5  222.68    5.70
  -3  -1  -5  230.18    6.50
   3  -1   5  232.58    6.40
  -3  -1  -5  228.48    6.30
  -3   1  -5  235.18    6.10
   3   1   5  225.08    6.20
   3   1   5  232.38    5.80
   3   1   5  231.78    6.40
   3   1   5  229.38    6.50
  -3   1  -5  231.88    6.40
  -4  -1  -5 1417.16   34.50
   4  -1   5 1455.15   34.30
  -4  -1  -5 1416.56   34.60
  -4  -1  -5 1439.96   34.10
   4  -1   5 1347.57   34.00
   4  -1   5 1423.96   34.00
   4  -1   5 1376.46   34.30
   4  -1   5 1473.15   33.70
  -4   1  -5 1440.86   33.80
   4   1   5 1456.05   34.10
   4   1   5 1422.86   34.50
   4   1   5 1448.76   33.80
  -4   1  -5 1441.56   34.30
   5  -1   5  342.57    9.40
  -5  -1  -5  352.46    9.20
   5  -1   5  358.06    9.60
   5  -1   5  358.06    9.00
  -5  -1  -5  357.66    9.80
   5  -1   5  352.86    9.30
  -5  -1  -5  357.56    9.90
   5  -1   5  359.06    9.70
   5   1   5  360.66    9.00
   5   1   5  360.06    9.40
   5   1   5  353.46    9.60
  -5   1  -5  354.66    8.80
   5   1   5  347.77    9.80
  -5   1  -5  346.37    9.50
  -6  -1  -5    5.40    1.20
  -6  -1  -5    3.50    1.50
  -6  -1  -5    1.90    1.10
   6  -1   5    2.70    1.20
   6  -1   5    2.70    1.40
   6  -1   5    0.80    1.50
   6  -1   5    2.60    1.00
  -6  -1  -5    3.40    1.60
   6   1   5    2.50    1.30
   6   1   5    0.20    1.50
   6   1   5    2.70    1.40
  -6   1  -5    4.20    1.50
  -6   1  -5    4.40    1.10
   7  -1   5  517.55   13.90
  -7  -1  -5  510.25   14.00
  -7  -1  -5  521.55   13.30
   7  -1   5  511.65   13.70
   7  -1   5  505.55   13.60
   7  -1   5  525.75   13.10
  -7  -1  -5  509.45   13.10
  -7   1  -5  508.85   13.60
   7   1   5  536.55   14.10
   7   1   5  515.45   13.60
   7   1   5  530.45   13.70
   8  -1   5  616.14   16.60
  -8  -1  -5  634.24   16.90
   8  -1   5  645.04   15.90
  -8  -1  -5  609.24   15.90
   8  -1   5  624.04   16.40
  -8   1  -5  612.94   16.60
   8   1   5  630.94   16.30
   8   1   5  624.44   16.30
   8   1   5  641.34   16.90
  -8   1  -5  616.04   16.40
  -9  -1  -5  228.08    7.00
   9  -1   5  214.68    7.70
   9  -1   5  219.48    7.50
  -9  -1  -5  223.18    8.00
   9   1   5  230.28    7.30
  -9   1  -5  218.78    7.70
   9   1   5  223.08    7.40
  -9   1  -5  221.88    7.40
  10  -1   5   85.69    5.20
  10  -1   5   76.89    4.90
 -10  -1  -5   74.39    6.20
 -10  -1  -5   80.49    5.40
 -10   1  -5   69.59    4.50
  10   1   5   87.19    4.50
  10   1   5   75.99    4.30
 -10   1  -5   80.09    4.70
 -11  -1  -5   33.20    3.80
  11  -1   5   41.40    3.90
  11  -1   5   39.60    4.00
 -11   1  -5   29.40    3.50
 -11   1  -5   39.90    3.60
  11   1   5   40.40    3.70
  11   1   5   43.60    3.80
 -12  -1  -5  120.79    6.70
  12  -1   5  125.09    6.90
  12  -1   5  129.59    6.90
 -12   1  -5  124.69    6.60
  12   1   5  129.99    6.30
 -12   1  -5  132.69    6.60
  13  -1   5  221.38    9.10
 -13  -1  -5  187.28    9.10
  13  -1   5  213.78    9.20
 -13   1  -5  192.08    8.70
  13   1   5  229.38    8.60
 -13   1  -5  210.88    8.70
 -14  -1  -5    8.20    3.80
  14  -1   5    9.80    3.90
  14  -1   5   17.00    4.40
 -14   1  -5    7.80    3.70
 -14   1  -5   12.80    4.10
  14   1   5   14.80    4.00
 -15  -2   5    3.90    4.50
  15  -2  -5    8.10    4.20
  15  -2  -5    6.00    4.30
  15  -2  -5    9.90    4.40
  15   2  -5    4.60    4.70
  14  -2  -5  231.88    9.70
 -14  -2   5  246.38   10.30
  14  -2  -5  241.38    9.80
  14  -2  -5  235.68   10.40
 -14   2   5  227.88   10.30
  14   2  -5  228.18    9.90
  13  -2  -5   39.20    4.60
 -13  -2   5   37.00    4.90
  13  -2  -5   38.00    4.60
  13  -2  -5   35.60    4.60
  13   2  -5   30.50    4.40
 -13   2   5   29.20    4.60
  12  -2  -5  302.07   10.80
  12  -2  -5  304.77   10.40
 -12  -2   5  297.27   10.90
  12  -2  -5  299.97   10.40
 -12   2   5  276.97   10.70
  12   2  -5  287.87   10.10
  11  -2  -5    3.80    2.70
 -11  -2   5    4.50    2.90
  11  -2  -5    9.40    3.10
  11  -2  -5    6.90    2.80
  11   2  -5    7.10    3.10
 -11   2   5    8.20    3.30
  10  -2  -5  574.64   16.00
 -10  -2   5  565.34   16.50
  10  -2  -5  577.44   16.00
  10  -2  -5  585.44   16.30
 -10  -2   5  580.64   16.60
  10   2  -5  569.24   15.40
 -10   2   5  568.94   16.30
  10   2  -5  566.84   16.00
   9  -2  -5   34.50    3.30
  -9  -2   5   32.60    3.70
   9  -2  -5   37.00    3.50
  -9  -2   5   30.40    2.80
  -9  -2   5   30.30    3.50
   9  -2  -5   31.00    3.30
   9   2  -5   32.50    2.90
  -9   2   5   26.20    3.20
   9   2  -5   31.90    3.40
   8  -2  -5  522.85   13.70
  -8  -2   5  488.15   14.10
   8  -2  -5  495.05   13.70
  -8  -2   5  475.85   13.10
  -8  -2   5  513.05   14.00
   8  -2  -5  478.35   13.60
  -8   2   5  484.45   13.80
   8   2  -5  479.05   13.50
   8   2  -5  493.45   13.40
   7  -2  -5  118.79    4.30
   7  -2  -5  119.39    4.90
   7  -2  -5  121.69    5.00
  -7  -2   5  123.39    5.20
   7  -2  -5  114.79    4.70
  -7  -2   5  119.59    5.50
  -7  -2   5  115.29    4.40
   7   2  -5  126.39    4.90
   7   2  -5  111.89    4.70
  -7   2   5  121.99    5.00
   6  -2  -5 1621.44   39.00
  -6  -2   5 1631.84   39.30
   6  -2  -5 1615.04   38.60
  -6  -2   5 1578.64   39.60
   6  -2  -5 1583.24   39.10
  -6  -2   5 1598.54   38.60
   6  -2  -5 1609.44   39.20
  -6   2   5 1619.04   39.20
   6   2  -5 1623.34   39.20
   6   2  -5 1617.44   39.00
  -6   2   5 1583.94   39.30
   5  -2  -5  120.79    4.60
  -5  -2   5  126.59    4.80
   5  -2  -5  127.89    4.60
   5  -2  -5  122.89    4.30
  -5  -2   5  127.39    4.90
  -5  -2   5  125.29    4.20
  -5  -2   5  126.59    5.10
  -5   2   5  131.99    4.90
  -5   2   5  133.49    4.80
   5   2  -5  125.89    4.60
   4  -2  -5  514.75   13.50
   4  -2  -5  508.75   13.40
  -4  -2   5  525.65   13.70
  -4  -2   5  512.25   12.90
  -4  -2   5  503.55   13.30
   4  -2  -5  512.45   13.30
  -4  -2   5  514.45   13.90
   4  -2  -5  523.55   13.40
  -4   2   5  526.35   13.40
   4   2  -5  500.25   13.30
  -4   2   5  496.95   13.70
   4   2  -5  530.25   12.10
  -3  -2   5  156.48    5.30
   3  -2  -5  147.29    4.60
  -3  -2   5  143.69    4.90
  -3  -2   5  149.19    4.50
  -3  -2   5  150.58    5.30
  -3  -2   5  146.99    4.70
   3  -2  -5  154.28    4.90
   3  -2  -5  157.18    5.00
  -3   2   5  156.78    4.90
   3   2  -5  155.58    4.90
   3   2  -5  157.88    3.80
  -3   2   5  154.38    5.30
  -2  -2   5 2868.81   69.69
   2  -2  -5 2942.01   69.99
  -2  -2   5 2885.51   70.19
  -2  -2   5 3030.20   69.49
   2  -2  -5 2978.50   69.69
  -2  -2   5 2932.51   70.19
   2  -2  -5 2987.40   69.99
   2  -2  -5 2878.71   69.29
   2  -2  -5 2928.41   69.89
  -2  -2   5 2913.91   69.59
  -2   2   5 3003.40   70.19
   2   2  -5 3132.89   69.49
   2   2  -5 2939.91   69.69
  -2   2   5 2987.90   69.69
   1  -2  -5    7.90    1.10
  -1  -2   5    7.70    1.10
  -1  -2   5    8.10    0.90
   1  -2  -5    7.70    1.50
   1  -2  -5    7.40    1.30
   1  -2  -5    8.20    1.30
   1  -2  -5    7.10    1.00
  -1  -2   5   10.10    1.00
  -1   2   5   13.10    1.60
   1   2  -5    7.60    1.10
   0  -2  -5   19.30    1.50
   0  -2  -5   18.20    1.70
   0  -2   5   14.60    1.70
   0  -2  -5   17.60    1.70
   0  -2   5   17.90    1.50
   0  -2   5   18.60    1.10
   0  -2   5   19.70    1.10
   0  -2  -5   20.00    1.70
   0  -2   5   18.10    1.90
   0  -2   5   17.80    1.30
   0   2  -5   18.60    1.50
   0   2  -5   22.80    2.10
   0   2   5   19.20    1.90
   0   2   5   20.50    1.20
   1  -2   5   58.79    2.80
  -1  -2  -5   52.99    2.80
   1  -2   5   57.19    1.70
   1  -2   5   59.19    2.50
  -1  -2  -5   59.79    2.80
   1  -2   5   58.79    2.60
   1  -2   5   59.99    1.70
  -1  -2  -5   61.49    2.80
  -1  -2  -5   64.29    2.90
   1   2   5   61.09    1.70
  -1   2  -5   55.09    3.00
  -1   2  -5   59.19    2.40
   2  -2   5 1833.52   44.00
  -2  -2  -5 1824.12   44.10
   2  -2   5 1849.11   42.90
  -2  -2  -5 1884.71   44.30
   2  -2   5 1864.51   43.90
   2  -2   5 1804.42   43.80
   2  -2   5 1848.52   43.50
   2   2   5 1780.52   44.00
   2   2   5 1850.71   43.90
  -2   2  -5 1904.51   44.10
   2   2   5 1776.42   43.90
   3  -2   5    5.60    0.70
   3  -2   5    3.10    1.00
  -3  -2  -5    5.30    1.60
   3  -2   5    5.80    0.70
   3  -2   5    4.40    1.30
  -3  -2  -5    4.20    1.50
  -3  -2  -5    3.70    1.40
   3  -2   5    1.20    1.20
  -3   2  -5    4.40    1.40
   3   2   5    5.80    1.50
  -3   2  -5    4.10    1.30
   3   2   5    5.60    1.50
   4  -2   5   75.39    3.60
   4  -2   5   80.89    3.40
   4  -2   5   80.69    2.60
  -4  -2  -5   81.79    3.60
   4  -2   5   79.49    2.70
  -4  -2  -5   82.89    4.00
   4  -2   5   88.49    3.00
  -4  -2  -5   76.59    3.90
   4   2   5   88.99    3.60
  -4   2  -5   71.29    3.50
   4   2   5   77.69    3.60
  -4   2  -5   80.89    3.30
   5  -2   5   63.79    3.60
  -5  -2  -5   60.99    3.90
  -5  -2  -5   58.99    3.70
   5  -2   5   56.19    3.40
   5  -2   5   63.89    2.80
   5  -2   5   58.49    2.40
   5  -2   5   58.69    2.60
  -5  -2  -5   59.49    3.30
   5   2   5   62.59    3.40
  -5   2  -5   62.79    3.30
  -5   2  -5   66.99    2.90
   5   2   5   60.09    3.20
   6  -2   5 1310.57   32.40
   6  -2   5 1309.37   31.50
   6  -2   5 1262.37   32.20
  -6  -2  -5 1333.17   32.10
   6  -2   5 1308.47   31.60
  -6  -2  -5 1328.07   32.80
  -6  -2  -5 1322.77   32.80
   6   2   5 1317.97   32.20
   6   2   5 1313.97   32.10
  -6   2  -5 1303.17   32.10
  -7  -2  -5   90.09    4.10
   7  -2   5   79.79    3.60
   7  -2   5   91.49    3.70
   7  -2   5   85.49    4.60
   7  -2   5   78.49    4.10
  -7  -2  -5   79.39    4.90
   7   2   5   86.39    4.30
  -7   2  -5   76.49    4.60
   7   2   5   87.89    4.20
  -7   2  -5   90.39    4.20
  -8  -2  -5   20.40    3.00
   8  -2   5    7.60    1.80
  -8  -2  -5   11.70    2.20
  -8   2  -5    8.70    2.10
   8   2   5   11.00    2.30
   8   2   5    7.60    2.20
  -8   2  -5    6.20    2.30
  -9  -2  -5   19.40    3.50
   9  -2   5   15.40    2.30
   9  -2   5   22.60    3.40
  -9   2  -5   21.20    3.10
   9   2   5   19.80    3.00
   9   2   5   26.30    3.00
  -9   2  -5   18.60    2.70
  10  -2   5  736.63   19.30
  10  -2   5  738.93   19.90
 -10  -2  -5  723.83   20.40
 -10   2  -5  704.83   19.80
  10   2   5  715.93   19.20
 -10   2  -5  716.23   19.20
  10   2   5  743.63   19.60
  11  -2   5    8.00    3.20
 -11  -2  -5    7.70    3.70
  11  -2   5    6.30    2.70
 -11   2  -5    4.30    2.90
  11   2   5    6.30    2.90
 -11   2  -5    4.00    2.70
  11   2   5    1.50    3.00
  12  -2   5   22.70    3.60
  12  -2   5   27.70    4.50
 -12  -2  -5   16.70    4.00
 -12   2  -5   29.70    3.80
  12   2   5   24.70    3.70
  12   2   5   22.50    4.00
 -12   2  -5   34.60    4.80
  13  -2   5   33.30    4.90
 -13  -2  -5   28.80    4.70
  13  -2   5   27.90    4.10
 -13   2  -5   33.90    5.10
  13   2   5   42.70    4.50
  13  -3  -5    0.60    3.40
  13  -3  -5    4.80    3.90
  13  -3  -5    2.10    4.00
 -13  -3   5   -1.50    4.20
  13   3  -5    5.10    3.70
 -13   3   5   -0.10    4.10
 -12  -3   5  152.78    9.00
  12  -3  -5  164.08    8.40
  12  -3  -5  167.58    8.00
  12  -3  -5  171.48    8.10
  12   3  -5  162.48    8.20
 -12   3   5  153.88    8.60
  11  -3  -5  116.99    6.40
 -11  -3   5  132.79    8.00
  11  -3  -5  129.69    7.30
 -11  -3   5  120.59    8.30
  11  -3  -5  130.69    6.90
  11   3  -5  123.89    7.10
 -11   3   5  132.59    7.40
  11   3  -5  123.99    8.80
  10  -3  -5  207.48    8.30
  10  -3  -5  220.48    8.30
 -10  -3   5  211.48    9.50
  10  -3  -5  223.18    8.90
 -10  -3   5  234.68    9.30
  10   3  -5  211.68    8.30
 -10   3   5  197.98    8.80
 -10   3   5  216.58    8.70
  10   3  -5  197.78    8.00
  -9  -3   5    0.80    2.80
  -9  -3   5   -0.50    2.90
   9  -3  -5    2.40    2.20
   9  -3  -5    0.90    2.80
   9   3  -5    1.20    3.00
   9   3  -5    0.80    2.60
  -9   3   5    2.50    2.80
  -9   3   5    2.20    2.90
  -8  -3   5  439.36   13.80
  -8  -3   5  453.35   13.10
  -8  -3   5  442.76   13.30
   8  -3  -5  426.06   12.60
   8  -3  -5  437.76   12.70
   8   3  -5  424.96   13.00
   8   3  -5  427.16   12.70
  -8   3   5  442.76   13.00
  -8   3   5  438.66   13.30
  -7  -3   5  413.16   13.10
   7  -3  -5  416.76   12.10
  -7  -3   5  427.76   12.60
  -7  -3   5  425.16   12.50
   7  -3  -5  408.26   11.90
  -7   3   5  423.06   12.30
  -7   3   5  418.36   12.70
   7   3  -5  410.66   12.20
  -6  -3   5  499.55   13.90
   6  -3  -5  514.65   13.70
  -6  -3   5  501.75   14.20
  -6  -3   5  504.85   14.70
   6  -3  -5  484.95   13.70
   6  -3  -5  494.05   13.50
  -6   3   5  468.15   14.10
  -6   3   5  518.85   13.80
   6   3  -5  476.85   13.80
   5  -3  -5   73.69    4.00
   5  -3  -5   73.99    3.70
   5  -3  -5   76.39    4.10
  -5  -3   5   75.39    4.10
  -5  -3   5   72.39    4.60
  -5  -3   5   73.69    4.70
  -5   3   5   73.49    4.40
  -5   3   5   77.99    4.20
   5   3  -5   75.89    4.20
  -4  -3   5 1499.55   37.10
   4  -3  -5 1559.94   37.10
  -4  -3   5 1540.85   37.80
  -4  -3   5 1481.35   37.90
   4  -3  -5 1572.74   37.40
   4  -3  -5 1460.35   37.20
   4   3  -5 1548.45   37.30
  -4   3   5 1463.65   37.60
  -4   3   5 1583.34   37.10
  -3  -3   5  937.91   22.70
   3  -3  -5  919.81   23.70
   3  -3  -5  905.21   23.50
  -3  -3   5  934.71   23.20
   3  -3  -5  900.61   23.30
  -3  -3   5  945.81   24.10
  -3  -3   5  939.61   24.10
  -3   3   5  928.31   23.90
   3   3  -5  945.41   23.50
  -3   3   5 1001.90   23.30
  -2  -3   5   99.89    3.70
  -2  -3   5  104.59    3.60
   2  -3  -5  100.99    4.50
   2  -3  -5  109.79    4.60
   2  -3  -5  102.79    4.20
  -2  -3   5   94.39    4.90
  -2  -3   5   99.99    4.60
  -2   3   5  105.79    4.00
   2   3  -5  105.09    4.30
  -2   3   5  106.09    4.70
  -1  -3   5   11.20    1.60
   1  -3  -5    9.90    2.20
  -1  -3   5    7.50    2.00
   1  -3  -5    8.80    1.70
  -1  -3   5    8.90    1.20
   1  -3  -5    8.70    2.20
  -1  -3   5    8.60    2.00
  -1   3   5    6.90    2.00
   1   3  -5   10.60    1.50
   1   3  -5   12.00    1.90
   0  -3   5 1314.37   31.80
   0  -3  -5 1300.37   32.30
   0  -3  -5 1345.57   32.00
   0  -3   5 1318.47   31.20
   0  -3   5 1280.97   31.30
   0  -3  -5 1291.87   32.30
   0  -3   5 1297.67   32.70
   0  -3  -5 1289.77   32.60
   0  -3   5 1299.67   32.40
   0   3  -5 1343.07   32.10
   0   3   5 1342.87   32.50
   0   3  -5 1376.66   31.80
   1  -3   5  778.12   18.20
  -1  -3  -5  766.72   19.60
   1  -3   5  761.72   19.10
   1  -3   5  740.13   19.90
  -1  -3  -5  767.12   19.60
   1  -3   5  756.42   19.20
   1  -3   5  755.82   19.60
   1  -3   5  769.82   18.20
  -1  -3  -5  770.62   20.00
   1   3   5  776.42   19.70
   1   3   5  772.02   19.70
  -1   3  -5  779.22   19.30
   2  -3   5    5.30    1.70
   2  -3   5    9.90    2.00
  -2  -3  -5    6.80    1.80
  -2  -3  -5    6.90    2.30
   2  -3   5    5.10    2.00
   2  -3   5    5.60    1.80
  -2  -3  -5    4.40    2.10
  -2   3  -5    3.90    1.70
   2   3   5   11.30    2.00
   2   3   5    5.80    2.10
   3  -3   5  255.27    7.50
   3  -3   5  249.97    7.80
   3  -3   5  261.57    7.70
  -3  -3  -5  249.48    8.40
   3  -3   5  261.97    7.90
  -3  -3  -5  257.87    8.20
  -3  -3  -5  263.77    8.40
   3   3   5  244.98    7.90
   3   3   5  262.97    8.00
  -3   3  -5  261.97    8.20
  -4  -3  -5  502.05   14.20
  -4  -3  -5  515.05   14.40
   4  -3   5  506.85   13.80
   4  -3   5  514.75   14.10
   4  -3   5  524.35   13.50
  -4  -3  -5  515.05   14.60
   4   3   5  509.55   14.10
  -4   3  -5  526.45   13.90
   4   3   5  534.05   14.00
  -4   3  -5  525.95   14.10
   5  -3   5  642.54   16.30
   5  -3   5  625.44   15.30
  -5  -3  -5  648.94   17.40
  -5  -3  -5  617.94   17.50
   5  -3   5  621.44   16.90
  -5  -3  -5  647.64   17.20
   5  -3   5  633.74   16.80
   5   3   5  616.64   16.90
  -5   3  -5  647.94   16.60
   5   3   5  629.14   16.60
  -6  -3  -5   88.49    5.60
   6  -3   5   93.59    4.90
   6  -3   5   91.99    3.30
   6  -3   5   91.29    5.10
  -6  -3  -5   95.79    5.10
   6  -3   5   95.39    4.20
  -6  -3  -5   92.69    5.50
   6   3   5   99.39    5.20
  -6   3  -5   99.69    5.20
   6   3   5   98.39    4.70
  -6   3  -5   98.49    4.80
  -7  -3  -5   66.69    5.50
   7  -3   5   70.29    3.20
   7  -3   5   68.99    4.90
  -7  -3  -5   71.49    5.40
  -7  -3  -5   71.69    4.80
   7   3   5   67.79    4.90
   7   3   5   64.39    4.30
  -7   3  -5   69.19    4.60
  -7   3  -5   68.59    4.30
  -8  -3  -5  480.75   14.10
   8  -3   5  412.76   11.60
  -8  -3  -5  444.66   12.90
  -8  -3  -5  431.56   14.00
   8  -3   5  416.76   13.20
  -8   3  -5  447.46   12.50
   8   3   5  435.66   12.50
  -8   3  -5  415.56   13.10
   8   3   5  422.26   12.80
  -9  -3  -5  194.28    7.80
  -9  -3  -5  205.08    9.10
   9  -3   5  200.48    6.90
   9  -3   5  216.28    8.60
  -9   3  -5  210.58    9.80
  -9   3  -5  197.58    8.30
   9   3   5  197.58    8.10
   9   3   5  189.28    7.50
  10  -3   5   11.80    2.60
  10  -3   5   17.60    4.00
 -10  -3  -5   10.60    3.80
 -10   3  -5   15.60    3.60
  10   3   5    6.90    3.60
  10   3   5   15.80    3.10
  11  -3   5  100.49    5.80
  11  -3   5  114.99    6.90
 -11  -3  -5  100.59    7.30
  11   3   5  106.39    7.10
 -11   3  -5  105.09    7.30
  12  -3   5  245.78   12.70
  12  -3   5  256.17   11.80
 -12  -3  -5  229.28   12.30
  12   3   5  243.98   10.00
 -12   3  -5  222.88   13.60
  11  -4  -5   18.30    4.40
  11  -4  -5   16.50    3.90
 -11  -4   5   14.00    4.50
 -11  -4   5   17.10    5.10
  11   4  -5    8.20    4.60
 -11   4   5   10.60    4.90
  11   4  -5   13.10    4.30
 -11   4   5    9.60    4.40
 -10  -4   5   15.60    4.80
  10  -4  -5   18.60    4.40
  10  -4  -5   11.00    3.10
 -10  -4   5   16.60    4.20
 -10   4   5   15.90    4.70
  10   4  -5   17.80    4.50
  10   4  -5   15.00    4.20
 -10   4   5   13.90    4.20
  -9  -4   5  335.07   12.80
   9  -4  -5  343.57   10.90
   9  -4  -5  343.97   11.70
  -9  -4   5  355.06   12.20
  -9   4   5  321.77   12.00
  -9   4   5  329.37   11.60
   9   4  -5  320.87   11.70
   9   4  -5  311.27   11.70
  -8  -4   5    5.80    3.70
  -8  -4   5    8.30    3.40
   8  -4  -5   10.30    3.60
   8  -4  -5    6.40    2.40
  -8  -4   5   10.60    3.80
  -8   4   5    9.00    5.10
  -8   4   5    3.80    3.50
   8   4  -5    5.30    3.60
  -7  -4   5   11.20    3.10
   7  -4  -5    9.60    3.00
   7  -4  -5    8.30    2.40
  -7  -4   5    9.10    3.60
  -7  -4   5    2.40    3.70
   7   4  -5    9.60    3.60
  -7   4   5    6.20    3.40
  -6  -4   5   29.90    3.40
  -6  -4   5   27.80    3.90
   6  -4  -5   26.40    3.70
  -6  -4   5   31.70    4.60
   6  -4  -5   24.30    3.70
   6  -4  -5   27.50    2.90
   6   4  -5   29.20    3.90
  -6   4   5   28.60    4.10
  -5  -4   5  620.74   16.70
   5  -4  -5  615.14   17.20
  -5  -4   5  616.64   17.80
   5  -4  -5  575.04   16.70
   5  -4  -5  598.34   16.20
  -5  -4   5  613.94   17.60
   5   4  -5  595.24   16.90
  -5   4   5  610.34   17.40
   4  -4  -5   63.69    5.10
   4  -4  -5   62.09    4.90
   4  -4  -5   66.69    4.10
  -4  -4   5   75.39    5.70
  -4  -4   5   73.69    4.30
  -4  -4   5   68.39    5.60
   4   4  -5   69.79    5.00
  -4   4   5   67.69    5.30
   3  -4  -5    5.40    2.60
  -3  -4   5    2.80    2.80
   3  -4  -5    3.80    1.90
  -3  -4   5    3.90    1.90
  -3  -4   5    0.70    2.70
   3  -4  -5    2.70    2.90
   3   4  -5    5.00    2.70
  -3   4   5    1.30    2.90
  -2  -4   5  131.19    4.90
   2  -4  -5  124.69    5.30
  -2  -4   5  126.99    6.30
  -2  -4   5  133.39    6.40
   2  -4  -5  123.79    6.50
   2  -4  -5  120.19    5.60
   2   4  -5  130.59    5.70
  -2   4   5  130.39    6.30
   1  -4  -5  820.92   21.40
   1  -4  -5  843.22   22.40
  -1  -4   5  823.42   22.50
   1  -4  -5  817.62   21.80
  -1  -4   5  868.41   22.20
  -1  -4   5  830.32   20.60
  -1   4   5  820.12   21.90
   1   4  -5  820.02   21.50
   0  -4   5    1.50    2.80
   0  -4  -5    2.20    3.00
   0  -4   5    0.80    2.40
   0  -4  -5    6.80    2.10
   0  -4   5    1.90    1.30
   0   4   5    4.20    2.60
   0   4   5    0.30    2.80
   0   4  -5    0.50    2.40
  -1  -4  -5  146.69    6.10
  -1  -4  -5  152.08    7.10
   1  -4   5  157.68    6.30
   1  -4   5  153.18    4.50
   1  -4   5  149.69    6.90
   1   4   5  150.08    6.40
  -1   4  -5  148.29    6.10
   1   4   5  151.98    6.40
   2  -4   5   47.10    4.20
   2  -4   5   47.40    3.80
  -2  -4  -5   53.39    4.40
  -2  -4  -5   54.49    4.70
   2   4   5   55.69    4.40
  -2   4  -5   55.69    4.30
   2   4   5   52.39    3.90
   3  -4   5  748.03   19.90
   3  -4   5  748.03   20.60
  -3  -4  -5  764.12   20.80
   3  -4   5  756.62   19.70
  -3  -4  -5  747.33   20.30
  -3   4  -5  768.52   20.50
  -3   4  -5  785.52   20.00
   3   4   5  763.22   20.00
   3   4   5  744.73   20.30
  -3   4  -5  752.82   19.70
   4  -4   5   11.30    2.80
  -4  -4  -5    9.60    2.80
   4  -4   5   12.00    2.60
  -4  -4  -5    6.70    3.20
  -4  -4  -5   10.00    3.20
   4   4   5    7.40    2.70
   4   4   5   10.20    3.30
  -4   4  -5   10.00    2.80
  -4   4  -5    5.70    2.80
  -4   4  -5   13.30    2.70
  -4   4  -5   10.80    2.70
  -5  -4  -5  243.08    9.60
   5  -4   5  250.57    8.90
  -5  -4  -5  228.58    9.20
  -5  -4  -5  227.78    9.00
  -5   4  -5  242.48    8.70
   5   4   5  238.68    9.00
   5   4   5  247.48    8.40
  -6  -4  -5   16.30    3.80
   6  -4   5   15.10    1.50
  -6  -4  -5   17.70    3.60
   6  -4   5   17.30    3.60
  -6  -4  -5   13.20    3.60
   6   4   5    9.40    3.50
  -6   4  -5   11.00    3.20
   6   4   5   12.40    3.00
   7  -4   5  385.56   12.90
  -7  -4  -5  402.26   12.90
  -7  -4  -5  383.76   13.50
  -7  -4  -5  397.26   13.10
   7  -4   5  382.86   10.40
   7   4   5  400.16   12.80
  -7   4  -5  401.46   12.60
  -8  -4  -5    7.60    3.80
   8  -4   5    9.20    4.00
   8  -4   5   10.20    2.00
  -8  -4  -5    6.10    4.20
  -8  -4  -5    7.90    3.70
   8   4   5   12.30    4.20
  -8   4  -5    3.90    3.40
  -9  -4  -5  171.28    8.10
   9  -4   5  153.58    8.80
  -9  -4  -5  145.89    9.20
   9  -4   5  156.88    6.00
   9   4   5  159.28    8.40
  -9   4  -5  158.28    8.10
  10  -4   5    2.70    4.60
 -10  -4  -5    3.50    4.70
  10   4   5    8.10    4.30
 -10   4  -5    7.70    4.10
  -7  -5   5  217.38   10.60
   7  -5  -5  212.08   13.60
  -7   5   5  207.88    9.90
   7   5  -5  205.88    9.80
  -6  -5   5   36.00    5.40
   6  -5  -5   32.20    3.50
   6  -5  -5   31.60    4.50
  -6  -5   5   20.70    4.80
  -6  -5   5   31.80    4.10
   6   5  -5   28.50    4.70
  -6   5   5   26.10    4.50
  -5  -5   5   16.90    4.70
  -5  -5   5   14.00    4.40
   5  -5  -5   17.60    3.00
   5  -5  -5   13.60    3.70
  -5  -5   5   16.20    3.40
   5  -5  -5   16.20    7.10
  -5   5   5   16.40    4.40
   5   5  -5   12.50    3.70
  -4  -5   5   76.19    5.30
  -4  -5   5   69.79    6.10
   4  -5  -5   59.89    5.50
  -4  -5   5   64.49    6.20
   4  -5  -5   78.29    6.30
   4  -5  -5   74.89    5.00
   4   5  -5   58.89    5.10
  -4   5   5   66.69    5.60
  -3  -5   5  235.98   10.00
   3  -5  -5  233.38   10.20
   3  -5  -5  246.98    9.70
   3  -5  -5  228.28    8.40
  -3  -5   5  251.57   10.60
  -3  -5   5  240.88    8.40
   3   5  -5  230.58    9.20
  -3   5   5  244.88    9.70
  -2  -5   5   22.70    4.70
  -2  -5   5   18.20    2.70
   2  -5  -5   22.10    4.60
   2  -5  -5   19.40    3.00
  -2  -5   5   25.90    4.40
  -2   5   5   22.70    4.10
   2   5  -5   18.90    3.90
  -2   5   5   16.80    4.00
  -1  -5   5   45.50    5.40
   1  -5  -5   51.69    5.80
   1  -5  -5   49.20    4.70
  -1  -5   5   45.60    3.70
  -1  -5   5   52.09    4.90
   1   5  -5   43.00    4.30
  -1   5   5   40.00    4.50
  -1   5   5   42.20    4.90
   0  -5   5   90.69    4.20
   0  -5   5   81.49    8.70
   0  -5   5   87.09    7.10
   0  -5  -5   86.89    5.50
   0  -5  -5   95.49    7.50
   0   5  -5   89.69    5.90
   0   5   5   80.29    6.00
   0   5   5   85.59    6.40
  -1  -5  -5  188.88    7.80
   1  -5   5  187.38    5.90
  -1  -5  -5  198.48    9.50
   1  -5   5  189.28    9.10
   1   5   5  171.98    8.60
  -1   5  -5  190.58    8.20
   1   5   5  180.38    7.90
  -2  -5  -5   21.20    3.50
  -2  -5  -5   22.40    4.70
   2  -5   5   20.10    1.80
   2  -5   5   18.90    4.30
  -2   5  -5   23.00    3.90
   2   5   5   15.70    3.90
   2   5   5   21.20    4.10
  -2   5  -5   17.40    4.20
  -3  -5  -5  106.29    7.80
  -3  -5  -5  112.79    6.70
  -3   5  -5  110.59    7.70
   3   5   5   99.99    6.60
  -4  -5  -5  123.69    7.30
  -4  -5  -5  133.89    7.70
   4   5   5  127.89    7.30
  -5  -5  -5  131.99    7.80
  -5  -5  -5  134.39    8.50
   5   5   5  131.49    7.50
  16   0  -6    6.50    4.20
 -16   0   6    3.20    4.20
  15   0  -6    2.40    3.90
 -15   0   6    1.70    3.50
 -14   0   6  552.14   16.90
  14   0  -6  583.64   16.80
 -13   0   6    1.30    2.80
  13   0  -6    4.20    2.80
 -13   0   6   -0.90    3.00
  13   0  -6   -1.10    2.60
  12   0  -6   10.00    3.10
 -12   0   6    9.40    2.80
 -12   0   6    8.90    2.60
  12   0  -6   11.40    2.50
  12   0  -6   10.60    3.00
  11   0  -6    1.00    2.40
 -11   0   6    3.10    2.50
  11   0  -6   10.20    2.20
  11   0  -6   -0.60    2.50
 -11   0   6   -0.30    2.00
  10   0  -6 2840.42   68.89
  10   0  -6 2875.61   69.69
 -10   0   6 2952.20   68.69
 -10   0   6 2733.93   69.09
  10   0  -6 2974.00   68.39
   9   0  -6    3.10    2.10
   9   0  -6    0.60    1.20
   9   0  -6   -1.90    2.10
   9   0  -6   -0.10    1.50
  -9   0   6    2.50    2.10
  -9   0   6   -1.30    1.50
  -8   0   6  337.27    8.60
  -8   0   6  284.17    9.00
   8   0  -6  281.37    8.00
   8   0  -6  305.17    9.40
   8   0  -6  282.07    8.80
   8   0  -6  297.57    8.20
  -8   0   6  313.97    9.00
   7   0  -6    0.10    1.30
  -7   0   6    0.00    1.10
   7   0  -6    1.00    1.50
   7   0  -6    1.20    1.00
   7   0  -6    7.70    1.30
  -7   0   6    1.60    1.40
  -7   0   6    0.70    1.30
   6   0  -6 3731.73   93.79
   6   0  -6 3980.50   93.69
  -6   0   6 4163.18   93.59
   6   0  -6 4004.60   93.39
  -6   0   6 3978.50   93.69
  -6   0   6 3942.11   93.09
   6   0  -6 3941.31   92.89
   5   0  -6    0.40    0.90
  -5   0   6    0.50    1.00
   5   0  -6    3.00    0.90
   5   0  -6    0.30    1.10
   5   0  -6    0.70    0.90
  -5   0   6    0.10    0.80
  -5   0   6    2.20    1.20
   4   0  -6 2914.21   72.19
  -4   0   6 2966.40   71.59
  -4   0   6 3074.49   72.99
   4   0  -6 3187.58   71.79
  -4   0   6 3067.29   71.99
   4   0  -6 3155.68   72.49
  -4   0   6 3005.60   72.19
  -3   0   6    1.00    0.60
   3   0  -6    1.10    0.70
   3   0  -6    1.80    0.70
  -3   0   6    1.80    0.70
   3   0  -6    2.40    0.90
  -3   0   6    1.70    0.90
  -3   0   6    1.20    0.80
   2   0  -6 2472.35   57.69
   2   0  -6 2326.27   57.39
  -2   0   6 2417.76   56.99
  -2   0   6 2439.16   57.29
  -2   0   6 2524.65   57.39
   2   0  -6 2400.16   57.29
  -2   0   6 2437.56   57.29
  -1   0   6    1.90    0.70
   1   0  -6    1.60    0.70
   1   0  -6    1.80    0.40
  -1   0   6    2.40    0.60
  -1   0   6    1.80    0.80
  -1   0   6    1.90    0.60
   1   0  -6    1.30    0.70
   0   0  -6 2398.56   55.89
   0   0   6 2413.66   55.79
   0   0   6 2357.16   56.39
   0   0   6 2478.95   56.49
   0   0  -6 2359.66   55.89
   0   0  -6 2333.67   55.99
   0   0  -6 2299.97   55.99
   1   0   6    2.60    0.30
   1   0   6    2.00    0.70
   1   0   6    2.50    0.80
  -1   0  -6    2.70    0.70
  -1   0  -6    0.70    0.60
   1   0   6    1.20    0.60
  -2   0  -6 7923.61  195.78
  -2   0  -6 8418.96  196.68
   2   0   6 8424.56  196.78
  -2   0  -6 8087.99  195.18
   2   0   6 7789.02  195.38
   2   0   6 8734.13  193.08
   2   0   6 8403.46  196.18
  -3   0  -6    0.30    0.70
  -3   0  -6    0.60    0.80
   3   0   6    0.90    0.90
   3   0   6    1.90    0.90
   3   0   6    0.90    0.50
   3   0   6    0.70    0.90
  -3   0  -6    1.70    1.00
  -4   0  -6 1947.71   45.60
   4   0   6 1902.61   45.40
  -4   0  -6 1963.00   46.00
   4   0   6 1926.81   45.80
   4   0   6 1895.81   46.00
  -4   0  -6 1933.31   46.00
   4   0   6 1941.71   45.90
   5   0   6   -0.10    1.00
   5   0   6    1.30    1.30
   5   0   6   -0.10    0.80
   5   0   6    4.80    1.30
  -5   0  -6    1.00    1.00
  -5   0  -6    0.60    0.80
  -5   0  -6    2.40    1.40
   6   0   6 1591.14   38.10
  -6   0  -6 1535.75   38.10
   6   0   6 1536.35   37.50
  -6   0  -6 1609.24   37.30
   6   0   6 1599.04   37.80
   6   0   6 1583.44   38.20
   7   0   6    2.50    1.50
  -7   0  -6    0.30    1.70
   7   0   6   -0.50    1.50
   7   0   6    0.20    1.20
   7   0   6   -0.40    1.50
   8   0   6 2346.87   56.19
  -8   0  -6 2313.67   56.09
   8   0   6 2376.26   56.49
  -8   0  -6 2299.37   56.39
   8   0   6 2363.26   55.69
  -9   0  -6    1.70    2.30
   9   0   6   -0.40    2.10
  -9   0  -6    0.00    2.00
   9   0   6    1.90    2.20
 -10   0  -6   70.79    4.90
  10   0   6   77.89    5.30
  10   0   6   75.49    4.80
 -10   0  -6   71.79    4.30
  11   0   6   -0.20    2.70
  11   0   6   -0.30    2.70
 -11   0  -6   -3.30    2.40
 -11   0  -6    2.70    2.60
 -12   0  -6  492.55   15.00
  12   0   6  532.85   15.70
  12   0   6  535.55   15.10
 -12   0  -6  473.45   14.60
  13   0   6    0.80    3.20
 -13   0  -6    2.90    3.10
  13   0   6    1.70    3.50
 -13   0  -6    2.60    3.40
 -14   0  -6   63.19    5.90
  14   0   6   74.19    5.90
 -14   0  -6   62.59    5.90
  16  -1  -6  124.99   11.00
  15  -1  -6   70.49    6.00
 -15  -1   6   67.19    8.20
  15  -1  -6   79.69    6.50
 -15  -1   6   71.79    5.70
  15  -1  -6   79.69    7.50
 -15   1   6   66.99    6.00
  15   1  -6   82.89    6.30
 -14  -1   6    3.50    3.50
 -14  -1   6    3.10    3.40
  14  -1  -6    8.20    3.80
  14  -1  -6   -1.10    3.70
  14  -1  -6    7.60    3.40
 -14   1   6    0.30    3.90
  14   1  -6    5.00    3.70
  13  -1  -6   68.89    5.30
 -13  -1   6   57.99    4.80
  13  -1  -6   60.69    5.40
 -13  -1   6   58.49    5.00
  13  -1  -6   61.99    5.10
 -13   1   6   52.99    5.20
  13   1  -6   65.39    5.10
  12  -1  -6  464.95   13.10
 -12  -1   6  445.56   13.40
 -12  -1   6  436.66   13.30
  12  -1  -6  445.06   14.20
  12  -1  -6  424.96   13.10
  12   1  -6  454.45   13.30
 -12   1   6  428.16   13.70
  11  -1  -6  244.48    9.30
 -11  -1   6  232.98    8.50
  11  -1  -6  253.47    8.20
 -11  -1   6  247.08    8.70
  11  -1  -6  243.28    8.30
  11   1  -6  241.78    8.50
 -11   1   6  228.58    8.80
  10  -1  -6   20.60    2.70
  10  -1  -6    9.70    2.70
  10  -1  -6   16.70    2.80
 -10   1   6   17.10    3.10
  10   1  -6   14.90    2.70
  -9  -1   6  126.69    5.50
  -9  -1   6  120.79    5.50
  -9  -1   6  124.99    5.40
   9  -1  -6  126.39    5.10
   9  -1  -6  127.89    5.80
   9   1  -6  146.29    5.50
  -9   1   6  120.49    5.70
   9   1  -6  120.79    4.60
   8  -1  -6 2549.84   59.69
   8  -1  -6 2536.35   59.59
  -8  -1   6 2361.26   59.69
  -8  -1   6 2542.95   59.99
   8  -1  -6 2442.06   58.79
   8  -1  -6 2487.75   60.09
  -8  -1   6 2445.56   59.79
   8   1  -6 2491.35   59.29
   8   1  -6 2544.25   58.69
   8   1  -6 2548.84   60.89
   8   1  -6 2424.56   59.59
  -8   1   6 2523.15   58.79
  -8   1   6 2480.25   59.99
  -7  -1   6  749.42   19.60
   7  -1  -6  767.02   19.80
  -7  -1   6  774.72   19.60
   7  -1  -6  758.62   19.20
   7  -1  -6  754.12   18.70
  -7  -1   6  710.43   19.40
   7   1  -6  790.12   19.70
  -7   1   6  774.52   18.40
   7   1  -6  769.92   18.30
   7   1  -6  758.12   19.30
   7   1  -6  755.72   19.00
  -7   1   6  759.32   19.60
   6  -1  -6  215.98    6.40
   6  -1  -6  202.48    6.00
  -6  -1   6  208.68    6.70
   6  -1  -6  201.78    6.80
   6  -1  -6  212.28    6.40
  -6  -1   6  210.28    6.60
  -6  -1   6  202.88    6.50
  -6   1   6  215.18    5.50
  -6   1   6  222.88    6.50
   6   1  -6  203.58    6.30
   6   1  -6  206.28    6.70
   6   1  -6  211.78    5.40
   6   1  -6  207.68    6.40
  -6   1   6  225.28    6.80
  -5  -1   6  783.92   20.00
   5  -1  -6  784.32   20.10
   5  -1  -6  815.02   19.60
   5  -1  -6  822.82   19.80
  -5  -1   6  797.72   20.00
  -5  -1   6  786.02   19.90
   5   1  -6  834.52   19.90
   5   1  -6  797.32   20.00
  -5   1   6  762.92   20.00
   5   1  -6  821.92   19.80
  -5   1   6  794.02   19.90
   5   1  -6  776.32   18.80
  -5   1   6  787.52   18.80
  -5   1   6  805.92   19.60
   4  -1  -6 1736.03   42.20
  -4  -1   6 1781.32   42.50
  -4  -1   6 1747.53   42.40
   4  -1  -6 1653.53   42.50
  -4  -1   6 1817.12   42.50
   4  -1  -6 1763.32   42.20
   4   1  -6 1709.73   42.40
  -4   1   6 1780.62   42.50
  -4   1   6 1802.92   42.20
   4   1  -6 1795.22   42.40
   4   1  -6 1817.52   42.20
  -4   1   6 1885.71   42.70
  -3  -1   6 1159.68   28.10
  -3  -1   6 1096.49   28.10
   3  -1  -6 1182.38   28.00
  -3  -1   6 1176.18   28.10
   3  -1  -6 1185.28   28.30
   3  -1  -6 1189.48   28.10
  -3   1   6 1193.98   28.00
   3   1  -6 1133.99   28.20
   3   1  -6 1180.68   27.90
  -3   1   6 1148.19   28.20
  -3   1   6 1164.88   28.20
   2  -1  -6 2273.27   56.09
   2  -1  -6 2370.06   55.99
  -2  -1   6 2263.77   55.39
   2  -1  -6 2449.66   55.59
   2  -1  -6 2336.27   55.69
  -2  -1   6 2339.37   55.89
  -2  -1   6 2352.36   55.89
  -2  -1   6 2343.67   55.99
  -2  -1   6 2415.26   55.79
   2   1  -6 2416.46   55.59
  -2   1   6 2347.86   55.79
  -2   1   6 2446.86   55.99
  -2   1   6 2400.76   55.99
  -1  -1   6 2652.53   61.89
   1  -1  -6 2664.53   62.29
  -1  -1   6 2537.85   61.69
  -1  -1   6 2506.75   61.69
   1  -1  -6 2597.74   62.09
   1  -1  -6 2600.04   61.89
  -1  -1   6 2657.33   61.79
  -1  -1   6 2614.14   61.99
   1  -1  -6 2593.74   61.59
   1   1  -6 2605.44   61.99
  -1   1   6 2643.94   61.99
  -1   1   6 2588.34   61.79
   1   1  -6 2721.83   61.79
  -1   1   6 2748.72   62.29
   0  -1   6 2860.01   66.89
   0  -1   6 2798.52   67.59
   0  -1   6 2704.03   67.29
   0  -1  -6 2799.32   67.39
   0  -1  -6 2848.42   67.19
   0  -1  -6 2808.22   66.89
   0  -1   6 2883.91   67.09
   0  -1   6 2820.42   67.19
   0  -1  -6 2840.62   67.89
   0   1   6 2853.31   67.49
   0   1   6 2919.01   67.19
   0   1  -6 2911.31   66.99
   0   1   6 2910.21   67.29
   0   1  -6 2967.80   67.29
  -1  -1  -6    1.90    0.80
   1  -1   6    6.30    1.10
   1  -1   6    0.60    0.60
  -1  -1  -6    2.00    0.70
   1  -1   6    2.30    0.90
  -1  -1  -6    0.50    0.90
  -1  -1  -6    2.80    1.00
   1  -1   6    1.60    0.70
   1   1   6    0.50    0.80
  -1   1  -6    2.20    0.50
   1   1   6    1.70    1.00
   1   1   6    1.30    0.60
  -1   1  -6    5.00    1.00
   2  -1   6 1042.80   23.80
  -2  -1  -6  954.70   24.80
   2  -1   6  993.80   24.20
   2  -1   6  990.80   24.30
   2  -1   6 1005.80   24.50
  -2  -1  -6 1054.79   24.60
   2  -1   6 1004.40   24.40
  -2  -1  -6 1015.80   24.50
   2   1   6  988.40   24.60
   2   1   6 1034.60   24.10
  -2   1  -6  994.50   24.50
  -2   1  -6 1041.70   24.60
   2   1   6 1027.40   24.30
   2   1   6 1043.60   24.70
   3  -1   6  659.73   16.80
   3  -1   6  689.43   17.00
  -3  -1  -6  669.53   17.10
   3  -1   6  692.73   16.30
   3  -1   6  695.33   17.10
   3  -1   6  676.13   16.80
  -3  -1  -6  670.73   17.00
  -3  -1  -6  700.13   17.40
   3   1   6  708.43   17.20
   3   1   6  713.23   17.30
  -3   1  -6  664.03   17.10
   3   1   6  694.73   16.80
  -3   1  -6  687.43   16.80
   3   1   6  708.63   16.60
   4  -1   6 1800.82   42.90
   4  -1   6 1812.72   42.90
   4  -1   6 1810.22   42.70
   4  -1   6 1720.83   42.70
  -4  -1  -6 1781.42   43.30
   4  -1   6 1814.22   42.20
  -4  -1  -6 1773.52   42.80
  -4  -1  -6 1769.52   43.10
  -4   1  -6 1800.42   43.00
   4   1   6 1790.52   43.10
   4   1   6 1838.72   42.70
   4   1   6 1839.32   42.40
  -4   1  -6 1792.52   42.50
   5  -1   6    1.00    0.80
  -5  -1  -6    1.80    1.00
  -5  -1  -6    3.10    1.50
   5  -1   6    0.90    1.00
   5  -1   6    3.40    1.40
  -5  -1  -6    0.20    1.50
   5  -1   6    0.90    1.40
   5   1   6    1.80    1.10
   5   1   6    3.40    1.00
  -5   1  -6   -0.50    1.30
   5   1   6    0.70    1.30
  -5   1  -6    0.70    0.80
   5   1   6    2.40    1.50
   6  -1   6  922.91   22.10
  -6  -1  -6  893.81   22.30
   6  -1   6  904.61   22.60
   6  -1   6  911.91   22.80
  -6  -1  -6  915.31   23.20
   6  -1   6  901.61   22.90
  -6  -1  -6  894.91   23.10
   6   1   6  935.91   23.10
  -6   1  -6  919.81   22.90
   6   1   6  920.01   22.20
   6   1   6  912.11   22.80
   6   1   6  937.61   22.60
  -7  -1  -6  197.38    5.70
   7  -1   6  182.08    6.30
   7  -1   6  182.08    6.20
   7  -1   6  182.88    6.20
  -7  -1  -6  182.48    5.80
  -7  -1  -6  212.28    6.90
   7  -1   6  192.48    5.60
   7   1   6  201.18    6.10
  -7   1  -6  190.68    6.30
   7   1   6  174.98    6.10
   7   1   6  190.88    6.70
   8  -1   6   43.70    3.40
   8  -1   6   47.00    3.70
  -8  -1  -6   44.50    3.00
  -8  -1  -6   49.60    3.70
   8  -1   6   51.69    3.40
   8   1   6   49.30    3.40
  -8   1  -6   41.30    3.30
   8   1   6   49.90    4.00
  -8   1  -6   53.49    3.70
   8   1   6   47.40    3.60
   9  -1   6   47.50    4.00
   9  -1   6   46.40    3.70
  -9  -1  -6   47.20    4.00
  -9  -1  -6   47.30    3.40
   9   1   6   49.70    4.60
  -9   1  -6   45.60    3.70
  -9   1  -6   45.50    3.90
   9   1   6   44.80    3.70
   9   1   6   35.10    3.00
  10  -1   6  434.16   12.80
  10  -1   6  431.36   12.80
 -10  -1  -6  433.26   13.20
  10   1   6  432.36   12.40
 -10   1  -6  442.26   12.70
 -10   1  -6  413.06   12.60
  10   1   6  427.76   12.40
  11  -1   6  154.88    7.10
  11  -1   6  140.59    7.00
 -11  -1  -6  138.39    6.80
  11   1   6  155.28    6.70
 -11   1  -6  153.88    6.80
 -11   1  -6  142.99    6.70
  12  -1   6   51.69    4.60
  12  -1   6   48.80    4.50
 -12  -1  -6   51.69    5.00
 -12   1  -6   53.99    4.80
  12   1   6   58.09    4.50
 -12   1  -6   46.70    4.20
  13  -1   6    0.90    3.60
  13  -1   6    4.10    3.50
 -13  -1  -6    3.80    3.80
 -13   1  -6    2.10    3.30
 -13   1  -6    4.30    3.50
  13   1   6    7.80    3.50
 -14  -1  -6   44.70    6.30
  14  -1   6   40.80    5.00
  14  -1   6   44.10    8.10
 -14   1  -6   43.60    5.10
  14   1   6   52.79    5.20
 -14   1  -6   38.80    5.00
 -15  -2   6  130.39    8.50
  15  -2  -6  128.19    8.10
  15  -2  -6  124.49    7.70
  15  -2  -6  117.59    8.80
  15   2  -6  129.29   11.40
  14  -2  -6   42.50    4.70
 -14  -2   6   47.40    5.50
  14  -2  -6   47.40    5.30
  14  -2  -6   49.30    5.10
 -14   2   6   48.30    5.60
  14   2  -6   51.69    5.20
  13  -2  -6  367.26   12.60
 -13  -2   6  388.46   13.10
  13  -2  -6  402.16   13.30
  13  -2  -6  400.06   12.70
  13   2  -6  364.16   12.30
 -13   2   6  373.96   13.20
  12  -2  -6   41.20    4.50
 -12  -2   6   41.90    4.80
  12  -2  -6   38.20    4.30
  12  -2  -6   50.79    4.60
  12   2  -6   39.90    4.40
 -12   2   6   41.80    4.70
  11  -2  -6  547.75   15.70
  11  -2  -6  549.15   16.10
 -11  -2   6  549.05   16.20
  11  -2  -6  551.34   15.60
  11   2  -6  535.25   15.70
 -11   2   6  534.05   16.10
 -10  -2   6   31.70    3.70
 -10  -2   6   32.60    3.60
 -10  -2   6   33.80    3.60
  10  -2  -6   38.60    3.70
  10  -2  -6   40.60    3.80
  10  -2  -6   44.10    3.90
 -10   2   6   39.80    4.10
  10   2  -6   37.70    3.20
  10   2  -6   29.20    3.40
   9  -2  -6  344.77   10.50
  -9  -2   6  360.66   10.90
   9  -2  -6  342.97   10.60
  -9  -2   6  324.67    9.90
  -9  -2   6  314.57   10.80
   9  -2  -6  335.37   10.10
  -9   2   6  328.77   10.50
   9   2  -6  338.47   10.40
   9   2  -6  328.87   10.00
  -8  -2   6  240.98    8.40
   8  -2  -6  253.17    8.30
   8  -2  -6  254.77    8.30
   8  -2  -6  247.98    7.90
  -8  -2   6  252.77    8.70
  -8  -2   6  233.68    7.60
  -8   2   6  247.58    8.40
   8   2  -6  242.38    8.00
   8   2  -6  241.68    7.90
  -7  -2   6  837.02   21.20
   7  -2  -6  844.42   21.60
  -7  -2   6  839.42   22.20
  -7  -2   6  847.82   21.90
   7  -2  -6  848.12   21.80
   7  -2  -6  836.02   21.00
   7   2  -6  860.51   21.60
  -7   2   6  847.72   21.90
  -7   2   6  846.62   21.90
   7   2  -6  849.91   21.60
  -6  -2   6  258.97    8.30
  -6  -2   6  251.27    7.40
  -6  -2   6  260.87    8.10
   6  -2  -6  267.17    7.60
   6  -2  -6  251.07    7.90
   6  -2  -6  255.67    7.80
  -6   2   6  257.87    8.20
  -6   2   6  271.67    8.20
   6   2  -6  247.98    7.90
   6   2  -6  261.27    7.90
   5  -2  -6  691.43   17.60
   5  -2  -6  706.33   17.50
   5  -2  -6  667.63   17.70
  -5  -2   6  669.43   18.10
  -5  -2   6  697.53   17.80
  -5  -2   6  703.53   17.20
  -5   2   6  696.33   18.10
   5   2  -6  670.73   17.80
  -5   2   6  707.33   17.80
   5   2  -6  688.03   17.60
   4  -2  -6   17.60    1.80
  -4  -2   6   17.90    1.70
   4  -2  -6   16.40    1.80
  -4  -2   6   24.10    2.40
   4  -2  -6   17.10    1.90
  -4  -2   6   23.60    1.80
  -4   2   6   21.20    2.00
  -4   2   6   24.10    2.40
   4   2  -6   23.20    2.40
   4   2  -6   17.10    1.70
  -3  -2   6 1993.50   46.40
  -3  -2   6 1906.41   46.60
   3  -2  -6 1966.30   46.80
   3  -2  -6 2024.10   47.00
  -3  -2   6 1957.70   46.80
  -3  -2   6 1915.41   47.10
   3  -2  -6 1965.20   46.70
   3   2  -6 1874.61   47.00
  -3   2   6 1984.00   46.70
  -3   2   6 1980.70   47.10
   3   2  -6 1932.11   46.60
   2  -2  -6   44.50    2.70
   2  -2  -6   35.70    1.50
  -2  -2   6   36.00    2.10
  -2  -2   6   37.90    2.80
   2  -2  -6   36.30    2.40
  -2  -2   6   35.60    2.10
   2  -2  -6   39.60    2.50
  -2  -2   6   41.40    2.10
   2   2  -6   39.50    2.20
  -2   2   6   43.20    2.30
   2   2  -6   38.10    2.90
   2   2  -6   42.60    1.50
  -2   2   6   42.70    2.70
  -1  -2   6  563.44   14.00
  -1  -2   6  523.15   14.40
   1  -2  -6  558.24   13.80
  -1  -2   6  542.45   13.80
  -1  -2   6  548.85   13.80
   1  -2  -6  542.95   14.20
   1  -2  -6  574.04   14.50
   1  -2  -6  558.74   14.50
  -1  -2   6  549.05   13.60
  -1   2   6  601.04   13.90
   1   2  -6  577.54   14.00
  -1   2   6  565.64   14.60
   1   2  -6  575.94   14.70
   0  -2  -6  191.08    5.90
   0  -2   6  179.08    5.70
   0  -2   6  184.78    5.20
   0  -2  -6  181.28    5.40
   0  -2   6  184.08    5.00
   0  -2   6  183.08    5.50
   0  -2   6  188.88    5.00
   0  -2  -6  181.08    5.90
   0  -2  -6  192.98    5.70
   0   2  -6  189.08    5.30
   0   2  -6  192.88    6.00
   0   2   6  191.68    5.00
   0   2   6  186.18    5.90
  -1  -2  -6 2364.56   57.49
   1  -2   6 2382.26   57.39
   1  -2   6 2336.67   56.79
   1  -2   6 2408.16   57.69
   1  -2   6 2390.36   57.19
  -1  -2  -6 2458.35   57.59
  -1  -2  -6 2420.66   57.79
  -1  -2  -6 2428.16   57.89
   1  -2   6 2469.45   56.79
  -1   2  -6 2474.55   57.09
   1   2   6 2516.45   56.69
   1   2   6 2402.16   57.69
  -1   2  -6 2454.55   57.79
  -2  -2  -6  108.69    4.40
   2  -2   6  113.59    4.10
  -2  -2  -6  105.39    4.20
   2  -2   6  106.29    3.80
   2  -2   6  111.39    3.10
   2  -2   6  108.09    3.90
   2  -2   6  109.69    3.40
  -2  -2  -6  109.79    4.10
   2  -2   6  105.69    3.10
   2   2   6  113.29    4.10
   2   2   6  111.29    2.80
  -2   2  -6  108.29    4.20
   2   2   6  102.29    4.00
   3  -2   6   33.80    2.50
   3  -2   6   34.00    1.60
  -3  -2  -6   37.20    2.70
   3  -2   6   34.10    1.60
  -3  -2  -6   34.20    2.80
   3  -2   6   34.60    1.90
   3  -2   6   35.40    2.60
  -3  -2  -6   36.80    2.90
   3   2   6   36.50    2.70
  -3   2  -6   36.10    2.70
   3   2   6   37.50    2.60
  -3   2  -6   38.70    2.60
   4  -2   6    0.00    1.40
   4  -2   6    0.00    0.80
  -4  -2  -6   -0.10    1.70
   4  -2   6    4.00    1.60
   4  -2   6    0.50    0.80
  -4  -2  -6    1.70    1.50
  -4  -2  -6   -0.10    1.60
   4  -2   6   -0.30    0.90
  -4   2  -6    0.90    1.30
   4   2   6   -0.10    1.50
   4   2   6    0.90    1.40
  -4   2  -6   -1.60    1.30
   5  -2   6 1291.67   32.00
   5  -2   6 1240.78   31.90
  -5  -2  -6 1346.47   32.50
   5  -2   6 1286.67   31.20
  -5  -2  -6 1331.47   31.90
   5  -2   6 1267.77   31.10
  -5  -2  -6 1292.87   32.30
   5   2   6 1279.87   31.80
   5   2   6 1286.37   31.80
  -5   2  -6 1303.17   31.90
  -5   2  -6 1389.66   31.50
  -6  -2  -6   57.29    4.10
  -6  -2  -6   59.59    3.40
  -6  -2  -6   57.09    4.20
   6  -2   6   56.29    3.50
   6  -2   6   56.99    2.80
   6  -2   6   58.89    3.60
   6   2   6   57.09    3.60
  -6   2  -6   57.59    3.60
   6   2   6   63.39    3.60
   7  -2   6   27.20    2.90
  -7  -2  -6   24.10    3.00
  -7  -2  -6   27.70    2.60
  -7  -2  -6   34.70    3.50
   7  -2   6   30.50    3.20
   7  -2   6   30.20    2.60
   7   2   6   27.70    2.90
   7   2   6   33.00    2.90
  -7   2  -6   32.50    2.90
  -8  -2  -6    0.30    2.30
  -8  -2  -6   -0.60    2.00
   8  -2   6   -0.70    2.50
   8   2   6    0.90    2.20
  -8   2  -6   11.10    2.80
  -8   2  -6    3.20    2.20
   8   2   6    1.20    2.20
   9  -2   6  693.03   18.70
   9  -2   6  688.83   18.00
  -9  -2  -6  668.63   19.00
  -9   2  -6  687.33   18.20
  -9   2  -6  672.13   18.60
   9   2   6  680.83   18.30
   9   2   6  687.93   18.20
  10  -2   6   45.50    4.30
 -10  -2  -6   42.20    4.70
  10  -2   6   39.80    4.00
  10   2   6   50.39    4.10
  10   2   6   49.70    4.20
 -10   2  -6   46.40    4.00
 -10   2  -6   34.10    3.90
  11  -2   6   12.10    3.80
  11  -2   6   12.80    3.00
 -11  -2  -6    8.20    3.80
  11   2   6   16.20    3.40
  11   2   6   16.40    3.30
 -11   2  -6   15.90    3.70
 -11   2  -6   12.10    3.20
  12  -2   6   34.50    4.30
 -12  -2  -6   42.40    5.10
  12  -2   6   40.90    4.20
 -12   2  -6   31.90    4.40
 -12   2  -6   36.90    4.20
  12   2   6   42.40    4.30
  13  -2   6  202.88    9.00
  13  -2   6  196.68    9.40
 -13  -2  -6  187.18   10.00
 -13   2  -6  187.08    9.30
 -13   2  -6  197.78   11.00
  13   2   6  197.98    8.70
  13  -3  -6  305.97   11.60
  13  -3  -6  341.57   12.10
  13  -3  -6  327.97   12.00
 -13  -3   6  310.67   12.20
 -13   3   6  299.27   12.20
 -13   3   6  299.87   11.90
  13   3  -6  330.77   12.00
  12  -3  -6  190.58    8.60
  12  -3  -6  193.98    8.70
 -12  -3   6  189.58    9.60
  12   3  -6  195.08    8.80
 -12   3   6  182.38    9.10
 -12   3   6  189.48    9.00
 -11  -3   6  111.59    7.10
  11  -3  -6  118.89    6.70
 -11  -3   6  119.39    7.60
  11  -3  -6  118.99    6.70
 -11   3   6  113.49    7.10
  11   3  -6  105.09    6.90
  11   3  -6  121.39    6.60
 -11   3   6  107.19    7.20
  10  -3  -6   68.09    5.00
  10  -3  -6   65.09    5.30
 -10  -3   6   76.19    6.00
 -10  -3   6   75.09    6.40
  10   3  -6   71.59    5.70
 -10   3   6   72.29    5.50
  10   3  -6   64.19    5.20
 -10   3   6   68.59    5.50
   9  -3  -6  571.74   16.40
  -9  -3   6  586.24   17.10
  -9  -3   6  590.64   17.50
   9  -3  -6  594.54   16.50
   9   3  -6  580.64   16.50
   9   3  -6  590.94   16.70
  -9   3   6  571.04   16.90
  -9   3   6  602.74   16.90
   8  -3  -6  181.08    6.90
   8  -3  -6  162.28    6.70
  -8  -3   6  186.88    8.10
  -8  -3   6  188.48    7.60
  -8   3   6  179.08    7.60
  -8   3   6  188.78    7.30
   8   3  -6  169.58    6.80
   8   3  -6  151.98    7.00
  -7  -3   6   35.30    3.90
   7  -3  -6   40.10    3.40
  -7  -3   6   45.50    4.40
   7  -3  -6   43.80    3.80
   7  -3  -6   41.70    3.30
  -7   3   6   37.10    3.90
  -7   3   6   45.00    3.70
   7   3  -6   37.30    3.70
   7   3  -6   35.10    3.40
  -6  -3   6  110.49    5.30
  -6  -3   6  111.79    5.90
   6  -3  -6  105.19    4.90
   6  -3  -6  105.89    4.90
   6  -3  -6  105.79    5.20
  -6  -3   6   99.09    5.20
  -6   3   6  106.79    5.60
  -6   3   6  117.19    5.20
   6   3  -6  104.19    5.30
   6   3  -6  109.09    4.90
  -5  -3   6  671.23   17.90
  -5  -3   6  676.73   18.60
   5  -3  -6  685.93   17.80
   5  -3  -6  669.83   17.90
  -5  -3   6  663.63   18.30
   5  -3  -6  682.33   17.90
   5   3  -6  689.23   17.90
  -5   3   6  715.23   17.90
  -5   3   6  658.13   18.30
  -4  -3   6  684.03   17.70
  -4  -3   6  673.13   17.90
   4  -3  -6  663.53   17.90
   4  -3  -6  675.03   17.70
  -4  -3   6  680.43   18.50
   4  -3  -6  662.73   17.80
  -4  -3   6  698.93   18.50
  -4   3   6  715.53   17.80
  -4   3   6  702.03   18.40
   4   3  -6  673.03   17.70
  -3  -3   6  196.48    5.80
   3  -3  -6  198.28    6.80
  -3  -3   6  191.48    7.00
  -3  -3   6  192.48    7.00
  -3  -3   6  192.38    6.20
   3  -3  -6  190.08    6.50
   3  -3  -6  198.28    6.50
  -3   3   6  193.18    7.10
  -3   3   6  201.68    6.30
   3   3  -6  206.28    6.60
   2  -3  -6   85.19    4.40
  -2  -3   6   84.59    3.50
   2  -3  -6   86.69    4.10
  -2  -3   6   91.29    4.70
  -2  -3   6   87.29    3.50
   2  -3  -6   83.19    4.00
  -2  -3   6   84.39    4.50
   2   3  -6   86.49    3.90
  -2   3   6   85.39    4.60
  -1  -3   6 1242.78   30.20
   1  -3  -6 1255.17   30.90
  -1  -3   6 1228.78   31.30
   1  -3  -6 1241.98   31.10
  -1  -3   6 1234.08   31.10
   1  -3  -6 1255.17   30.80
  -1  -3   6 1235.18   30.00
   1   3  -6 1251.17   30.50
  -1   3   6 1297.77   31.20
   0  -3   6  377.06    9.80
   0  -3   6  395.56   10.50
   0  -3  -6  389.46   11.00
   0  -3  -6  402.36   10.60
   0  -3   6  384.06    9.90
   0  -3   6  367.36   11.20
   0  -3   6  393.46   11.20
   0  -3  -6  379.96   10.90
   0   3   6  367.86   11.00
   0   3  -6  417.16   10.40
   0   3  -6  400.16   10.60
   0   3  -6  402.66   11.50
   1  -3   6   25.30    2.20
  -1  -3  -6   21.10    2.40
   1  -3   6   28.90    2.20
   1  -3   6   20.50    1.40
  -1  -3  -6   24.30    2.50
   1  -3   6   23.40    2.60
   1  -3   6   23.70    1.40
  -1  -3  -6   25.30    2.90
  -1   3  -6   27.50    2.90
   1   3   6   19.30    2.40
   1   3   6   24.20    2.60
  -1   3  -6   24.30    2.30
  -2  -3  -6  314.17    9.60
  -2  -3  -6  317.67    9.70
   2  -3   6  306.97    9.10
   2  -3   6  331.87    9.20
   2  -3   6  315.87    9.50
  -2  -3  -6  314.57    9.80
  -2   3  -6  335.27    9.00
   2   3   6  321.17    9.60
  -2   3  -6  334.17    9.80
   2   3   6  328.57    9.60
  -3  -3  -6 1022.80   25.50
   3  -3   6 1007.00   24.60
  -3  -3  -6 1018.80   25.50
   3  -3   6  970.20   24.90
   3  -3   6 1004.10   25.00
   3  -3   6  982.90   25.10
  -3  -3  -6  974.20   25.40
   3   3   6  964.60   25.00
   3   3   6  990.70   25.20
  -3   3  -6 1055.69   25.40
   4  -3   6  135.49    5.30
   4  -3   6  130.09    3.70
  -4  -3  -6  127.69    5.90
   4  -3   6  143.49    4.80
   4  -3   6  127.09    3.70
   4  -3   6  132.99    5.40
  -4  -3  -6  138.39    5.90
  -4  -3  -6  129.29    5.80
   4   3   6  133.59    5.40
  -4   3  -6  136.49    5.40
   4   3   6  134.69    5.40
  -4   3  -6  136.19    5.50
   5  -3   6    8.60    2.40
   5  -3   6    9.10    1.10
  -5  -3  -6   12.30    2.80
  -5  -3  -6   15.00    2.80
   5  -3   6    7.30    2.40
  -5  -3  -6   11.70    2.60
  -5   3  -6   11.10    2.40
   5   3   6   12.90    2.40
   5   3   6    7.40    2.40
   6  -3   6  136.89    6.00
  -6  -3  -6  135.39    6.40
   6  -3   6  135.69    4.30
   6  -3   6  131.69    5.90
  -6  -3  -6  131.09    6.60
  -6  -3  -6  131.89    5.80
   6   3   6  136.19    6.00
   6   3   6  133.59    5.60
  -6   3  -6  141.79    5.70
   7  -3   6  713.43   19.70
  -7  -3  -6  723.03   19.50
  -7  -3  -6  722.53   20.30
  -7  -3  -6  743.53   20.20
  -7   3  -6  728.03   19.70
   7   3   6  721.23   19.50
  -7   3  -6  726.13   19.10
   7   3   6  728.33   19.10
   8  -3   6  311.77    9.00
  -8  -3  -6  291.77   11.00
   8  -3   6  321.47   10.70
  -8  -3  -6  320.47   10.30
   8   3   6  325.17   10.00
   8   3   6  311.37   10.40
  -8   3  -6  305.57   10.30
  -8   3  -6  299.17    9.90
   9  -3   6    5.90    3.30
  -9  -3  -6    2.90    3.50
   9  -3   6    2.90    2.10
   9   3   6    1.70    3.20
   9   3   6    2.90    2.80
  -9   3  -6    1.10    2.70
  -9   3  -6    3.00    3.40
  10  -3   6   72.59    4.80
 -10  -3  -6   67.39    5.80
  10  -3   6   80.69    6.60
  10   3   6   74.79    6.00
  10   3   6   77.09    5.40
 -10   3  -6   79.99    6.00
  11  -3   6  352.06   12.60
  11  -3   6  334.67   11.10
 -11  -3  -6  348.57   13.10
  11   3   6  344.67   15.30
 -11   3  -6  340.17   12.30
  11   3   6  354.86   12.00
  11  -4  -6   58.89    5.80
 -11  -4   6   50.89    5.70
 -11  -4   6   43.60    9.10
  11  -4  -6   40.50    5.50
 -11   4   6   60.79    9.40
 -11   4   6   45.30    5.60
  11   4  -6   45.80    5.10
  11   4  -6   50.89    6.30
  10  -4  -6  246.58    9.50
 -10  -4   6  274.17   10.90
  10  -4  -6  250.77   10.00
 -10  -4   6  242.78   11.20
  10   4  -6  247.18   10.10
 -10   4   6  224.48   10.30
  10   4  -6  230.48   10.20
 -10   4   6  238.08   10.10
   9  -4  -6    2.30    3.50
  -9  -4   6    1.30    4.20
  -9  -4   6   -1.80    3.40
   9  -4  -6    3.90    2.70
  -9   4   6   -1.10    3.40
   9   4  -6   -1.50    3.40
  -9   4   6    0.40    3.50
   9   4  -6   -1.50    3.80
  -8  -4   6   29.60    4.80
   8  -4  -6   30.30    4.00
   8  -4  -6   24.00    3.20
  -8  -4   6   22.80    3.80
   8   4  -6   19.30    4.10
  -8   4   6   27.40    4.30
   8   4  -6   26.60    4.40
  -7  -4   6   36.50    4.60
   7  -4  -6   32.20    3.40
  -7  -4   6   29.80    3.70
  -7  -4   6   30.00    4.70
   7  -4  -6   35.00    4.20
  -7   4   6   25.20    4.00
   7   4  -6   34.20    4.50
   7   4  -6   25.80    4.00
   6  -4  -6  603.14   17.10
  -6  -4   6  632.74   18.40
  -6  -4   6  665.13   17.80
   6  -4  -6  644.64   17.90
  -6  -4   6  644.44   18.70
   6  -4  -6  613.94   17.80
   6   4  -6  641.44   17.80
  -6   4   6  621.14   18.20
  -5  -4   6   28.00    3.10
   5  -4  -6   36.80    4.00
   5  -4  -6   32.00    3.90
  -5  -4   6   25.20    4.10
  -5  -4   6   34.30    4.50
   5  -4  -6   29.40    3.00
   5   4  -6   25.40    3.50
  -5   4   6   29.70    4.00
   4  -4  -6   49.30    4.40
   4  -4  -6   39.70    3.80
  -4  -4   6   47.60    4.70
  -4  -4   6   50.79    4.70
   4  -4  -6   51.79    4.20
  -4  -4   6   37.70    3.20
   4   4  -6   41.10    3.90
  -4   4   6   40.10    4.30
   3  -4  -6  262.77    9.40
  -3  -4   6  253.07    8.10
  -3  -4   6  253.57    9.50
   3  -4  -6  252.27    8.40
  -3  -4   6  261.87    9.70
   3  -4  -6  253.97    9.00
  -3   4   6  260.07    9.40
   3   4  -6  268.17    8.80
  -2  -4   6  898.61   22.60
  -2  -4   6  888.11   24.10
   2  -4  -6  907.81   23.60
   2  -4  -6  888.81   23.10
  -2  -4   6  933.71   24.00
   2  -4  -6  896.61   23.90
   2   4  -6  905.31   23.20
  -2   4   6  882.91   23.70
  -1  -4   6   -0.60    2.30
   1  -4  -6    1.60    2.00
   1  -4  -6    1.50    2.30
   1  -4  -6    2.70    2.90
  -1  -4   6    1.40    1.50
  -1  -4   6   -0.90    2.90
   1   4  -6    4.80    2.40
  -1   4   6    1.50    2.70
   0  -4   6  153.88    6.70
   0  -4   6  153.68    5.00
   0  -4  -6  149.69    6.30
   0  -4  -6  159.58    7.20
   0  -4   6  156.98    7.20
   0   4   6  161.38    6.60
   0   4   6  167.48    6.80
   0   4  -6  152.88    6.30
  -1  -4  -6  243.58    8.60
   1  -4   6  241.88    8.60
   1  -4   6  258.87    6.80
  -1  -4  -6  260.37    9.40
   1  -4   6  257.27    9.30
   1   4   6  260.27    8.70
   1   4   6  244.38    8.90
  -1   4  -6  254.47    8.30
  -1   4  -6  242.58    8.90
   2  -4   6  369.46   10.80
  -2  -4  -6  386.46   12.20
  -2  -4  -6  374.16   11.50
   2  -4   6  365.06   11.30
  -2   4  -6  369.66   11.00
   2   4   6  356.46   11.40
  -2   4  -6  379.56   11.80
   2   4   6  382.66   11.40
   3  -4   6   90.79    5.10
   3  -4   6   88.69    4.80
  -3  -4  -6   85.39    6.10
  -3  -4  -6   94.99    5.70
   3   4   6   99.89    5.80
  -3   4  -6  102.29    5.70
  -3   4  -6   92.89    4.80
   3   4   6  101.39    5.40
   4  -4   6  255.77    8.70
  -4  -4  -6  261.17   11.10
  -4  -4  -6  264.37    9.40
   4  -4   6  272.77    9.00
  -4  -4  -6  249.97    9.70
  -4   4  -6  263.97    8.70
   4   4   6  252.97    9.30
   4   4   6  244.98    8.70
   5  -4   6   17.20    3.30
  -5  -4  -6   15.40    3.30
  -5  -4  -6   12.30    3.70
  -5  -4  -6   17.60    3.80
  -5   4  -6   19.80    3.20
   5   4   6   16.40    3.60
   5   4   6   21.20    3.20
  -5   4  -6   18.50    3.30
   6  -4   6  221.68    6.10
   6  -4   6  233.88    9.10
  -6  -4  -6  224.58    9.30
  -6  -4  -6  230.18    9.20
  -6  -4  -6  231.58    9.60
   6   4   6  216.68    8.80
   6   4   6  219.48    8.30
  -6   4  -6  224.58    8.70
   7  -4   6    5.50    3.60
  -7  -4  -6   -1.30    3.30
  -7  -4  -6    3.60    3.90
   7  -4   6    1.20    1.50
  -7  -4  -6    0.60    3.40
  -7   4  -6   -3.00    3.20
   7   4   6    1.00    3.00
   7   4   6    6.20    3.70
  -8  -4  -6   58.89    5.90
   8  -4   6   51.59    3.50
   8  -4   6   54.99    5.40
  -8  -4  -6   57.09    5.20
   8   4   6   67.99    5.70
  -8   4  -6   51.09    5.10
  -9  -4  -6   27.90    5.20
   9  -4   6   30.60    2.90
  -9  -4  -6   29.20    4.60
   9  -4   6   33.50    5.00
  -9   4  -6   32.40    4.90
   9   4   6   33.10    4.80
  -7  -5   6   14.50    5.40
   7   5  -6    8.10    4.90
  -6  -5   6   33.70    4.20
   6  -5  -6   31.40    3.60
  -6  -5   6   29.20    5.10
   6  -5  -6   32.60    5.00
  -6   5   6   23.70    4.50
   6   5  -6   34.10    5.40
   6   5  -6   31.60    4.90
   5  -5  -6   59.69    5.50
  -5  -5   6   58.59    5.40
   5  -5  -6   55.59    5.00
  -5  -5   6   61.99    6.10
   5  -5  -6   62.99    6.00
  -5  -5   6   52.99    6.00
  -5   5   6   64.99    5.80
   5   5  -6   43.30    4.90
   5   5  -6   50.39    5.40
   4  -5  -6  128.69    8.30
  -4  -5   6  151.28    8.40
  -4  -5   6  148.99    8.10
   4  -5  -6  137.09    7.60
   4  -5  -6  130.09    6.50
  -4  -5   6  142.39    6.70
  -4   5   6  152.08    8.10
   4   5  -6  139.89    7.50
   4   5  -6  135.59    8.40
  -3  -5   6    0.50    4.00
  -3  -5   6    2.20    2.40
   3  -5  -6    3.00    4.30
  -3  -5   6    5.70    4.00
   3  -5  -6   -0.10    3.20
   3  -5  -6    7.30    2.80
   3   5  -6    2.80    3.50
  -3   5   6    7.00    3.90
  -2  -5   6    6.50    4.20
  -2  -5   6    1.80    3.70
   2  -5  -6    3.20    2.60
   2  -5  -6   -8.10    3.80
  -2  -5   6    3.10    2.30
  -2   5   6    3.40    4.10
   2   5  -6    1.60    3.60
   2   5  -6    4.70    3.40
  -2   5   6    1.20    3.30
  -1  -5   6    5.70    3.40
  -1  -5   6    2.80    4.00
   1  -5  -6    5.50    2.70
   1  -5  -6    3.80    3.80
  -1  -5   6    2.90    2.10
  -1   5   6    3.50    3.80
  -1   5   6    4.20    3.50
   1   5  -6    4.00    3.30
   1   5  -6    1.30    3.90
   0  -5   6  195.68    8.50
   0  -5  -6  189.18    9.60
   0  -5   6  192.18    6.40
   0  -5   6  194.18    9.30
   0  -5  -6  195.08    8.00
   0   5   6  191.98    8.80
   0   5  -6  185.88    7.90
   0   5   6  188.48    8.20
   0   5  -6  200.58    9.20
  -1  -5  -6   57.79    5.90
  -1  -5  -6   62.09    5.50
   1  -5   6   61.19    3.40
   1   5   6   60.29    5.20
   1   5   6   63.99    5.10
  -1   5  -6   57.49    5.40
  -1   5  -6   58.29    5.20
  -2  -5  -6    7.90    4.40
  -2  -5  -6   11.50    3.20
   2   5   6   14.10    4.30
  -2   5  -6   13.30    4.00
   2   5   6    9.30    3.60
  -3  -5  -6   48.20    5.80
  -3  -5  -6   44.60    4.60
   3   5   6   53.69    5.40
  -4  -5  -6  211.18    9.20
  -4  -5  -6  212.38   10.10
   4   5   6  190.48    9.30
  -5  -5  -6   28.20    4.40
  16   0  -7    0.00    3.70
 -16   0   7    5.60    4.20
 -15   0   7  180.68    8.90
  15   0  -7  182.98    8.70
 -14   0   7   -1.10    3.50
  14   0  -7    2.80    3.50
  13   0  -7  127.99    6.70
 -13   0   7  114.79    6.40
  12   0  -7    0.20    2.80
  12   0  -7    4.70    2.30
 -12   0   7    0.20    2.30
 -12   0   7   -1.50    2.70
  11   0  -7  142.19    5.50
 -11   0   7  131.39    6.40
  11   0  -7  133.69    6.10
  11   0  -7  139.79    6.90
 -11   0   7  146.09    5.80
 -10   0   7   -0.20    1.80
  10   0  -7    1.50    1.70
  10   0  -7    2.80    2.40
  10   0  -7    2.10    2.00
 -10   0   7    0.30    2.00
   9   0  -7   16.90    2.00
   9   0  -7   15.50    1.80
   9   0  -7    9.90    2.50
   9   0  -7   11.40    2.10
   8   0  -7    1.10    1.80
  -8   0   7    2.70    1.40
  -8   0   7    1.90    1.60
   8   0  -7    0.00    1.80
   8   0  -7    1.20    1.20
  -8   0   7    6.60    2.10
   7   0  -7 2524.85   60.09
  -7   0   7 2466.55   60.79
  -7   0   7 2712.03   60.79
   7   0  -7 2490.15   59.99
   7   0  -7 2558.54   60.49
   7   0  -7 2446.56   60.99
  -7   0   7 2570.74   60.29
   6   0  -7   -0.60    1.30
   6   0  -7    0.00    0.90
   6   0  -7   -0.30    1.10
  -6   0   7    0.60    1.00
  -6   0   7    0.00    1.20
  -6   0   7   -0.10    1.40
   6   0  -7    2.00    1.40
   5   0  -7   25.60    1.90
  -5   0   7   22.40    1.70
  -5   0   7   30.80    1.80
   5   0  -7   17.70    1.80
  -5   0   7   21.10    2.00
  -5   0   7   29.50    2.10
   4   0  -7    0.40    1.00
   4   0  -7    0.30    0.90
   4   0  -7    0.20    0.90
  -4   0   7    1.20    1.20
  -4   0   7    1.20    0.80
  -4   0   7    0.70    0.70
  -4   0   7    0.80    0.90
  -3   0   7 2926.51   68.79
   3   0  -7 2933.61   69.19
  -3   0   7 2977.90   69.29
   3   0  -7 2951.50   69.39
   3   0  -7 2816.82   69.39
  -3   0   7 2998.90   69.59
  -2   0   7   -0.30    0.60
   2   0  -7   -0.40    0.80
   2   0  -7    0.60    0.90
  -2   0   7    0.60    0.80
   2   0  -7    0.20    0.50
  -2   0   7   -0.10    0.60
  -2   0   7    0.70    0.80
   1   0  -7 1392.36   34.20
   1   0  -7 1422.76   34.30
   1   0  -7 1436.76   33.60
  -1   0   7 1436.26   33.90
  -1   0   7 1459.15   33.90
  -1   0   7 1444.06   34.10
  -1   0   7 1429.96   34.20
   0   0   7   -0.30    0.70
   0   0  -7    1.50    0.70
   0   0   7   -0.20    0.70
   0   0  -7    0.50    0.80
   0   0  -7    0.60    0.70
   1   0   7 2332.57   54.09
   1   0   7 2356.36   54.69
   1   0   7 2269.67   54.49
  -1   0  -7 2317.37   54.69
   1   0   7 2366.26   54.59
  -1   0  -7 2256.67   54.59
  -1   0  -7 2296.17   54.69
  -2   0  -7    1.40    0.90
   2   0   7    0.50    0.90
   2   0   7    0.00    0.90
   2   0   7    3.10    0.90
   2   0   7    1.80    0.40
  -2   0  -7    1.00    0.90
  -2   0  -7    1.10    0.80
  -3   0  -7 1965.90   46.20
   3   0   7 1913.01   46.10
  -3   0  -7 1925.01   45.90
   3   0   7 1948.01   45.40
  -3   0  -7 1932.21   46.10
   3   0   7 1928.21   46.00
   3   0   7 1955.40   46.20
  -4   0  -7    0.20    1.00
   4   0   7   -0.10    1.00
   4   0   7    0.20    1.20
  -4   0  -7    0.70    1.10
   4   0   7    2.40    1.10
   4   0   7   -0.50    0.60
  -4   0  -7    0.60    0.90
   5   0   7 1873.21   44.10
   5   0   7 1868.11   44.40
  -5   0  -7 1823.12   44.40
   5   0   7 1840.42   44.30
  -5   0  -7 1864.31   43.70
   5   0   7 1810.32   43.60
   6   0   7    1.70    1.60
   6   0   7   -0.70    1.30
   6   0   7    0.80    1.00
   6   0   7    1.70    1.70
  -6   0  -7    1.00    1.50
  -6   0  -7   -0.20    0.90
  -7   0  -7 1199.18   30.90
   7   0   7 1270.57   30.20
   7   0   7 1250.47   30.90
   7   0   7 1274.87   31.10
   7   0   7 1263.47   30.60
   8   0   7   -1.10    2.00
   8   0   7    1.60    1.90
   8   0   7    0.70    1.80
  -8   0  -7    3.80    2.00
  -8   0  -7    1.70    1.90
   9   0   7   17.80    2.70
   9   0   7   14.90    2.70
  -9   0  -7   19.00    2.80
  -9   0  -7   18.50    2.60
  10   0   7    0.30    2.50
 -10   0  -7   -1.60    2.30
  10   0   7   -1.50    2.50
 -10   0  -7   -0.70    2.60
  11   0   7  514.05   14.90
 -11   0  -7  452.75   13.80
 -11   0  -7  483.35   14.50
  11   0   7  481.05   14.20
 -12   0  -7   -1.20    3.20
  12   0   7   -2.10    3.10
  12   0   7    0.10    3.10
 -12   0  -7   -0.50    2.80
  13   0   7   13.00    3.50
 -13   0  -7   10.30    3.40
  13   0   7    8.50    5.40
 -13   0  -7    4.00    3.80
  14   0   7   -5.10    4.10
 -14   0  -7    0.40    4.10
 -15  -1   7   21.30    4.30
  15  -1  -7   24.50    4.20
 -15  -1   7   19.00    4.20
  15  -1  -7   21.00    4.60
  15   1  -7   30.00    4.80
 -15   1   7   21.00    4.60
 -14  -1   7  132.49    7.50
  14  -1  -7  134.09    7.10
  14  -1  -7  135.69    7.00
  14  -1  -7  140.59    8.20
 -14  -1   7  127.39    7.50
  14   1  -7  131.39    6.90
 -14   1   7  123.89    7.30
  13  -1  -7   70.19    5.20
 -13  -1   7   66.39    5.50
  13  -1  -7   71.29    6.50
 -13  -1   7   64.29    5.10
  13  -1  -7   64.09    5.20
  13   1  -7   67.29    5.10
 -13   1   7   54.89    5.00
 -12  -1   7  508.75   15.20
  12  -1  -7  549.74   14.90
 -12  -1   7  534.85   15.30
  12  -1  -7  540.55   16.10
  12  -1  -7  507.85   15.10
  12   1  -7  516.35   15.10
 -12   1   7  503.15   15.40
 -11  -1   7   13.40    3.00
 -11  -1   7   12.00    2.80
  11  -1  -7   13.60    2.70
  11  -1  -7    8.10    3.00
  11  -1  -7   10.80    2.90
  11   1  -7    9.80    2.50
 -11   1   7    8.40    2.80
  10  -1  -7 1069.59   26.70
 -10  -1   7 1019.70   26.00
 -10  -1   7  976.50   26.00
  10  -1  -7 1005.90   25.90
  10  -1  -7 1069.09   25.80
  10   1  -7 1004.00   25.20
  10   1  -7  978.80   25.90
 -10   1   7  999.50   26.30
   9  -1  -7  780.22   19.60
  -9  -1   7  743.73   19.90
  -9  -1   7  761.02   19.90
   9  -1  -7  771.12   20.40
   9  -1  -7  744.23   19.70
  -9  -1   7  763.42   20.10
   9   1  -7  771.52   19.80
  -9   1   7  728.73   20.10
   9   1  -7  743.83   19.20
   8  -1  -7  316.37    9.90
   8  -1  -7  314.77    8.60
   8  -1  -7  322.87    9.30
  -8  -1   7  331.47    9.70
  -8  -1   7  298.27    9.40
  -8  -1   7  315.37    9.50
   8  -1  -7  313.07    9.30
   8   1  -7  317.97    9.00
  -8   1   7  316.77    9.60
   8   1  -7  309.77    9.30
  -7  -1   7    5.60    1.80
   7  -1  -7    7.50    1.80
  -7  -1   7    2.70    1.60
   7  -1  -7    3.20    1.60
   7  -1  -7    4.30    1.30
  -7  -1   7    2.50    1.70
   7  -1  -7    2.10    1.80
   7   1  -7    3.70    1.50
   7   1  -7    2.60    0.80
   7   1  -7    2.40    1.50
  -7   1   7   11.10    1.90
  -7   1   7    4.30    0.90
   7   1  -7    2.00    1.70
  -6  -1   7 1852.11   45.10
  -6  -1   7 1866.61   45.00
   6  -1  -7 1886.51   44.50
   6  -1  -7 1851.21   44.70
  -6  -1   7 1856.31   43.80
  -6  -1   7 1821.12   45.00
   6  -1  -7 1882.21   45.30
   6   1  -7 1939.41   44.80
   6   1  -7 1878.21   44.70
  -6   1   7 1936.01   45.00
  -6   1   7 1862.91   43.80
  -6   1   7 1849.71   45.10
  -6   1   7 1788.52   44.80
   6   1  -7 1831.42   45.00
  -5  -1   7 2272.97   52.59
  -5  -1   7 2240.38   51.19
   5  -1  -7 2207.68   52.09
   5  -1  -7 2191.88   52.19
  -5  -1   7 2192.48   52.39
   5  -1  -7 2220.68   52.69
  -5  -1   7 2119.39   52.39
   5   1  -7 2125.19   52.49
  -5   1   7 2208.18   52.59
  -5   1   7 2193.58   51.19
   5   1  -7 2128.39   52.29
  -5   1   7 2141.99   52.39
   5   1  -7 2213.78   52.19
  -5   1   7 2250.37   52.19
  -4  -1   7  146.49    4.80
  -4  -1   7  142.09    4.80
   4  -1  -7  142.99    4.60
   4  -1  -7  140.89    4.50
   4  -1  -7  146.89    3.50
   4  -1  -7  148.49    5.00
  -4  -1   7  142.19    4.70
   4   1  -7  143.99    4.70
  -4   1   7  142.69    4.50
   4   1  -7  144.69    4.80
   4   1  -7  146.09    4.50
  -4   1   7  136.29    4.80
  -4   1   7  139.39    4.70
  -3  -1   7  300.07    8.30
   3  -1  -7  299.77    8.50
   3  -1  -7  310.57    8.00
   3  -1  -7  308.87    7.30
  -3  -1   7  306.57    8.20
  -3  -1   7  289.27    8.20
   3  -1  -7  299.77    8.20
   3   1  -7  313.97    8.40
   3   1  -7  310.17    7.90
  -3   1   7  306.27    8.10
  -3   1   7  288.67    8.20
  -3   1   7  311.77    8.40
  -2  -1   7 1673.43   41.20
   2  -1  -7 1727.03   41.30
   2  -1  -7 1719.13   40.50
  -2  -1   7 1706.63   40.40
  -2  -1   7 1746.23   41.30
   2  -1  -7 1720.73   41.50
   2  -1  -7 1762.72   41.00
  -2  -1   7 1740.33   41.20
  -2   1   7 1765.52   41.20
   2   1  -7 1739.03   40.80
  -2   1   7 1693.73   41.30
  -2   1   7 1749.03   41.20
   1  -1  -7  352.66    8.50
   1  -1  -7  347.67    9.30
  -1  -1   7  334.77    8.40
   1  -1  -7  335.57    8.70
  -1  -1   7  332.57    9.00
   1  -1  -7  335.07    9.10
  -1  -1   7  343.67    8.90
  -1  -1   7  338.17    8.80
  -1  -1   7  334.07    8.90
  -1   1   7  358.46    8.80
  -1   1   7  345.77    9.00
  -1   1   7  342.37    9.10
   1   1  -7  341.77    9.20
   1   1  -7  341.07    8.50
   0  -1  -7  512.85   13.10
   0  -1   7  490.65   12.60
   0  -1   7  488.95   12.80
   0  -1   7  512.35   12.40
   0  -1   7  511.85   12.80
   0  -1  -7  514.65   12.50
   0  -1  -7  515.75   12.50
   0  -1   7  513.65   12.70
   0   1  -7  509.95   13.00
   0   1  -7  503.55   12.20
   0   1   7  509.25   12.50
   0   1   7  522.55   12.90
   0   1   7  496.45   12.90
  -1  -1  -7  487.55   12.60
   1  -1   7  489.65   12.10
  -1  -1  -7  486.15   12.20
   1  -1   7  466.55   12.00
  -1  -1  -7  484.95   12.40
   1  -1   7  495.65   12.30
  -1  -1  -7  495.25   12.00
   1  -1   7  484.65   12.00
   1  -1   7  467.45   12.30
  -1   1  -7  491.15   11.50
   1   1   7  481.05   12.40
  -1   1  -7  488.85   12.40
   1   1   7  472.55   12.40
   1   1   7  493.45   11.90
   2  -1   7 1437.16   34.80
   2  -1   7 1432.76   34.90
  -2  -1  -7 1456.45   35.10
  -2  -1  -7 1477.35   35.10
  -2  -1  -7 1397.16   35.40
   2  -1   7 1456.35   35.10
   2  -1   7 1465.45   34.90
   2   1   7 1511.35   34.70
  -2   1  -7 1450.85   35.00
  -2   1  -7 1501.45   34.20
   2   1   7 1485.85   34.80
  -2   1  -7 1459.65   35.20
   2   1   7 1490.25   35.20
   2   1   7 1470.85   35.20
  -3  -1  -7 2270.77   53.69
   3  -1   7 2172.68   53.09
   3  -1   7 2222.48   53.29
  -3  -1  -7 2256.17   53.39
  -3  -1  -7 2267.77   53.29
   3  -1   7 2252.27   53.29
   3  -1   7 2254.77   52.39
   3  -1   7 2239.68   53.09
  -3   1  -7 2185.58   53.39
   3   1   7 2291.37   52.99
   3   1   7 2252.07   53.49
  -3   1  -7 2254.17   53.09
   3   1   7 2265.27   52.79
   3   1   7 2246.68   53.39
  -4  -1  -7  248.48    7.10
   4  -1   7  259.07    7.30
  -4  -1  -7  252.57    7.60
   4  -1   7  251.17    6.30
  -4  -1  -7  264.07    7.50
   4  -1   7  243.38    7.00
   4  -1   7  253.77    7.30
  -4   1  -7  259.17    6.90
   4   1   7  243.68    7.30
   4   1   7  247.48    7.50
   4   1   7  253.77    6.70
   4   1   7  256.77    6.90
   5  -1   7  461.15   11.10
   5  -1   7  440.26   11.80
   5  -1   7  446.66   12.00
  -5  -1  -7  468.55   12.50
  -5  -1  -7  446.26   11.70
  -5  -1  -7  438.56   12.20
   5  -1   7  440.16   12.00
   5   1   7  462.75   11.70
   5   1   7  462.05   12.30
   5   1   7  463.55   11.50
  -5   1  -7  441.36   12.10
   5   1   7  445.86   12.10
  -5   1  -7  471.55   11.40
  -6  -1  -7 1212.68   29.20
  -6  -1  -7 1212.28   30.00
   6  -1   7 1202.78   29.70
   6  -1   7 1193.28   29.50
   6  -1   7 1212.68   29.60
   6   1   7 1220.68   29.30
   6   1   7 1200.18   29.60
   6   1   7 1184.58   29.90
  -6   1  -7 1197.88   29.70
   6   1   7 1210.78   29.00
  -7  -1  -7  700.13   17.40
   7  -1   7  691.83   18.20
  -7  -1  -7  697.03   17.50
  -7  -1  -7  686.93   18.30
   7  -1   7  699.93   18.10
   7  -1   7  702.63   17.90
   7   1   7  688.13   18.00
  -7   1  -7  681.53   18.10
   7   1   7  711.53   17.70
   8  -1   7   49.60    3.60
  -8  -1  -7   50.99    3.30
  -8  -1  -7   48.80    4.10
   8  -1   7   53.49    3.80
   8  -1   7   50.59    3.90
   8   1   7   49.70    4.30
   8   1   7   52.09    3.30
  -8   1  -7   51.19    3.90
   8   1   7   55.59    3.60
  -9  -1  -7  690.13   18.90
   9  -1   7  691.23   18.50
   9  -1   7  678.23   18.40
  -9   1  -7  708.23   18.50
  -9   1  -7  692.03   18.40
   9   1   7  680.93   18.30
  10  -1   7  740.03   19.90
  10  -1   7  744.83   19.90
 -10  -1  -7  728.83   20.20
 -10   1  -7  736.23   19.90
 -10   1  -7  749.62   19.80
  10   1   7  718.23   19.60
  11  -1   7    0.40    2.80
 -11  -1  -7    2.80    3.30
  11  -1   7    2.80    3.10
 -11   1  -7    2.80    3.00
  11   1   7    3.50    2.60
 -11   1  -7    5.80    3.10
 -12  -1  -7   13.20    3.60
  12  -1   7   17.70    3.70
  12  -1   7   12.50    3.80
 -12   1  -7   11.80    3.50
  12   1   7   13.80    3.50
 -12   1  -7   15.10    3.50
 -13  -1  -7  173.68    9.00
  13  -1   7  178.58    8.80
  13  -1   7  171.08    8.50
 -13   1  -7  174.38    8.30
 -13   1  -7  181.68    8.40
  13   1   7  184.98    8.20
  15  -2  -7    2.80    3.90
 -15  -2   7    3.70    4.30
  15  -2  -7    1.30    4.30
  15  -2  -7   -0.90    4.70
 -14  -2   7  254.07   10.60
  14  -2  -7  279.37   11.30
  14  -2  -7  262.27   10.10
  14  -2  -7  256.87   10.40
 -14   2   7  243.58   10.40
  14   2  -7  245.98   10.30
 -13  -2   7   -0.40    3.20
  13  -2  -7    0.80    3.50
  13  -2  -7   -0.60    3.40
  13  -2  -7    5.00    3.30
  13   2  -7    3.70    3.60
 -13   2   7    3.90    3.50
 -12  -2   7  622.64   18.00
  12  -2  -7  607.64   17.40
  12  -2  -7  633.74   18.20
  12  -2  -7  604.94   17.40
 -12   2   7  618.94   18.10
  12   2  -7  574.64   17.20
 -11  -2   7   14.50    3.40
  11  -2  -7   16.50    3.40
  11  -2  -7   17.20    3.20
  11  -2  -7    8.60    3.30
  11   2  -7   12.10    3.10
 -11   2   7   11.80    3.50
 -10  -2   7  372.16   11.80
  10  -2  -7  378.36   12.00
 -10  -2   7  364.16   11.10
 -10  -2   7  370.46   12.00
  10  -2  -7  372.96   11.60
  10  -2  -7  385.76   11.60
  10   2  -7  372.56   11.40
 -10   2   7  366.66   11.90
  10   2  -7  374.06   11.10
  -9  -2   7    2.80    2.10
  -9  -2   7    5.00    2.50
  -9  -2   7    3.40    2.60
   9  -2  -7    3.10    2.30
   9  -2  -7    4.70    2.50
   9  -2  -7    3.50    2.40
  -9   2   7    5.80    2.70
  -9   2   7    4.20    2.50
   9   2  -7    5.40    2.60
   9   2  -7    4.20    2.10
  -8  -2   7 1208.88   30.10
  -8  -2   7 1249.68   31.00
   8  -2  -7 1246.88   30.80
   8  -2  -7 1191.98   30.40
  -8  -2   7 1225.28   31.00
  -8   2   7 1224.88   30.80
  -8   2   7 1200.78   30.60
   8   2  -7 1223.68   30.40
   8   2  -7 1187.28   30.30
   7  -2  -7  427.06   11.40
  -7  -2   7  437.36   12.30
   7  -2  -7  412.36   12.10
   7  -2  -7  422.86   11.80
  -7  -2   7  423.46   12.40
  -7  -2   7  414.76   11.50
   7   2  -7  413.16   11.70
  -7   2   7  427.46   12.10
   7   2  -7  410.06   11.80
  -7   2   7  407.66   12.10
  -6  -2   7  420.26   11.80
   6  -2  -7  416.56   11.50
  -6  -2   7  405.66   12.00
   6  -2  -7  407.66   11.60
   6  -2  -7  413.16   11.20
  -6  -2   7  411.36   11.10
   6   2  -7  408.06   11.60
  -6   2   7  416.26   11.90
   6   2  -7  413.76   11.40
  -6   2   7  418.86   11.70
   5  -2  -7    5.80    1.80
   5  -2  -7    3.10    1.60
  -5  -2   7    6.60    1.50
   5  -2  -7   11.50    1.80
  -5  -2   7   14.00    2.30
   5   2  -7    4.70    1.90
   5   2  -7    4.20    1.70
   4  -2  -7 1983.70   48.20
  -4  -2   7 2022.40   47.70
  -4  -2   7 1972.50   48.00
   4  -2  -7 2075.09   48.10
   4  -2  -7 2027.80   47.90
  -4  -2   7 1960.20   48.30
   4   2  -7 1937.71   48.20
  -4   2   7 1979.10   48.30
  -4   2   7 2026.10   48.10
   4   2  -7 2014.60   47.80
  -3  -2   7    1.50    1.10
   3  -2  -7    6.60    1.40
  -3  -2   7    2.20    1.40
  -3  -2   7    7.80    1.40
   3  -2  -7    2.80    1.40
   3  -2  -7    2.30    1.30
   3   2  -7   -0.10    1.50
  -3   2   7    2.20    1.50
   3   2  -7    5.50    1.40
  -2  -2   7  978.00   24.40
   2  -2  -7 1018.90   24.80
   2  -2  -7  999.80   24.80
  -2  -2   7  955.10   24.30
   2  -2  -7 1000.70   24.50
   2  -2  -7  975.70   23.70
  -2  -2   7 1010.40   24.40
  -2  -2   7  968.10   24.90
  -2   2   7 1034.90   24.40
   2   2  -7 1010.10   25.00
  -2   2   7  967.30   24.90
   2   2  -7 1076.59   23.60
   2   2  -7  999.70   24.30
   1  -2  -7    4.10    1.40
  -1  -2   7    4.20    1.30
   1  -2  -7    4.80    1.00
  -1  -2   7    4.90    1.00
  -1  -2   7    2.50    1.60
  -1  -2   7    4.10    0.80
  -1  -2   7    4.80    1.00
   1  -2  -7    4.10    1.40
   1  -2  -7    4.40    1.40
   1   2  -7    3.70    1.50
   1   2  -7    5.40    1.10
  -1   2   7    6.40    1.10
  -1   2   7    3.50    1.40
   0  -2  -7 4047.99   94.19
   0  -2   7 4024.20   93.89
   0  -2  -7 3958.00   93.79
   0  -2   7 3998.90   93.79
   0  -2  -7 4001.30   93.59
   0  -2   7 3730.23   94.89
   0  -2   7 3968.40   94.09
   0  -2  -7 3949.41   94.09
   0  -2   7 4006.50   93.39
   0   2  -7 4011.30   93.89
   0   2  -7 4068.59   94.19
   0   2   7 4034.50   94.19
   0   2   7 4013.30   93.49
   1  -2   7   39.40    1.80
   1  -2   7   42.00    2.40
  -1  -2  -7   40.90    2.90
  -1  -2  -7   40.60    2.50
  -1  -2  -7   40.90    2.90
   1  -2   7   38.20    1.90
  -1  -2  -7   37.10    2.50
   1  -2   7   41.80    2.20
   1  -2   7   43.90    2.80
  -1   2  -7   41.10    2.60
   1   2   7   48.50    1.70
   1   2   7   41.50    2.90
  -1   2  -7   41.10    2.10
  -2  -2  -7   86.69    3.70
   2  -2   7   91.39    2.80
   2  -2   7   82.49    3.40
   2  -2   7   82.59    2.80
   2  -2   7   87.39    3.80
  -2  -2  -7   89.59    3.90
   2  -2   7   84.89    3.70
   2   2   7   83.39    3.60
  -2   2  -7   92.29    3.00
   2   2   7   84.69    3.70
  -2   2  -7   94.99    3.90
   2   2   7   89.99    2.60
   3  -2   7   49.20    2.80
   3  -2   7   50.49    2.20
   3  -2   7   54.99    2.20
  -3  -2  -7   49.20    2.90
  -3  -2  -7   51.69    3.20
  -3  -2  -7   52.19    3.50
   3  -2   7   50.49    2.20
   3  -2   7   54.59    2.90
   3   2   7   42.70    2.90
  -3   2  -7   50.59    2.90
  -3   2  -7   44.20    2.80
   3   2   7   47.90    2.80
  -4  -2  -7 2292.37   55.59
  -4  -2  -7 2347.17   56.09
   4  -2   7 2336.87   54.69
  -4  -2  -7 2318.57   55.79
   4  -2   7 2285.07   55.49
   4  -2   7 2244.78   55.49
   4  -2   7 2319.47   54.79
  -4   2  -7 2417.56   55.29
   4   2   7 2347.36   55.39
  -4   2  -7 2307.27   55.59
   4   2   7 2322.97   55.59
   5  -2   7  875.71   22.50
  -5  -2  -7  918.91   23.10
   5  -2   7  904.31   21.80
   5  -2   7  893.01   22.50
  -5  -2  -7  887.41   22.40
  -5  -2  -7  885.51   22.90
   5   2   7  900.91   22.40
  -5   2  -7  899.01   22.00
   5   2   7  871.61   22.40
  -5   2  -7  884.01   22.50
  -6  -2  -7    0.50    1.80
  -6  -2  -7    0.20    2.10
   6  -2   7    3.10    2.00
   6  -2   7    4.80    1.40
   6  -2   7    1.70    2.00
  -6  -2  -7    4.60    2.10
   6   2   7    4.70    1.90
   6   2   7    5.10    2.10
  -6   2  -7    4.10    2.00
  -7  -2  -7   25.60    2.60
   7  -2   7   22.20    2.80
   7  -2   7   26.70    2.90
  -7  -2  -7   22.60    3.30
   7  -2   7   28.10    2.30
   7   2   7   24.00    2.90
   7   2   7   26.30    2.80
  -7   2  -7   21.70    2.60
   8  -2   7  893.51   23.50
  -8  -2  -7  889.51   23.00
   8  -2   7  936.01   23.80
  -8  -2  -7  925.71   24.20
   8  -2   7  897.81   22.90
   8   2   7  916.41   23.30
   8   2   7  914.31   23.40
  -8   2  -7  909.51   23.40
  -8   2  -7  896.31   23.60
   9  -2   7   72.99    5.30
   9  -2   7   63.39    4.30
  -9  -2  -7   72.29    5.20
   9   2   7   66.69    4.70
   9   2   7   65.59    4.50
  -9   2  -7   65.19    4.70
  -9   2  -7   65.79    5.30
  10  -2   7    3.30    3.30
 -10  -2  -7    2.00    3.40
  10  -2   7    1.00    2.40
 -10   2  -7    2.80    2.70
  10   2   7    4.30    2.90
 -10   2  -7    5.30    3.30
  11  -2   7  132.29    6.70
 -11  -2  -7  117.19    7.60
  11  -2   7  134.69    7.00
 -11   2  -7  132.09    6.50
 -11   2  -7  124.79    7.30
  11   2   7  131.09    6.60
 -12  -2  -7  455.75   15.40
  12  -2   7  468.45   15.00
  12  -2   7  461.15   14.40
 -12   2  -7  470.25   14.30
 -12   2  -7  445.46   14.70
  12   2   7  479.65   14.20
  13   2   7    1.90    3.60
 -13   2  -7    2.30    3.70
  13  -3  -7  246.18   10.30
 -13  -3   7  241.28   10.40
  13  -3  -7  222.28    9.80
 -13   3   7  242.78   10.80
 -13   3   7  210.98   10.20
  13   3  -7  232.58   10.10
 -12  -3   7   46.50    5.50
  12  -3  -7   47.80    4.80
  12  -3  -7   46.40    4.90
 -12   3   7   38.50    4.60
  12   3  -7   43.50    5.00
 -12   3   7   37.50    4.90
  11  -3  -7    9.50    3.40
 -11  -3   7    9.80    3.90
  11  -3  -7   16.20    3.70
 -11  -3   7   15.70    4.50
 -11   3   7    7.20    3.40
  11   3  -7   10.40    3.80
 -11   3   7   12.90    4.00
  11   3  -7    7.50    3.30
 -10  -3   7  250.77   10.20
  10  -3  -7  252.77    9.30
  10  -3  -7  244.98    9.00
 -10  -3   7  249.88   10.00
  10   3  -7  239.88    9.30
 -10   3   7  253.57    9.70
 -10   3   7  256.17    9.80
  10   3  -7  239.38    9.10
  -9  -3   7  218.68    9.20
   9  -3  -7  212.48    8.20
  -9  -3   7  233.68    8.90
   9  -3  -7  211.58    8.20
   9   3  -7  201.08    8.20
   9   3  -7  207.88    8.20
  -9   3   7  229.88    8.70
  -9   3   7  205.48    8.60
  -8  -3   7   45.30    4.70
   8  -3  -7   37.50    3.50
  -8  -3   7   44.60    4.10
   8  -3  -7   46.10    3.90
   8   3  -7   33.10    3.70
  -8   3   7   41.00    4.20
  -8   3   7   38.20    4.00
   8   3  -7   38.90    4.00
  -7  -3   7  221.08    7.90
   7  -3  -7  213.88    7.50
  -7  -3   7  208.88    8.40
   7  -3  -7  196.88    7.50
   7  -3  -7  204.78    7.20
   7   3  -7  215.38    7.60
  -7   3   7  225.68    7.90
   7   3  -7  202.28    7.90
  -7   3   7  193.48    8.00
  -6  -3   7  232.18    8.50
   6  -3  -7  215.48    7.50
   6  -3  -7  206.28    7.40
   6  -3  -7  215.58    7.40
  -6  -3   7  209.28    7.60
   6   3  -7  217.08    8.00
  -6   3   7  230.68    7.70
   6   3  -7  211.88    7.30
  -6   3   7  208.38    8.00
   5  -3  -7   98.69    5.00
   5  -3  -7  101.89    4.80
  -5  -3   7  115.79    5.80
  -5  -3   7  108.19    5.00
   5  -3  -7   99.09    4.90
   5   3  -7  106.09    5.60
   5   3  -7  104.49    4.90
  -5   3   7  119.49    5.70
  -5   3   7  130.99    5.00
  -4  -3   7  302.77    9.90
   4  -3  -7  310.17    9.20
   4  -3  -7  303.77    9.20
  -4  -3   7  305.67    8.50
  -4  -3   7  294.67    9.00
   4  -3  -7  301.67    9.40
   4   3  -7  315.27    9.10
  -4   3   7  320.87    9.10
   4   3  -7  309.57    9.90
  -4   3   7  294.37    9.60
   3  -3  -7  226.78    7.40
  -3  -3   7  219.58    6.60
  -3  -3   7  230.28    7.90
   3  -3  -7  228.68    7.60
   3  -3  -7  216.68    7.20
  -3  -3   7  218.88    6.90
  -3   3   7  239.38    7.00
   3   3  -7  226.58    7.10
  -3   3   7  216.38    7.70
   3   3  -7  224.98    7.90
   2  -3  -7 1046.10   26.70
  -2  -3   7 1072.19   25.90
  -2  -3   7 1012.20   25.90
   2  -3  -7 1085.49   26.60
   2  -3  -7 1030.30   26.40
  -2  -3   7 1038.80   26.90
   2   3  -7 1051.99   26.90
  -2   3   7 1091.49   26.90
   2   3  -7 1085.19   26.20
  -1  -3   7  192.88    5.80
   1  -3  -7  202.28    7.10
  -1  -3   7  205.38    6.20
  -1  -3   7  185.08    6.90
   1  -3  -7  199.48    6.60
   1  -3  -7  195.88    6.80
   1   3  -7  206.98    6.30
  -1   3   7  201.28    7.00
   1   3  -7  181.88    7.10
   0  -3  -7  165.08    6.30
   0  -3  -7  158.48    6.00
   0  -3   7  156.48    4.80
   0  -3   7  152.78    6.00
   0  -3   7  166.78    5.40
   0  -3  -7  162.78    5.90
   0   3  -7  166.58    5.50
   0   3   7  160.18    6.00
   0   3  -7  168.58    6.40
   1  -3   7   99.09    3.10
   1  -3   7   88.59    3.10
  -1  -3  -7   99.29    4.50
   1  -3   7   94.09    4.60
  -1  -3  -7   97.19    4.70
   1  -3   7   96.09    3.90
   1  -3   7   93.59    4.10
  -1   3  -7  100.99    4.80
  -1   3  -7   99.19    4.00
   1   3   7   89.19    4.30
   1   3   7   87.69    4.60
  -2  -3  -7 1607.84   39.00
   2  -3   7 1594.74   37.20
   2  -3   7 1573.44   38.30
   2  -3   7 1515.35   38.60
  -2  -3  -7 1567.14   38.90
  -2  -3  -7 1550.74   38.70
   2  -3   7 1539.35   37.20
   2  -3   7 1579.24   38.20
   2   3   7 1588.74   38.60
  -2   3  -7 1590.04   38.90
   2   3   7 1573.34   38.70
  -2   3  -7 1654.53   38.00
  -3  -3  -7    5.40    2.30
   3  -3   7    8.20    1.00
  -3  -3  -7    5.10    2.20
   3  -3   7    5.70    0.90
   3  -3   7   16.40    2.40
  -3  -3  -7    5.00    2.20
   3  -3   7    4.10    2.10
   3  -3   7   10.90    2.10
   3   3   7    6.50    2.20
   3   3   7    4.30    2.20
  -3   3  -7   10.20    2.20
  -3   3  -7    4.50    1.80
  -3   3  -7   10.50    2.30
  -4  -3  -7  103.79    5.30
   4  -3   7  100.59    4.80
   4  -3   7  102.89    3.30
  -4  -3  -7  106.99    5.50
   4  -3   7  103.79    4.80
  -4  -3  -7  104.99    5.30
   4   3   7   98.69    4.90
  -4   3  -7  113.69    5.00
  -4   3  -7  110.49    5.10
   4   3   7  101.79    4.70
   5  -3   7  122.19    5.70
   5  -3   7  124.49    5.20
  -5  -3  -7  116.89    6.00
  -5  -3  -7  112.09    5.70
  -5  -3  -7  123.69    6.10
   5  -3   7  120.59    3.90
  -5   3  -7  120.69    5.40
   5   3   7  135.09    5.70
   5   3   7  123.99    5.50
   6  -3   7  376.66   11.60
   6  -3   7  403.46   11.80
  -6  -3  -7  386.56   11.70
  -6  -3  -7  403.36   12.40
   6  -3   7  384.66   10.20
  -6  -3  -7  409.06   12.50
   6   3   7  384.56   11.60
   6   3   7  385.16   11.50
  -6   3  -7  377.26   11.50
  -7  -3  -7   10.30    3.30
   7  -3   7    6.90    2.80
  -7  -3  -7   10.80    4.30
  -7  -3  -7    9.20    2.90
   7  -3   7    6.80    2.80
   7  -3   7    7.20    1.70
   7   3   7    7.90    2.80
  -7   3  -7    9.30    2.80
   7   3   7    8.50    2.90
   8  -3   7    9.10    2.00
   8  -3   7   14.50    3.50
  -8  -3  -7   10.00    3.10
  -8  -3  -7   18.50    3.90
   8   3   7   10.80    3.00
  -8   3  -7    9.20    2.90
   8   3   7    8.70    3.20
  -8   3  -7   14.00    3.70
   9  -3   7   40.40    3.20
   9  -3   7   38.60    4.50
  -9  -3  -7   30.70    4.60
   9   3   7   36.90    3.90
   9   3   7   42.40    4.40
  -9   3  -7   39.40    3.90
  -9   3  -7   36.30    4.20
  10  -3   7  152.38    7.40
 -10  -3  -7  136.39    8.40
  10  -3   7  137.99    6.20
  10   3   7  138.49    7.30
  10   3   7  142.79    6.90
 -10   3  -7  148.39    7.90
 -10   3  -7  130.99    7.80
  11  -3   7   46.20    5.30
 -11  -3  -7   48.60    5.80
  11  -3   7   42.40    4.00
 -11   3  -7   47.20    5.40
  11   3   7   37.00    4.30
 -11  -4   7  615.74   18.80
  11  -4  -7  571.94   19.20
  11   4  -7  569.04   17.90
 -11   4   7  586.74   18.10
  11   4  -7  571.94   22.70
 -10  -4   7    4.60    3.90
  10  -4  -7    4.00    3.00
 -10  -4   7    6.50    4.60
  10  -4  -7    6.00    4.00
 -10   4   7    3.60    3.90
  10   4  -7    7.20    3.90
 -10   4   7   -1.50    4.00
  10   4  -7    1.30    3.70
   9  -4  -7   95.69    6.10
  -9  -4   7  109.89    7.30
   9  -4  -7  102.49    6.40
  -9  -4   7  110.69    8.00
   9   4  -7  107.29    7.00
  -9   4   7  105.99    7.40
   9   4  -7   97.79    7.00
   8  -4  -7    7.10    2.80
   8  -4  -7    9.60    3.60
  -8  -4   7    8.80    3.40
  -8  -4   7   14.10    4.10
   8   4  -7   10.90    3.80
   8   4  -7   14.20    4.00
  -8   4   7    5.70    3.90
   7  -4  -7  498.65   15.20
  -7  -4   7  527.55   16.30
   7  -4  -7  505.45   14.80
  -7  -4   7  533.95   15.40
   7   4  -7  516.45   15.80
   7   4  -7  507.75   15.20
  -7   4   7  490.45   15.40
   6  -4  -7   42.90    4.40
   6  -4  -7   26.90    3.10
  -6  -4   7   34.90    3.70
   6  -4  -7   31.80    4.00
  -6  -4   7   27.90    4.50
   6   4  -7   34.50    4.40
  -6   4   7   34.40    4.40
   6   4  -7   31.70    4.00
   5  -4  -7  362.66   11.50
   5  -4  -7  370.16   11.80
  -5  -4   7  352.56   11.10
   5  -4  -7  365.26   11.10
  -5  -4   7  360.06   12.30
   5   4  -7  357.06   11.10
  -5   4   7  354.36   12.00
   5   4  -7  355.16   11.90
   4  -4  -7   10.10    3.00
   4  -4  -7    5.90    3.00
   4  -4  -7    5.20    2.30
  -4  -4   7   10.00    2.40
  -4  -4   7   11.30    3.50
   4   4  -7    7.70    3.00
   4   4  -7    4.60    3.10
  -4   4   7    6.50    3.40
  -3  -4   7  486.65   13.50
   3  -4  -7  486.85   13.90
  -3  -4   7  501.75   14.90
   3  -4  -7  489.85   14.30
   3  -4  -7  488.25   14.60
   3   4  -7  464.15   14.60
   3   4  -7  501.75   13.90
  -3   4   7  490.15   14.60
  -2  -4   7   10.40    3.20
  -2  -4   7    5.40    1.90
   2  -4  -7    9.40    3.10
   2  -4  -7   11.30    2.40
   2  -4  -7    7.50    2.90
   2   4  -7    7.60    2.70
  -2   4   7    9.70    3.20
   2   4  -7   10.20    3.30
  -1  -4   7  216.48    8.40
   1  -4  -7  223.88    8.00
   1  -4  -7  228.78    8.80
   1  -4  -7  224.18    8.00
  -1  -4   7  226.18    6.90
  -1   4   7  222.38    8.10
   1   4  -7  219.18    8.70
   1   4  -7  223.68    7.60
   0  -4  -7   28.50    4.00
   0  -4   7   26.60    3.60
   0  -4  -7   23.80    3.00
   0  -4   7   25.90    2.50
   0   4   7   26.80    3.60
   0   4  -7   28.50    3.00
   0   4   7   22.60    3.30
   0   4  -7   25.90    3.60
   1  -4   7  296.97   10.00
   1  -4   7  297.17    8.10
  -1  -4  -7  308.07   10.10
  -1  -4  -7  309.17   10.40
   1   4   7  302.67   10.00
   1   4   7  316.07   10.20
  -1   4  -7  318.17   10.50
  -1   4  -7  296.77    9.30
   2  -4   7    3.50    2.80
   2  -4   7    3.30    1.10
  -2  -4  -7    7.50    3.30
  -2  -4  -7    2.20    2.40
   2  -4   7    3.00    2.30
   2   4   7    0.40    2.60
   2   4   7    6.90    3.00
  -2   4  -7    3.60    2.80
   3  -4   7  130.49    6.10
  -3  -4  -7  125.69    6.90
   3  -4   7  130.59    5.70
  -3  -4  -7  139.59    6.70
   3   4   7  118.79    6.40
  -3   4  -7  126.69    6.40
   3   4   7  125.49    6.10
  -4  -4  -7   13.90    3.70
  -4  -4  -7   11.20    3.00
   4  -4   7   17.20    3.10
   4   4   7   14.70    3.60
  -4   4  -7   20.20    3.20
   4   4   7   18.50    3.20
   5  -4   7  172.98    7.50
   5  -4   7  170.58    4.70
  -5  -4  -7  169.38    8.00
  -5  -4  -7  173.48    8.70
   5  -4   7  168.78    7.10
  -5  -4  -7  172.98    8.00
   5   4   7  160.08    7.00
   5   4   7  175.58    7.70
  -5   4  -7  175.98    7.10
  -6  -4  -7    6.60    3.60
  -6  -4  -7    5.10    3.30
   6  -4   7    3.00    1.30
  -6  -4  -7    4.00    3.70
   6  -4   7    8.20    3.40
  -6   4  -7    7.10    3.40
  -6   4  -7    4.60    3.50
   6   4   7    1.90    2.90
   6   4   7    9.40    3.50
  -7  -4  -7  150.38    8.40
  -7  -4  -7  162.98    8.50
  -7  -4  -7  157.98    7.90
   7  -4   7  151.18    7.70
   7  -4   7  148.19    5.00
   7   4   7  142.39    7.60
  -7   4  -7  151.58    7.60
   7   4   7  151.48    7.00
   8  -4   7    3.20    1.80
  -8  -4  -7    4.80    3.70
  -8  -4  -7    2.00    3.80
   8  -4   7   10.50    3.90
  -8   4  -7    2.70    4.00
   8   4   7    6.90    3.90
   9  -4   7  177.88    6.50
   9  -4   7  191.08    9.60
  -9  -4  -7  175.28    9.50
   9   4   7  172.88    8.70
  -9   4  -7  184.78    9.00
   6  -5  -7  120.59    8.30
   6  -5  -7  127.99    8.30
  -6  -5   7  137.09    8.80
  -6  -5   7  132.39    8.40
  -6   5   7  112.99    7.90
   6   5  -7  125.19    9.40
   6   5  -7  129.29    7.80
   5  -5  -7  358.16   12.80
  -5  -5   7  349.67   11.40
   5  -5  -7  323.27   11.70
   5  -5  -7  332.87   11.20
  -5  -5   7  341.37   13.00
   5   5  -7  333.17   12.70
  -5   5   7  341.97   12.50
   5   5  -7  329.27   11.80
   4  -5  -7   21.70    4.40
  -4  -5   7   17.30    4.40
   4  -5  -7   20.60    4.70
   4  -5  -7   17.90    3.20
  -4  -5   7   15.80    3.10
   4   5  -7   18.00    4.00
  -4   5   7   19.60    4.50
   4   5  -7   22.30    4.60
   3  -5  -7   97.79    7.00
   3  -5  -7  110.79    6.30
  -3  -5   7  105.19    5.70
  -3  -5   7  112.39    7.50
   3  -5  -7  105.69    7.80
   3   5  -7  105.49    7.50
   3   5  -7  107.69    6.60
  -3   5   7  102.39    7.20
   2  -5  -7  144.79    8.50
  -2  -5   7  140.89    6.00
   2  -5  -7  133.89    6.90
  -2  -5   7  136.49    7.90
   2   5  -7  149.09    7.10
  -2   5   7  144.99    7.70
  -2   5   7  142.99    8.10
   2   5  -7  140.29    8.10
  -1  -5   7  373.26   12.70
   1  -5  -7  360.36   12.00
  -1  -5   7  374.06   10.80
   1  -5  -7  407.46   13.70
   1   5  -7  384.46   12.00
   1   5  -7  351.36   12.90
  -1   5   7  358.56   12.30
  -1   5   7  382.06   12.70
   0  -5   7    0.10    3.50
   0  -5   7    1.80    1.90
   0  -5  -7    0.90    4.20
   0  -5  -7    2.70    2.90
   0   5   7    1.70    4.00
   0   5  -7   -0.60    3.80
   0   5   7    3.20    3.50
   1  -5   7  116.39    7.30
  -1  -5  -7  114.09    6.70
  -1  -5  -7  122.89    8.20
   1  -5   7  115.29    4.40
  -1   5  -7  103.79    7.30
   1   5   7  113.89    6.90
   1   5   7  114.99    6.80
  -2  -5  -7   64.59    5.10
  -2  -5  -7   57.09    5.70
  -2   5  -7   70.59    5.80
   2   5   7   66.19    5.30
   2   5   7   56.39    5.70
  -3  -5  -7  156.08    7.90
  -3  -5  -7  152.98    8.90
   3   5   7  152.28    7.40
   3   5   7  125.99    7.90
  -4  -5  -7    5.40    5.00
  -4  -5  -7    6.00    3.60
   4   5   7    0.50    4.10
 -16   0   8  366.46   13.50
  15   0  -8    2.50    3.90
 -15   0   8    1.10    3.60
 -14   0   8    8.70    3.90
  14   0  -8    6.30    3.30
 -13   0   8    3.00    3.30
  13   0  -8    4.90    3.00
 -12   0   8  552.64   16.40
  12   0  -8  571.24   16.10
 -11   0   8   -0.40    2.00
  11   0  -8   -0.60    1.90
  11   0  -8   -2.80    2.60
 -11   0   8    2.00    2.50
  11   0  -8    1.40    2.50
  10   0  -8   44.30    3.20
  10   0  -8   45.80    3.70
  10   0  -8   49.00    4.60
  -9   0   8   -0.30    1.60
  -9   0   8    1.90    2.30
   9   0  -8    1.00    1.50
   9   0  -8    1.50    2.10
   9   0  -8   -0.60    1.70
   9   0  -8    4.70    1.60
   8   0  -8 1941.71   46.40
   8   0  -8 1926.91   46.30
   8   0  -8 1899.81   46.80
  -8   0   8 1869.81   47.20
   8   0  -8 1955.90   47.50
  -8   0   8 1974.30   47.20
  -8   0   8 2013.40   46.60
   7   0  -8   -1.50    1.20
  -7   0   8    0.20    1.40
  -7   0   8    1.20    1.60
  -7   0   8    0.30    1.20
  -7   0   8    3.30    1.30
   7   0  -8   -1.10    1.50
   7   0  -8    0.90    1.70
  -6   0   8  211.58    6.60
   6   0  -8  203.98    6.80
   6   0  -8  198.98    6.30
  -6   0   8  212.98    6.10
  -6   0   8  211.58    6.90
  -6   0   8  214.58    6.00
   6   0  -8  212.98    6.30
  -5   0   8    4.70    1.30
  -5   0   8    4.90    1.10
   5   0  -8    1.70    1.20
  -5   0   8   -0.10    1.30
   5   0  -8    3.10    1.20
   5   0  -8    0.80    1.30
  -5   0   8    2.70    1.00
  -4   0   8 4621.44  105.59
  -4   0   8 4606.24  106.09
  -4   0   8 4304.17  104.59
   4   0  -8 4267.87  104.79
   4   0  -8 4577.94  104.59
  -4   0   8 4447.35  104.69
   4   0  -8 4332.47  104.29
  -3   0   8    4.50    0.80
  -3   0   8    1.00    1.10
  -3   0   8    2.00    1.00
   3   0  -8    0.60    0.70
   3   0  -8    2.00    1.00
  -3   0   8    0.90    0.80
   3   0  -8    0.30    1.10
   2   0  -8  761.42   17.80
  -2   0   8  763.42   18.40
  -2   0   8  744.53   17.90
  -2   0   8  723.63   18.30
  -2   0   8  742.13   17.90
   2   0  -8  723.73   18.30
   2   0  -8  718.53   18.40
   1   0  -8    0.20    0.80
  -1   0   8    1.30    0.80
   1   0  -8    0.80    0.90
  -1   0   8    0.50    0.90
   1   0  -8    0.60    0.70
  -1   0   8    1.00    0.90
   0   0  -8  147.99    3.60
   0   0   8  137.99    4.20
   0   0   8  143.59    4.50
   0   0  -8  145.89    4.30
   0   0  -8  143.69    4.50
  -1   0  -8    0.60    0.90
  -1   0  -8    1.20    0.80
   1   0   8    0.20    0.90
   1   0   8    0.30    0.90
   1   0   8    0.30    0.90
  -1   0  -8    1.10    0.80
   1   0   8    1.00    0.30
   2   0   8  224.08    6.40
   2   0   8  220.88    6.50
  -2   0  -8  233.88    6.50
  -2   0  -8  226.98    6.50
  -2   0  -8  228.18    6.50
   2   0   8  232.38    5.50
   2   0   8  232.68    6.40
  -3   0  -8    0.00    1.20
   3   0   8    1.10    1.20
   3   0   8    1.10    1.00
   3   0   8    0.70    0.50
  -3   0  -8    1.80    1.00
  -3   0  -8    0.50    1.00
   3   0   8    4.50    1.20
   4   0   8 1212.18   29.30
   4   0   8 1208.08   28.30
  -4   0  -8 1185.68   28.90
  -4   0  -8 1189.18   29.30
   4   0   8 1180.68   29.20
   4   0   8 1219.88   29.00
   5   0   8   -0.90    0.80
   5   0   8    1.00    1.30
  -5   0  -8   -0.60    1.00
   5   0   8   -0.60    1.30
   5   0   8   -1.00    1.30
  -5   0  -8    0.90    1.50
   6   0   8  158.88    5.60
   6   0   8  155.48    5.70
  -6   0  -8  147.79    5.50
  -6   0  -8  165.38    4.80
   6   0   8  155.28    5.30
   7   0   8   -0.80    1.70
   7   0   8   -0.10    1.70
   7   0   8    0.50    1.70
  -7   0  -8    0.10    1.90
   8   0   8 1511.15   36.30
  -8   0  -8 1433.56   36.70
   8   0   8 1541.55   36.90
   8   0   8 1450.45   36.50
   9   0   8    0.10    2.40
  -9   0  -8   -2.00    2.10
  -9   0  -8   -1.30    2.40
   9   0   8    1.10    2.40
  10   0   8  467.45   13.70
  10   0   8  471.55   14.10
 -10   0  -8  471.65   14.00
 -10   0  -8  459.55   13.40
  11   0   8   -1.50    2.90
  11   0   8    2.00    3.10
 -11   0  -8    3.00    2.70
 -11   0  -8    0.30    3.10
  12   0   8  119.09    7.40
 -12   0  -8   96.49    6.70
 -12   0  -8  103.99    6.10
  12   0   8  107.59    6.70
 -13   0  -8   -1.60    3.30
 -13   0  -8    0.80    3.70
  13   0   8    3.60    3.80
  15  -1  -8  253.17    9.80
 -15  -1   8  235.98   10.10
  15   1  -8  232.88   10.00
 -15   1   8  228.18   10.50
  14  -1  -8  351.36   11.10
  14  -1  -8  316.07   11.30
  14  -1  -8  351.16   12.90
 -14  -1   8  323.77   11.50
 -14  -1   8  320.37   11.40
 -14   1   8  321.87   12.10
  14   1  -8  319.17   11.50
  13  -1  -8   23.80    3.50
  13  -1  -8   20.00    4.00
  13  -1  -8   11.60    3.90
 -13  -1   8   20.10    3.70
 -13  -1   8   14.10    3.40
 -13   1   8   10.00    3.60
  13   1  -8   13.30    3.60
  12  -1  -8  125.39    7.20
  12  -1  -8  117.89    6.40
 -12  -1   8  118.89    6.40
  12  -1  -8  129.59    5.90
 -12  -1   8  123.39    6.30
 -12   1   8  114.69    6.70
  12   1  -8  120.89    5.90
 -11  -1   8  546.75   16.20
  11  -1  -8  582.84   16.30
  11  -1  -8  625.24   17.20
 -11  -1   8  568.84   16.20
  11  -1  -8  594.64   15.90
 -11   1   8  559.04   16.50
  11   1  -8  574.74   16.20
  10  -1  -8  192.68    7.90
 -10  -1   8  208.68    7.30
 -10  -1   8  198.08    7.40
  10  -1  -8  193.78    6.80
  10  -1  -8  190.38    7.00
 -10   1   8  192.88    7.60
  10   1  -8  180.28    6.40
  10   1  -8  178.28    7.00
  -9  -1   8    3.10    2.20
   9  -1  -8    3.50    2.30
  -9  -1   8    3.30    2.10
   9  -1  -8    7.50    2.30
  -9  -1   8    5.50    2.10
   9  -1  -8    2.70    2.00
   9   1  -8    4.30    1.80
   9   1  -8    2.90    1.90
  -9   1   8    6.10    2.50
  -8  -1   8  113.09    5.10
   8  -1  -8  109.59    4.30
  -8  -1   8  122.79    5.20
   8  -1  -8  113.29    4.90
   8  -1  -8  110.59    5.30
  -8  -1   8  117.69    5.00
   8   1  -8  114.69    4.60
   8   1  -8  106.99    4.80
  -8   1   8  120.29    4.90
  -8   1   8  113.59    5.00
   7  -1  -8  715.23   18.50
  -7  -1   8  724.43   18.90
  -7  -1   8  692.83   18.70
  -7  -1   8  711.83   18.60
   7  -1  -8  740.63   18.20
   7  -1  -8  742.83   19.10
  -7   1   8  693.33   18.40
  -7   1   8  724.33   19.00
   7   1  -8  731.73   18.40
   7   1  -8  726.43   18.50
   6  -1  -8 1421.16   35.30
  -6  -1   8 1543.95   35.80
  -6  -1   8 1451.65   35.60
  -6  -1   8 1430.86   35.50
   6  -1  -8 1440.66   35.20
   6  -1  -8 1453.85   35.90
  -6   1   8 1491.95   35.80
  -6   1   8 1504.35   35.50
   6   1  -8 1360.16   35.30
  -6   1   8 1479.25   34.20
   6   1  -8 1487.15   35.30
   6   1  -8 1410.96   35.60
   5  -1  -8   11.20    1.80
  -5  -1   8    9.20    1.60
   5  -1  -8   14.80    1.70
  -5  -1   8   11.00    1.70
  -5  -1   8   11.40    1.70
   5  -1  -8   12.40    1.60
  -5   1   8   10.80    1.70
   5   1  -8    9.50    1.50
  -5   1   8   12.40    0.80
  -5   1   8   13.20    1.80
   5   1  -8   13.40    1.80
   5   1  -8   14.30    1.80
  -5   1   8   11.90    1.50
  -4  -1   8   64.39    3.00
   4  -1  -8   76.69    3.50
   4  -1  -8   76.79    3.00
   4  -1  -8   78.39    3.20
  -4  -1   8   69.29    3.20
   4  -1  -8   69.09    2.00
  -4  -1   8   67.99    3.20
  -4   1   8   64.29    3.20
   4   1  -8   67.39    3.20
  -4   1   8   69.59    3.00
   4   1  -8   67.79    2.80
  -4   1   8   66.39    3.20
   4   1  -8   70.59    3.10
   3  -1  -8  938.91   21.90
  -3  -1   8  907.61   22.80
   3  -1  -8  939.11   22.50
  -3  -1   8  915.31   22.80
  -3  -1   8  897.41   22.90
  -3  -1   8  915.31   21.70
   3  -1  -8  957.80   23.20
   3  -1  -8  912.51   22.90
   3   1  -8  954.20   22.50
  -3   1   8  908.41   22.80
  -3   1   8  920.51   22.70
   3   1  -8  931.61   23.00
  -3   1   8  961.10   23.00
  -2  -1   8 1052.79   25.80
  -2  -1   8 1060.09   25.00
   2  -1  -8 1087.09   25.10
  -2  -1   8 1051.69   25.80
   2  -1  -8 1050.89   26.00
   2  -1  -8 1085.09   25.50
   2  -1  -8 1075.59   26.20
  -2  -1   8 1043.50   25.80
  -2   1   8 1093.29   25.80
  -2   1   8 1067.09   25.80
   2   1  -8 1053.49   25.30
  -2   1   8 1029.20   25.90
   2   1  -8 1044.90   26.00
  -1  -1   8  202.88    6.00
   1  -1  -8  206.88    5.60
   1  -1  -8  202.48    6.40
  -1  -1   8  204.18    6.00
  -1  -1   8  213.48    6.00
  -1  -1   8  212.08    5.50
   1  -1  -8  214.38    5.70
  -1  -1   8  212.98    6.00
   1  -1  -8  207.68    6.30
   1   1  -8  210.18    6.30
  -1   1   8  218.68    5.90
  -1   1   8  218.68    6.10
   1   1  -8  210.68    5.50
  -1   1   8  213.58    6.20
   0  -1   8  205.48    6.00
   0  -1  -8  210.88    6.50
   0  -1  -8  205.98    6.20
   0  -1   8  212.68    5.70
   0  -1   8  209.28    6.10
   0  -1   8  212.88    6.10
   0  -1  -8  215.48    5.80
   0  -1  -8  219.58    5.70
   0  -1   8  214.98    6.00
   0   1  -8  218.68    5.30
   0   1   8  212.68    6.20
   0   1  -8  217.68    6.30
   0   1   8  210.58    6.20
   0   1   8  217.98    5.80
  -1  -1  -8 2528.55   59.59
  -1  -1  -8 2472.85   58.99
   1  -1   8 2485.55   58.99
   1  -1   8 2517.65   59.09
  -1  -1  -8 2493.95   58.79
   1  -1   8 2400.86   59.19
  -1  -1  -8 2572.84   59.39
   1  -1   8 2459.65   58.89
  -1   1  -8 2507.15   59.29
   1   1   8 2420.76   59.29
   1   1   8 2554.44   58.79
  -1   1  -8 2510.05   59.29
   1   1   8 2585.14   59.39
   2  -1   8  247.98    7.00
   2  -1   8  265.77    7.30
  -2  -1  -8  257.57    7.30
  -2  -1  -8  253.37    7.60
   2  -1   8  257.07    7.00
  -2  -1  -8  254.67    7.20
   2  -1   8  250.17    7.10
   2   1   8  248.78    7.30
   2   1   8  267.07    6.80
  -2   1  -8  259.07    7.20
   2   1   8  255.47    6.80
   2   1   8  267.77    7.50
  -2   1  -8  254.27    7.40
  -3  -1  -8   18.00    1.80
  -3  -1  -8   17.70    1.80
   3  -1   8   19.00    1.80
  -3  -1  -8   13.90    1.70
   3  -1   8   17.70    1.80
   3  -1   8   15.00    1.50
   3  -1   8   13.80    1.70
   3   1   8   19.30    1.40
  -3   1  -8   19.00    2.00
  -3   1  -8   14.00    1.50
   3   1   8   17.50    1.90
   3   1   8   19.00    1.80
   3   1   8   19.70    1.50
  -4  -1  -8  235.28    6.90
  -4  -1  -8  234.28    7.20
   4  -1   8  225.58    7.00
  -4  -1  -8  234.78    7.50
   4  -1   8  237.78    7.10
   4  -1   8  229.58    6.80
   4   1   8  242.28    6.60
   4   1   8  238.88    7.30
  -4   1  -8  248.18    7.30
   4   1   8  242.98    6.50
  -4   1  -8  250.57    6.70
   4   1   8  238.58    7.10
   5  -1   8 1463.95   36.10
  -5  -1  -8 1511.25   36.50
   5  -1   8 1438.76   36.20
  -5  -1  -8 1459.55   36.90
   5  -1   8 1513.85   36.30
  -5  -1  -8 1491.35   36.00
   5   1   8 1514.55   36.40
   5   1   8 1526.25   35.80
  -5   1  -8 1517.95   35.70
  -5   1  -8 1442.76   36.30
   5   1   8 1521.35   36.60
   5   1   8 1524.25   35.70
   6  -1   8 1221.08   30.50
  -6  -1  -8 1236.18   30.80
   6  -1   8 1229.28   30.40
  -6  -1  -8 1233.28   30.10
   6  -1   8 1230.88   30.60
   6   1   8 1238.08   30.60
  -6   1  -8 1204.58   30.60
   6   1   8 1243.98   29.90
   6   1   8 1275.67   30.90
   6   1   8 1277.67   30.10
   7  -1   8  212.68    7.10
  -7  -1  -8  216.68    6.50
   7  -1   8  222.78    7.40
   7  -1   8  213.38    7.20
  -7  -1  -8  215.98    7.60
  -7   1  -8  218.38    7.40
   7   1   8  214.08    7.30
   7   1   8  219.18    6.70
   7   1   8  222.98    6.50
   7   1   8  222.68    7.60
   8  -1   8  273.07    8.60
   8  -1   8  277.47    8.90
  -8  -1  -8  259.87    8.90
   8  -1   8  273.77    8.70
  -8  -1  -8  268.97    8.10
   8   1   8  274.87    9.20
   8   1   8  262.27    8.70
  -8   1  -8  271.37    8.80
   9  -1   8  323.87   10.10
  -9  -1  -8  303.77   10.30
  -9   1  -8  305.17    9.80
   9   1   8  307.97    9.90
  -9   1  -8  308.47   10.00
  10  -1   8  175.08    7.10
 -10  -1  -8  163.38    7.60
  10  -1   8  174.78    7.40
  10   1   8  174.98    7.20
 -10   1  -8  162.18    7.20
 -10   1  -8  184.98    7.50
  11  -1   8   34.20    4.00
 -11  -1  -8   40.70    4.30
  11  -1   8   48.70    4.70
 -11   1  -8   45.20    4.50
  11   1   8   43.50    4.20
 -11   1  -8   43.60    4.20
 -12  -1  -8  213.38    9.50
  12  -1   8  225.68    9.40
  12  -1   8  221.68    8.80
 -12   1  -8  209.48    8.90
  12   1   8  217.18    8.80
 -12   1  -8  197.38    8.70
 -13  -1  -8   89.99    7.50
  13  -1   8   82.69    7.10
  13  -1   8   90.09    6.50
 -13   1  -8   88.29    6.90
  13   1   8   93.49    6.70
 -13   1  -8   84.59    6.80
  15  -2  -8   40.80    5.50
  15  -2  -8   36.60    5.00
 -15  -2   8   38.40    5.20
 -14  -2   8  142.89    8.30
  14  -2  -8  156.18    9.00
  14  -2  -8  137.49    8.10
  14  -2  -8  153.58    7.90
  14   2  -8  147.59    8.10
 -14   2   8  140.59    8.60
  13  -2  -8  346.07   12.10
  13  -2  -8  349.57   12.60
 -13  -2   8  340.87   11.90
  13  -2  -8  345.47   11.70
  13   2  -8  322.97   11.40
 -13   2   8  346.27   12.50
  12  -2  -8   41.90    4.60
 -12  -2   8   30.30    4.20
  12  -2  -8   39.40    4.50
  12  -2  -8   37.50    4.00
  12   2  -8   41.50    4.50
 -12   2   8   41.00    5.00
  11  -2  -8  181.08    8.00
 -11  -2   8  176.98    7.90
  11  -2  -8  180.88    7.60
  11  -2  -8  178.78    7.40
 -11  -2   8  152.08    9.30
 -11   2   8  157.98    7.40
 -11   2   8  167.48    7.50
  11   2  -8  167.58    7.10
  11   2  -8  163.98    7.40
  10  -2  -8  134.19    6.10
 -10  -2   8  146.59    6.70
  10  -2  -8  152.28    6.90
 -10  -2   8  139.39    6.20
 -10  -2   8  147.59    7.10
 -10   2   8  144.09    6.70
 -10   2   8  136.09    6.50
  10   2  -8  143.49    6.00
  10   2  -8  148.99    6.30
  -9  -2   8 1305.07   32.80
  -9  -2   8 1278.57   32.00
   9  -2  -8 1285.77   32.30
  -9  -2   8 1300.57   32.80
   9  -2  -8 1336.37   32.90
   9   2  -8 1252.87   32.20
  -9   2   8 1283.97   32.70
   9   2  -8 1263.97   32.10
  -9   2   8 1264.77   32.50
  -8  -2   8  102.59    5.20
  -8  -2   8  101.89    5.40
  -8  -2   8   91.29    4.60
   8  -2  -8  101.39    5.30
   8  -2  -8   95.39    4.30
   8  -2  -8   97.29    4.70
   8   2  -8   90.29    4.50
   8   2  -8   97.49    4.80
  -8   2   8   97.69    5.20
  -8   2   8  101.69    5.30
  -7  -2   8   82.59    5.00
   7  -2  -8   89.59    4.10
   7  -2  -8   87.19    4.30
  -7  -2   8   85.39    4.80
  -7  -2   8   89.39    4.30
   7  -2  -8   97.89    4.80
   7   2  -8   98.89    4.50
   7   2  -8   87.19    4.50
  -7   2   8   86.09    4.70
  -7   2   8   89.49    4.90
  -6  -2   8    3.50    1.70
  -6  -2   8    8.80    2.40
   6  -2  -8    0.60    1.70
   6  -2  -8    1.30    1.60
   6  -2  -8   -0.20    1.60
  -6  -2   8    4.60    1.90
  -6   2   8    4.10    2.00
  -6   2   8    8.00    2.20
   6   2  -8    2.20    2.00
   6   2  -8    1.00    1.80
   5  -2  -8 1887.61   45.20
  -5  -2   8 1842.32   45.00
   5  -2  -8 1900.01   44.80
  -5  -2   8 1795.02   45.20
  -5  -2   8 1863.41   44.60
   5  -2  -8 1858.41   44.80
   5   2  -8 1892.21   44.70
  -5   2   8 1814.22   45.20
   5   2  -8 1871.91   45.10
  -5   2   8 1850.61   45.00
  -4  -2   8   48.20    3.00
   4  -2  -8   40.90    3.00
  -4  -2   8   45.80    3.20
   4  -2  -8   43.90    2.70
   4  -2  -8   43.60    3.30
  -4  -2   8   42.10    2.70
   4   2  -8   42.60    3.40
  -4   2   8   50.59    3.10
   4   2  -8   44.20    2.70
  -4   2   8   47.00    3.50
   3  -2  -8   17.20    2.10
  -3  -2   8   11.80    1.90
   3  -2  -8   15.40    1.80
  -3  -2   8   14.90    1.70
  -3  -2   8   15.80    1.70
   3  -2  -8   12.70    1.90
   3   2  -8   12.80    1.60
  -3   2   8   20.40    2.00
   3   2  -8   12.20    2.00
  -3   2   8   10.50    2.00
   2  -2  -8   10.90    1.80
   2  -2  -8   11.10    1.70
  -2  -2   8    9.70    1.60
   2  -2  -8    9.70    1.70
  -2  -2   8   12.80    1.90
  -2  -2   8    8.80    1.40
   2   2  -8   13.70    2.10
   2   2  -8   12.40    1.50
  -2   2   8   10.00    2.00
  -2   2   8   11.20    1.60
  -1  -2   8 2141.49   50.59
   1  -2  -8 2144.19   51.19
   1  -2  -8 2138.79   50.79
  -1  -2   8 2116.99   51.19
  -1  -2   8 2074.29   50.59
   1  -2  -8 2131.39   50.39
  -1  -2   8 2091.29   50.09
  -1  -2   8 2097.99   50.79
   1  -2  -8 2140.79   51.29
  -1   2   8 2137.99   51.29
  -1   2   8 2245.18   50.49
   1   2  -8 2136.79   50.39
   1   2  -8 2117.39   51.29
   0  -2   8   11.90    1.70
   0  -2  -8   11.40    1.70
   0  -2  -8   10.50    1.40
   0  -2   8   10.40    1.30
   0  -2  -8    6.90    1.70
   0  -2   8    9.10    1.10
   0  -2  -8    8.80    1.70
   0  -2   8    9.20    1.20
   0  -2   8    9.50    1.70
   0   2   8   10.30    1.80
   0   2  -8    8.40    1.20
   0   2   8    8.90    1.10
   0   2  -8   20.80    2.30
   1  -2   8   15.30    1.50
  -1  -2  -8   16.80    2.00
  -1  -2  -8   16.70    1.80
  -1  -2  -8   21.60    1.90
   1  -2   8   17.20    1.90
   1  -2   8   17.90    1.60
   1  -2   8   16.30    1.90
   1  -2   8   19.80    1.70
  -1  -2  -8   13.20    1.90
   1   2   8   19.80    1.40
  -1   2  -8   18.60    2.20
   1   2   8   19.30    2.10
  -1   2  -8   21.00    1.60
   2  -2   8   36.20    2.50
  -2  -2  -8   33.30    3.00
  -2  -2  -8   39.90    2.90
   2  -2   8   34.30    1.90
   2  -2   8   33.50    2.60
  -2  -2  -8   38.30    2.70
   2  -2   8   32.20    2.40
   2  -2   8   35.10    2.00
  -2   2  -8   37.30    2.80
   2   2   8   30.90    2.50
   2   2   8   33.90    2.60
  -2   2  -8   37.40    1.90
   2   2   8   37.90    2.20
  -3  -2  -8 2151.28   50.29
   3  -2   8 2098.59   50.09
  -3  -2  -8 2048.79   50.59
  -3  -2  -8 2024.30   50.19
   3  -2   8 2059.89   49.40
   3  -2   8 2071.19   49.90
  -3   2  -8 2107.49   50.29
   3   2   8 2043.10   50.19
  -3   2  -8 2202.48   50.09
   3   2   8 2079.39   49.90
   4  -2   8   92.69    4.20
  -4  -2  -8   92.79    4.20
   4  -2   8   91.69    4.30
  -4  -2  -8   93.49    4.80
  -4  -2  -8   93.69    4.50
   4  -2   8   93.29    3.40
   4   2   8   93.29    4.10
  -4   2  -8  102.59    4.00
  -4   2  -8   90.69    4.40
   4   2   8   91.19    4.40
  -5  -2  -8   64.19    4.10
  -5  -2  -8   63.29    4.30
   5  -2   8   59.39    2.90
   5  -2   8   60.89    3.80
   5  -2   8   55.89    3.60
  -5  -2  -8   53.29    3.60
  -5   2  -8   64.49    3.90
  -5   2  -8   63.09    3.20
   5   2   8   62.09    3.40
   5   2   8   57.69    3.80
   6  -2   8   47.00    3.00
   6  -2   8   43.10    3.40
  -6  -2  -8   50.49    4.20
   6  -2   8   49.60    4.00
  -6  -2  -8   53.09    3.50
   6   2   8   53.19    3.90
   6   2   8   46.20    3.40
  -6   2  -8   44.00    3.70
   7  -2   8  926.51   23.40
   7  -2   8  929.31   24.10
  -7  -2  -8  919.41   24.50
  -7  -2  -8  929.31   23.60
   7  -2   8  937.71   24.20
   7   2   8  959.00   24.00
  -7   2  -8  926.41   23.90
   7   2   8  951.40   23.80
  -8  -2  -8   61.09    5.30
   8  -2   8   64.39    4.90
   8  -2   8   67.09    4.10
   8  -2   8   62.59    4.90
   8   2   8   63.39    4.40
   8   2   8   63.69    4.70
  -8   2  -8   65.49    4.60
   9  -2   8   27.10    3.80
  -9  -2  -8   27.10    4.00
  -9   2  -8   21.00    3.40
  -9   2  -8   25.20    3.30
   9   2   8   23.00    3.20
  10  -2   8   28.50    3.30
 -10  -2  -8   31.40    4.30
  10  -2   8   39.40    4.30
 -10   2  -8   23.30    3.50
  10   2   8   22.00    3.50
 -10   2  -8   27.40    4.10
  11  -2   8  415.26   13.10
  11  -2   8  422.26   13.80
 -11  -2  -8  409.86   14.20
 -11   2  -8  428.26   13.20
  11   2   8  438.16   13.20
 -11   2  -8  435.86   13.90
  12  -2   8   10.30    4.10
 -12  -2  -8   18.00    4.70
  12  -2   8   17.00    3.70
  12   2   8   18.40    3.90
 -12   2  -8   13.80    3.90
 -12   2  -8   11.90    4.40
  13  -3  -8  115.69    7.90
  13  -3  -8  106.19    7.50
 -13  -3   8  111.99    8.20
  13   3  -8   93.79    7.40
 -13   3   8  101.39    8.00
 -13   3   8  103.29    7.70
  12  -3  -8    7.70    3.50
  12  -3  -8   12.90    4.10
 -12  -3   8   14.80    4.50
 -12   3   8   10.10    4.10
  12   3  -8    8.20    4.10
 -12   3   8    7.80    4.00
 -11  -3   8  295.47   10.90
 -11  -3   8  259.57   10.50
  11  -3  -8  284.77   10.40
  11  -3  -8  254.47    9.70
 -11   3   8  281.17   10.70
  11   3  -8  244.18    9.70
  11   3  -8  276.47   10.30
 -11   3   8  264.67   10.40
  10  -3  -8  496.25   14.90
 -10  -3   8  498.55   15.80
 -10  -3   8  516.45   15.60
  10  -3  -8  499.25   15.00
 -10   3   8  482.55   15.30
  10   3  -8  484.65   14.70
  10   3  -8  494.45   14.90
 -10   3   8  506.45   15.40
  -9  -3   8  182.58    8.00
   9  -3  -8  170.38    7.50
   9  -3  -8  175.08    7.50
  -9  -3   8  173.78    8.30
   9   3  -8  169.68    7.40
  -9   3   8  162.78    7.80
   9   3  -8  162.98    7.40
  -9   3   8  178.88    7.70
  -8  -3   8    2.40    2.70
   8  -3  -8    5.60    2.90
  -8  -3   8   -0.10    3.10
   8  -3  -8    4.50    2.40
  -8   3   8    4.60    3.10
   8   3  -8    2.00    2.60
  -8   3   8    5.40    2.90
   8   3  -8    3.40    2.80
   7  -3  -8  806.32   21.00
  -7  -3   8  813.92   21.60
   7  -3  -8  782.52   21.30
  -7  -3   8  805.62   22.00
   7  -3  -8  816.92   21.30
  -7   3   8  788.32   21.70
   7   3  -8  794.12   21.60
   7   3  -8  809.12   21.10
  -7   3   8  810.02   21.30
   6  -3  -8  286.17    9.20
   6  -3  -8  287.17    9.00
  -6  -3   8  280.47    9.20
   6  -3  -8  265.67    9.10
  -6  -3   8  294.57    9.90
  -6   3   8  291.57    9.10
  -6   3   8  285.67    9.50
   6   3  -8  269.47    8.90
   6   3  -8  258.07    9.40
   5  -3  -8    9.50    2.60
  -5  -3   8    6.50    1.80
  -5  -3   8   15.40    3.10
   5  -3  -8    7.00    2.20
   5  -3  -8    8.90    2.50
  -5  -3   8    8.50    2.20
   5   3  -8   13.10    2.40
  -5   3   8    5.30    2.50
  -5   3   8    8.20    2.30
   5   3  -8    4.00    2.40
  -4  -3   8   33.50    2.80
   4  -3  -8   42.20    3.40
   4  -3  -8   28.00    2.80
  -4  -3   8   28.70    2.60
   4  -3  -8   31.40    3.10
  -4  -3   8   36.70    3.60
  -4   3   8   25.40    3.20
   4   3  -8   35.40    2.90
   4   3  -8   30.30    3.20
  -4   3   8   41.10    3.30
  -3  -3   8  540.55   13.80
   3  -3  -8  541.35   14.60
   3  -3  -8  530.55   14.70
  -3  -3   8  505.25   14.00
  -3  -3   8  531.65   15.00
   3  -3  -8  528.35   14.40
   3   3  -8  514.95   14.80
   3   3  -8  550.84   14.10
  -3   3   8  522.35   14.90
  -2  -3   8  618.04   15.70
   2  -3  -8  618.74   16.20
   2  -3  -8  616.74   16.50
   2  -3  -8  605.04   16.40
  -2  -3   8  573.14   15.60
  -2  -3   8  619.84   16.70
   2   3  -8  629.04   15.80
   2   3  -8  588.14   16.50
  -2   3   8  605.24   16.50
  -1  -3   8   41.40    2.90
  -1  -3   8   42.30    3.50
   1  -3  -8   40.20    3.50
  -1  -3   8   36.40    2.60
   1  -3  -8   43.40    3.30
   1  -3  -8   41.40    3.50
   1   3  -8   40.10    3.60
   1   3  -8   36.60    2.80
  -1   3   8   38.20    3.40
   0  -3  -8  128.79    5.60
   0  -3   8  110.19    5.30
   0  -3  -8  122.89    5.40
   0  -3  -8  123.69    5.00
   0  -3   8  121.29    4.70
   0  -3   8  113.69    4.00
   0   3  -8  123.79    5.60
   0   3   8  113.19    5.10
   0   3  -8  122.89    4.40
  -1  -3  -8  659.53   17.20
   1  -3   8  625.14   16.40
   1  -3   8  620.24   16.90
  -1  -3  -8  631.84   17.00
   1  -3   8  624.74   15.60
  -1   3  -8  643.24   16.10
   1   3   8  628.54   16.80
  -1   3  -8  640.14   17.20
   1   3   8  620.14   16.90
  -2  -3  -8  569.84   15.60
  -2  -3  -8  566.84   15.30
  -2  -3  -8  578.34   15.70
   2  -3   8  571.44   14.80
   2  -3   8  559.14   15.00
   2  -3   8  544.05   13.90
   2  -3   8  542.55   15.30
  -2   3  -8  589.74   15.60
   2   3   8  571.94   15.30
   2   3   8  566.04   15.40
   3  -3   8   23.60    2.70
  -3  -3  -8   22.90    3.00
  -3  -3  -8   17.80    2.70
   3  -3   8   16.80    2.40
  -3  -3  -8   19.50    2.80
   3  -3   8   17.90    1.40
  -3   3  -8   19.10    2.60
  -3   3  -8   22.40    2.90
   3   3   8   16.80    2.70
   3   3   8   24.30    2.90
   4  -3   8  207.68    7.40
  -4  -3  -8  217.88    8.20
  -4  -3  -8  216.48    7.80
  -4  -3  -8  210.08    7.50
   4  -3   8  214.68    7.30
   4  -3   8  216.48    6.00
   4   3   8  213.48    7.40
  -4   3  -8  220.68    7.50
  -4   3  -8  214.78    7.60
   4   3   8  207.18    7.50
  -5  -3  -8  457.95   13.80
   5  -3   8  457.05   13.00
   5  -3   8  455.65   11.70
  -5  -3  -8  475.05   13.70
  -5  -3  -8  465.25   13.30
   5  -3   8  449.36   13.10
   5   3   8  452.25   13.10
  -5   3  -8  475.05   13.20
   5   3   8  432.56   13.00
  -6  -3  -8    8.60    2.90
   6  -3   8   11.10    1.60
   6  -3   8    9.30    2.90
  -6  -3  -8    8.50    2.90
   6  -3   8   12.20    2.90
  -6  -3  -8   11.60    2.80
  -6   3  -8    5.50    2.50
   6   3   8    8.10    2.90
   6   3   8   10.80    2.90
   7  -3   8    3.00    3.00
  -7  -3  -8    1.00    3.10
   7  -3   8    1.90    1.60
   7  -3   8    1.10    2.90
  -7  -3  -8   -1.80    2.70
  -7   3  -8    2.30    2.70
   7   3   8    2.30    2.60
   7   3   8   -1.60    2.50
  -8  -3  -8  114.59    6.10
  -8  -3  -8  120.09    7.20
   8  -3   8  121.79    6.80
  -8   3  -8  123.09    6.20
  -8   3  -8  107.99    6.70
   8   3   8  114.79    6.50
   8   3   8  122.99    6.20
   9  -3   8  241.78    8.20
  -9  -3  -8  245.98   10.30
   9  -3   8  240.38    9.70
   9   3   8  252.47    9.30
  -9   3  -8  259.77    9.10
   9   3   8  255.67    9.40
  -9   3  -8  250.07    9.50
  10  -3   8    9.00    2.70
  10  -3   8   15.60    4.20
 -10  -3  -8   13.20    4.30
 -10   3  -8   13.70    4.40
 -10   3  -8   10.80    3.60
  10   3   8   15.60    3.70
  11  -3   8    7.20    4.40
 -11  -3  -8   12.10    5.20
  11   3   8    5.90    3.70
 -11  -4   8    5.70    4.30
 -11   4   8    3.00    4.40
  11   4  -8    5.20    4.20
 -10  -4   8   38.70    5.30
  10  -4  -8   39.40    5.10
  10  -4  -8   51.59    4.80
 -10  -4   8   53.49    5.50
  10   4  -8   43.10    5.10
  10   4  -8   50.19    5.30
 -10   4   8   37.40    5.20
  -9  -4   8   29.60    4.50
  -9  -4   8   27.90    5.10
   9  -4  -8   31.20    4.30
   9  -4  -8   30.40    4.00
  -9   4   8   32.10    5.00
   9   4  -8   30.70    4.80
   9   4  -8   32.80    4.90
  -8  -4   8  415.86   13.10
  -8  -4   8  397.66   13.40
   8  -4  -8  359.76   12.30
   8  -4  -8  376.96   12.40
  -8   4   8  386.56   13.20
   8   4  -8  373.46   12.50
   8   4  -8  372.26   13.00
   7  -4  -8    8.10    3.60
   7  -4  -8    4.60    2.70
  -7  -4   8    4.50    3.00
  -7  -4   8    6.10    4.00
   7   4  -8   12.10    3.90
  -7   4   8    3.30    3.10
   7   4  -8    5.90    3.40
  -6  -4   8   73.39    5.50
   6  -4  -8   69.69    5.10
   6  -4  -8   70.89    5.30
   6  -4  -8   70.59    5.70
  -6  -4   8   74.49    5.90
   6   4  -8   68.29    5.50
  -6   4   8   76.59    5.70
   6   4  -8   66.79    5.60
   5  -4  -8   15.90    3.50
   5  -4  -8   23.30    3.10
  -5  -4   8   15.20    2.90
   5  -4  -8   19.80    3.70
  -5  -4   8   14.00    3.50
   5   4  -8   13.90    3.20
  -5   4   8   16.80    3.90
   5   4  -8   26.10    4.10
   4  -4  -8  568.24   16.50
   4  -4  -8  565.44   16.00
  -4  -4   8  566.44   15.70
  -4  -4   8  582.84   16.90
   4  -4  -8  547.45   16.10
   4   4  -8  576.44   15.80
   4   4  -8  540.25   16.70
  -4   4   8  592.64   16.80
   3  -4  -8   27.30    3.80
   3  -4  -8   31.80    3.80
   3  -4  -8   31.40    3.30
  -3  -4   8   23.60    2.70
  -3  -4   8   30.80    4.20
   3   4  -8   27.80    4.10
  -3   4   8   26.40    3.80
   3   4  -8   28.30    3.30
  -2  -4   8  236.68    7.70
   2  -4  -8  263.97    8.90
  -2  -4   8  246.88    9.00
   2  -4  -8  248.48    8.60
   2  -4  -8  248.48    9.30
  -2   4   8  252.67    9.20
   2   4  -8  228.68    8.10
   2   4  -8  237.58    9.20
   1  -4  -8    3.80    3.00
  -1  -4   8   -0.30    2.60
  -1  -4   8    1.20    1.70
   1  -4  -8    3.00    2.80
   1  -4  -8    2.00    2.30
   1   4  -8    0.50    3.00
   1   4  -8    2.80    2.40
  -1   4   8    4.00    2.90
   0  -4  -8  888.31   23.90
   0  -4  -8  905.91   24.30
   0  -4   8  904.91   24.00
   0  -4   8  884.91   22.40
   0   4   8  924.21   24.00
   0   4   8  898.41   23.90
   0   4  -8  939.21   24.40
   0   4  -8  911.01   23.10
   1  -4   8  141.49    4.70
  -1  -4  -8  148.79    6.80
  -1  -4  -8  151.48    6.90
   1  -4   8  140.49    6.30
   1  -4   8  141.59    5.80
  -1   4  -8  149.39    7.10
   1   4   8  142.39    6.70
   1   4   8  143.39    6.80
   2  -4   8  456.85   11.80
   2  -4   8  468.15   13.90
  -2  -4  -8  483.85   14.30
  -2  -4  -8  477.55   14.50
   2  -4   8  475.15   13.40
   2   4   8  471.55   13.90
  -2   4  -8  493.35   14.50
   2   4   8  460.25   14.00
  -3  -4  -8   79.49    6.00
  -3  -4  -8   77.09    5.80
   3  -4   8   75.29    2.80
   3  -4   8   87.29    5.00
   3   4   8   83.39    5.60
  -3   4  -8   81.39    5.40
   3   4   8   78.69    5.40
  -3   4  -8   83.49    5.60
   4  -4   8  237.38    6.30
  -4  -4  -8  234.68    9.20
   4  -4   8  237.18    8.50
  -4  -4  -8  243.08    9.50
   4   4   8  241.88    8.70
   4   4   8  236.38    8.70
  -4   4  -8  238.18    8.80
  -5  -4  -8   -1.30    3.30
   5  -4   8   -0.90    3.00
   5  -4   8    0.10    1.10
  -5  -4  -8   -1.70    3.00
   5   4   8   -0.90    2.90
  -5   4  -8    2.50    3.00
   5   4   8   -1.10    3.10
  -6  -4  -8  423.46   13.30
   6  -4   8  385.96   12.80
  -6  -4  -8  370.26   17.10
  -6  -4  -8  418.86   13.70
  -6   4  -8  412.96   12.60
   6   4   8  397.56   12.40
   6   4   8  395.66   12.90
  -6   4  -8  397.36   12.80
   7  -4   8   12.30    1.90
   7  -4   8   12.70    4.00
  -7  -4  -8    9.10    4.10
  -7  -4  -8    9.30    3.70
  -7   4  -8   15.10    4.00
   7   4   8    8.90    4.00
   7   4   8    9.00    3.50
  -8  -4  -8   22.90    4.50
   8  -4   8   23.40    4.50
   8  -4   8   21.90    2.40
  -8  -4  -8   18.90    4.70
   8   4   8   21.80    4.00
  -8   4  -8   23.00    4.70
   8   4   8   17.20    4.20
  -6  -5   8  237.38   12.00
   6   5  -8  230.18    9.80
  -6   5   8  233.98   12.50
   5  -5  -8   19.80    4.20
   5  -5  -8   24.30    3.80
  -5  -5   8   22.80    3.80
  -5  -5   8   23.30    5.00
   5  -5  -8   21.30    4.90
  -5   5   8   22.70    5.00
   5   5  -8   21.30    4.40
   5   5  -8   16.80    4.60
   4  -5  -8  192.98    8.90
  -4  -5   8  178.28    9.40
   4  -5  -8  196.28    9.60
   4  -5  -8  180.68    8.00
  -4  -5   8  185.88    7.80
  -4   5   8  180.28    9.00
   4   5  -8  167.58    9.20
   4   5  -8  186.18    8.40
   3  -5  -8  268.87   10.50
  -3  -5   8  274.57   10.90
  -3  -5   8  256.87    9.10
   3  -5  -8  268.87    9.90
   3  -5  -8  265.97   11.10
  -3   5   8  255.77   10.50
   3   5  -8  260.17   10.90
   3   5  -8  261.87    9.80
   2  -5  -8  259.47   11.00
  -2  -5   8  251.47   10.40
   2  -5  -8  255.27    9.50
  -2  -5   8  253.27    8.50
   2   5  -8  237.18   10.40
   2   5  -8  239.68   10.00
  -2   5   8  232.08   10.20
  -2   5   8  245.58   10.00
  -1  -5   8   38.10    3.20
  -1  -5   8   24.90    4.50
   1  -5  -8   36.60    5.30
   1  -5  -8   44.40    4.40
   1   5  -8   38.10    4.80
  -1   5   8   40.80    4.90
  -1   5   8   37.50    4.80
   0  -5  -8  298.57   12.00
   0  -5   8  310.77   11.50
   0  -5   8  287.57    8.80
   0  -5  -8  299.07   10.80
   0   5  -8  305.97   11.50
   0   5   8  293.67   11.20
   0   5   8  301.17   10.90
   1  -5   8   41.60    3.10
   1  -5   8   41.10    4.90
  -1  -5  -8   42.80    5.70
  -1  -5  -8   43.00    4.50
   1   5   8   46.20    4.90
   1   5   8   32.40    4.50
  -1   5  -8   33.90    4.90
  -2  -5  -8   97.99    8.00
  -2  -5  -8   95.29    6.90
  -2   5  -8   96.59    7.10
   2   5   8  103.09    6.70
   2   5   8  103.29    6.70
  -3  -5  -8    4.40    5.00
  -3  -5  -8   12.90    3.70
   3   5   8    8.80    3.80
   3   5   8   10.40    3.90
  -4  -5  -8  144.09    8.40
   4   5   8  135.89    8.30
 -16   0   9    3.10    4.20
  15   0  -9   56.79    5.50
 -15   0   9   56.39    5.60
 -14   0   9   -1.10    3.50
  14   0  -9    1.10    3.60
  13   0  -9 1342.07   33.80
 -13   0   9 1302.67   34.20
 -12   0   9    2.50    3.00
  12   0  -9    1.10    2.90
  11   0  -9  463.55   13.50
 -11   0   9  470.05   14.10
 -10   0   9    5.90    2.80
  10   0  -9   -0.60    2.30
 -10   0   9   -0.40    1.80
  10   0  -9    7.00    1.80
  10   0  -9    2.40    2.70
  -9   0   9 1033.10   26.50
   9   0  -9 1062.09   25.40
  -9   0   9 1046.80   25.70
   9   0  -9 1040.70   25.60
   9   0  -9 1031.80   26.70
   9   0  -9  978.90   25.90
  -8   0   9    3.30    1.50
  -8   0   9    3.50    2.00
   8   0  -9    0.00    1.80
   8   0  -9   -0.40    1.50
  -8   0   9   -1.30    2.60
   8   0  -9   -1.00    1.90
  -8   0   9   -1.40    1.40
  -7   0   9 1152.78   28.10
  -7   0   9 1177.08   28.90
  -7   0   9 1167.08   29.10
   7   0  -9 1176.08   28.40
  -7   0   9 1146.79   28.10
   7   0  -9 1158.48   28.50
   7   0  -9 1127.39   29.10
  -6   0   9   -0.80    1.30
  -6   0   9   -0.10    1.70
   6   0  -9   -0.10    1.30
   6   0  -9    0.60    1.20
  -6   0   9    1.60    1.10
  -6   0   9    0.90    1.10
   6   0  -9    8.60    1.90
  -5   0   9 2083.89   50.59
   5   0  -9 2022.60   49.99
  -5   0   9 2092.49   49.80
  -5   0   9 2169.68   49.80
   5   0  -9 2064.29   50.69
   5   0  -9 2073.69   50.29
  -5   0   9 2215.38   50.49
  -4   0   9   -0.20    0.90
   4   0  -9   -0.30    1.10
  -4   0   9    2.90    1.30
  -4   0   9    0.80    1.40
  -4   0   9    0.90    0.90
   4   0  -9   -1.10    0.90
   4   0  -9    0.30    1.20
   3   0  -9 1316.17   32.80
  -3   0   9 1346.47   32.80
   3   0  -9 1304.37   32.90
   3   0  -9 1341.77   32.20
  -3   0   9 1390.96   32.30
  -3   0   9 1426.56   32.90
  -3   0   9 1343.37   32.30
  -2   0   9    0.30    1.00
  -2   0   9    2.30    0.90
  -2   0   9    8.50    1.10
   2   0  -9    1.20    0.70
   2   0  -9   -0.40    1.20
   2   0  -9    0.20    1.00
  -2   0   9    2.30    1.20
   1   0  -9 2926.01   67.29
   1   0  -9 2887.11   66.79
  -1   0   9 2802.92   67.39
  -1   0   9 2924.51   67.59
   1   0  -9 2727.93   67.59
  -1   0   9 2859.01   67.19
   1   0  -9 2859.51   67.59
   0   0   9    1.50    0.90
   0   0  -9    0.20    1.20
   0   0   9    0.80    1.10
   0   0   9    0.60    0.90
   0   0  -9    0.90    0.90
   0   0  -9    1.00    0.40
   0   0  -9    1.00    0.90
   1   0   9 1336.77   31.90
  -1   0  -9 1283.77   31.90
  -1   0  -9 1306.17   31.70
   1   0   9 1351.36   31.70
  -1   0  -9 1300.97   31.90
   1   0   9 1334.17   31.70
   2   0   9    0.80    1.10
   2   0   9    0.00    1.10
  -2   0  -9    0.40    0.90
  -2   0  -9    0.50    1.10
   2   0   9    1.20    1.10
  -2   0  -9    2.90    1.20
   3   0   9  569.64   14.30
  -3   0  -9  576.84   14.40
   3   0   9  553.34   14.40
  -3   0  -9  564.14   14.60
   3   0   9  560.64   14.60
  -4   0  -9    0.60    1.50
  -4   0  -9   -0.40    1.20
   4   0   9    0.90    1.40
   4   0   9    0.50    1.50
   4   0   9    0.60    1.30
   5   0   9 1304.07   32.10
  -5   0  -9 1342.47   31.60
   5   0   9 1301.37   31.80
   5   0   9 1309.97   32.20
  -5   0  -9 1292.47   32.20
   6   0   9    1.20    1.70
  -6   0  -9    1.80    1.20
   6   0   9    1.40    1.90
  -6   0  -9    1.60    2.00
   6   0   9    0.60    1.70
   7   0   9  741.33   19.50
   7   0   9  752.22   19.20
  -7   0  -9  741.73   19.70
   7   0   9  770.12   19.70
  -8   0  -9   -1.70    2.40
   8   0   9   -1.00    2.20
   8   0   9   -1.30    2.10
   8   0   9   -2.10    2.00
  -9   0  -9  666.13   17.70
   9   0   9  657.93   17.90
  -9   0  -9  656.33   18.10
 -10   0  -9    2.60    2.80
  10   0   9   -1.30    2.80
  10   0   9    1.00    2.80
 -10   0  -9   -0.90    2.90
 -11   0  -9  123.89    6.60
  11   0   9  136.39    7.00
 -11   0  -9  125.99    6.30
  11   0   9  134.19    7.40
 -12   0  -9   -1.10    3.50
  12   0   9    2.30    3.60
  12   0   9    1.50    3.50
 -12   0  -9    1.50    3.10
 -13   0  -9  234.28   10.40
  13   0   9  249.78   10.20
  15  -1  -9  419.76   13.70
 -15  -1   9  408.16   13.90
  15   1  -9  434.06   13.70
 -15   1   9  406.26   14.50
 -14  -1   9   27.80    4.30
  14  -1  -9   31.60    4.50
 -14  -1   9   26.70    4.10
  14   1  -9   25.50    4.50
 -14   1   9   23.70    4.40
  13  -1  -9  114.39    6.80
 -13  -1   9  103.89    6.50
  13  -1  -9  114.89    7.70
  13  -1  -9  114.79    6.20
 -13  -1   9  113.89    6.60
  13   1  -9  107.99    6.60
 -13   1   9   99.59    6.60
  12  -1  -9  115.99    5.70
 -12  -1   9  109.39    6.30
 -12  -1   9  113.39    6.10
  12  -1  -9  126.49    7.30
  12  -1  -9  112.69    6.00
  12   1  -9  104.09    6.20
 -12   1   9   92.89    6.60
 -11  -1   9  472.25   14.10
 -11  -1   9  488.15   13.90
  11  -1  -9  464.55   13.90
  11  -1  -9  484.95   14.80
  11  -1  -9  485.65   13.50
 -11   1   9  463.55   14.30
  11   1  -9  457.75   13.80
 -10  -1   9  125.09    6.00
 -10  -1   9  130.69    5.90
  10  -1  -9  141.19    5.60
  10  -1  -9  127.69    5.70
  10  -1  -9  129.29    6.60
 -10   1   9  116.79    6.30
  10   1  -9  135.69    5.40
 -10   1   9  130.79    5.70
  10   1  -9  127.09    5.80
  -9  -1   9  286.57    9.30
  -9  -1   9  297.37    9.10
   9  -1  -9  263.97    8.20
  -9  -1   9  285.47    9.20
   9  -1  -9  269.67    8.80
   9  -1  -9  283.97    9.70
  -9   1   9  289.67    9.50
   9   1  -9  281.67    8.90
   9   1  -9  279.77    8.50
  -9   1   9  288.07    8.90
   8  -1  -9  537.85   14.20
  -8  -1   9  568.04   14.80
  -8  -1   9  516.05   14.90
  -8  -1   9  529.05   14.90
   8  -1  -9  511.95   14.50
   8  -1  -9  591.14   15.40
   8   1  -9  531.45   14.40
  -8   1   9  543.65   15.10
  -8   1   9  524.95   14.50
   8   1  -9  559.74   14.60
   7  -1  -9  579.54   17.20
   7  -1  -9  591.74   16.40
  -7  -1   9  719.43   17.30
  -7  -1   9  643.24   17.00
   7  -1  -9  609.44   16.60
  -7  -1   9  712.33   17.00
   7   1  -9  606.54   16.60
  -7   1   9  647.04   16.80
  -7   1   9  687.43   17.30
   7   1  -9  623.74   16.60
  -6  -1   9  127.49    5.10
  -6  -1   9  119.59    4.80
   6  -1  -9  125.29    4.60
   6  -1  -9  122.69    4.60
   6  -1  -9  126.79    5.30
  -6  -1   9  124.29    5.00
   6   1  -9  125.79    4.80
  -6   1   9  118.19    5.10
   6   1  -9  124.19    4.50
  -6   1   9  119.79    4.70
   5  -1  -9  738.03   18.70
   5  -1  -9  737.23   18.20
  -5  -1   9  710.23   18.20
  -5  -1   9  740.73   18.50
   5  -1  -9  728.23   18.00
  -5  -1   9  719.13   18.40
  -5   1   9  708.73   16.90
  -5   1   9  707.33   18.50
  -5   1   9  671.53   18.10
  -5   1   9  715.83   18.10
   5   1  -9  719.93   17.90
   5   1  -9  690.13   18.20
   4  -1  -9 1190.38   28.70
  -4  -1   9 1152.08   28.90
  -4  -1   9 1188.18   27.70
   4  -1  -9 1142.59   28.90
   4  -1  -9 1192.78   27.80
  -4  -1   9 1175.28   29.10
   4  -1  -9 1232.98   29.50
  -4  -1   9 1161.48   29.00
   4   1  -9 1198.08   29.10
  -4   1   9 1181.38   29.10
  -4   1   9 1156.68   28.90
   4   1  -9 1158.98   29.00
  -4   1   9 1210.38   28.90
   4   1  -9 1208.58   28.60
   3  -1  -9 2100.89   48.50
   3  -1  -9 2015.40   49.50
  -3  -1   9 2074.19   48.40
   3  -1  -9 2053.39   49.10
   3  -1  -9 2052.49   49.80
  -3  -1   9 2058.19   49.40
  -3  -1   9 2115.59   49.50
  -3  -1   9 2105.09   49.50
   3   1  -9 2052.19   49.60
  -3   1   9 2091.59   49.50
   3   1  -9 2095.49   49.00
  -3   1   9 1985.20   49.40
  -3   1   9 2105.39   49.40
  -2  -1   9   10.00    1.50
  -2  -1   9   11.80    0.90
   2  -1  -9   10.10    1.00
   2  -1  -9    9.00    1.20
   2  -1  -9   10.30    1.60
  -2  -1   9   11.20    1.50
  -2  -1   9    9.50    1.50
   2  -1  -9    9.30    1.50
  -2   1   9   10.90    1.40
  -2   1   9   10.40    1.50
   2   1  -9    9.00    1.00
  -2   1   9    9.60    1.50
   2   1  -9    9.40    1.60
   1  -1  -9  925.41   23.30
  -1  -1   9  917.31   22.80
  -1  -1   9  880.41   22.80
  -1  -1   9  933.21   22.90
   1  -1  -9  937.51   22.40
   1  -1  -9  923.81   23.10
   1  -1  -9  955.70   22.40
  -1  -1   9  937.71   22.30
  -1   1   9  926.91   23.00
  -1   1   9  957.20   22.70
   1   1  -9  934.31   23.10
  -1   1   9  946.51   23.00
   1   1  -9  929.41   22.20
   0  -1  -9  942.01   23.10
   0  -1  -9  923.61   23.20
   0  -1   9  932.31   22.90
   0  -1   9  923.21   22.40
   0  -1  -9  922.91   22.40
   0  -1  -9  945.01   22.50
   0  -1   9  930.01   22.80
   0  -1   9  921.51   22.80
   0  -1   9  922.21   22.90
   0   1  -9  935.71   23.00
   0   1   9  954.70   23.00
   0   1  -9  934.01   21.90
   0   1   9  941.31   22.60
   0   1   9  897.31   22.90
   1  -1   9  281.77    7.60
   1  -1   9  294.57    7.90
  -1  -1  -9  283.47    7.40
  -1  -1  -9  277.67    7.70
  -1  -1  -9  263.07    8.20
  -1  -1  -9  285.47    8.10
   1  -1   9  287.87    7.80
   1  -1   9  275.07    7.70
  -1   1  -9  278.07    8.00
   1   1   9  287.17    8.10
   1   1   9  294.77    8.10
   1   1   9  286.47    7.50
  -1   1  -9  286.47    8.00
  -2  -1  -9   45.90    2.80
  -2  -1  -9   51.69    2.60
   2  -1   9   44.70    2.50
  -2  -1  -9   48.70    3.00
   2  -1   9   43.70    2.70
   2  -1   9   44.40    2.40
   2   1   9   45.90    2.70
  -2   1  -9   45.70    2.90
  -2   1  -9   49.80    2.70
   2   1   9   49.99    2.90
   2   1   9   46.80    2.30
   2   1   9   45.40    2.10
   3  -1   9  706.13   18.00
   3  -1   9  708.13   17.90
  -3  -1  -9  714.23   18.00
  -3  -1  -9  689.33   18.00
  -3  -1  -9  716.23   18.40
   3  -1   9  710.33   17.80
   3   1   9  721.63   17.40
  -3   1  -9  734.03   17.80
   3   1   9  733.13   18.20
   3   1   9  681.73   18.00
  -3   1  -9  700.03   18.10
   3   1   9  723.53   17.50
   4  -1   9  518.15   13.80
   4  -1   9  523.65   14.00
  -4  -1  -9  531.85   13.90
   4  -1   9  535.85   14.00
  -4  -1  -9  522.25   14.40
  -4  -1  -9  544.15   14.20
  -4   1  -9  530.75   14.20
   4   1   9  529.25   14.10
   4   1   9  543.65   13.50
  -4   1  -9  549.25   13.70
   4   1   9  556.14   14.30
   4   1   9  545.05   13.50
   5  -1   9  151.48    5.50
  -5  -1  -9  144.29    5.60
   5  -1   9  149.39    5.20
   5  -1   9  149.99    5.50
  -5  -1  -9  147.69    5.00
   5   1   9  144.89    4.80
   5   1   9  150.28    5.70
   5   1   9  150.28    4.80
  -5   1  -9  151.68    5.50
   5   1   9  143.49    5.30
  -5   1  -9  163.18    4.90
  -6  -1  -9   31.60    2.90
   6  -1   9   39.10    3.10
   6  -1   9   36.00    3.10
  -6  -1  -9   34.10    2.70
   6  -1   9   39.10    3.10
   6   1   9   35.90    3.00
  -6   1  -9   37.40    3.10
   6   1   9   33.80    2.60
   6   1   9   38.70    3.20
   7  -1   9  335.27   10.10
  -7  -1  -9  318.37   10.40
   7  -1   9  337.07   10.00
  -7  -1  -9  342.67    9.80
   7  -1   9  342.57   10.20
   7   1   9  342.57    9.40
   7   1   9  345.57   10.20
  -7   1  -9  336.37   10.30
   7   1   9  360.46   10.60
  -8  -1  -9  236.38    8.50
   8  -1   9  235.78    7.90
   8  -1   9  235.38    8.00
   8  -1   9  239.08    8.30
  -8   1  -9  236.48    8.20
   8   1   9  232.98    8.20
   9  -1   9  309.07   10.00
  -9  -1  -9  304.17   10.50
   9  -1   9  318.97   10.10
   9  -1   9  319.57   10.10
  -9   1  -9  298.27    9.90
   9   1   9  312.87   10.10
  10  -1   9    4.10    2.90
 -10  -1  -9    4.20    3.30
  10  -1   9    8.40    3.20
 -10   1  -9    5.50    2.80
  10   1   9    4.00    3.10
 -10   1  -9    9.60    3.30
  11  -1   9  166.08    7.80
 -11  -1  -9  168.78    8.20
  11  -1   9  170.28    7.90
 -11   1  -9  167.18    7.80
 -11   1  -9  170.38    7.80
  11   1   9  167.18    7.60
  12  -1   9  134.09    7.90
  12  -1   9  122.09    7.60
 -12  -1  -9  127.19    7.40
  12   1   9  149.79    7.40
 -12   1  -9  124.09    7.40
 -12   1  -9  135.59    7.40
  13  -1   9   15.20    4.20
 -13   1  -9   12.70    4.00
  13   1   9    8.60    4.50
 -13   1  -9   17.40    4.50
 -15  -2   9   14.30    4.50
  15  -2  -9    4.70    4.40
 -15   2   9   10.20    4.30
 -14  -2   9  246.28   10.50
  14  -2  -9  249.88   10.50
  14  -2  -9  271.37   11.20
 -14   2   9  256.77   11.10
  14   2  -9  249.58   10.30
 -14   2   9  251.47   10.50
  13  -2  -9   -2.60    3.70
 -13  -2   9    0.10    3.50
  13  -2  -9    2.90    3.70
 -13   2   9    5.90    3.60
  13   2  -9    2.40    3.60
 -13   2   9   -0.90    3.90
  12  -2  -9  127.59    7.40
 -12  -2   9  126.79    7.20
  12  -2  -9  120.69    7.00
  12   2  -9  125.79    6.50
 -12   2   9  128.39    7.50
 -12   2   9  123.89    6.90
  11  -2  -9    5.10    3.30
 -11  -2   9    7.00    2.80
 -11  -2   9    4.90    3.30
  11  -2  -9    3.10    3.10
 -11   2   9    5.90    3.50
  11   2  -9    0.90    2.50
  11   2  -9    3.00    3.10
 -11   2   9    3.10    3.00
 -10  -2   9  817.52   21.80
 -10  -2   9  758.82   20.90
  10  -2  -9  843.42   22.00
  10  -2  -9  806.22   21.30
 -10  -2   9  805.32   21.70
 -10   2   9  780.62   21.40
  10   2  -9  788.82   21.20
 -10   2   9  775.82   21.60
  10   2  -9  769.62   20.80
  -9  -2   9   23.30    3.10
   9  -2  -9   30.80    3.50
  -9  -2   9   25.80    3.00
   9  -2  -9   19.80    2.90
  -9  -2   9   24.90    3.30
   9   2  -9   23.90    3.10
  -9   2   9   25.70    3.60
   9   2  -9   20.40    2.80
  -9   2   9   25.30    3.40
   8  -2  -9  107.99    5.60
  -8  -2   9  100.89    5.00
   8  -2  -9  110.09    4.70
  -8  -2   9  107.59    5.60
  -8  -2   9  111.99    5.70
   8  -2  -9  113.39    5.30
   8   2  -9  110.89    5.20
  -8   2   9  112.99    5.60
  -8   2   9  101.19    5.50
   8   2  -9   98.69    5.00
   7  -2  -9   16.30    2.60
  -7  -2   9   23.60    3.10
  -7  -2   9   18.00    2.60
   7  -2  -9   13.40    2.60
  -7  -2   9   19.30    2.50
   7  -2  -9   13.90    2.30
   7   2  -9   20.50    2.50
  -7   2   9   23.30    3.00
  -7   2   9   23.80    2.90
   7   2  -9    9.40    2.30
   6  -2  -9 1557.54   37.50
  -6  -2   9 1583.04   37.90
   6  -2  -9 1563.24   37.50
  -6  -2   9 1536.45   37.30
  -6  -2   9 1478.25   37.90
   6  -2  -9 1531.85   38.00
  -6   2   9 1581.44   37.90
   6   2  -9 1542.95   37.30
   6   2  -9 1469.45   37.70
  -6   2   9 1483.45   37.80
   5  -2  -9   45.40    3.30
  -5  -2   9   48.40    3.10
  -5  -2   9   50.39    3.80
   5  -2  -9   47.00    3.30
  -5  -2   9   49.40    3.40
   5  -2  -9   45.00    3.70
   5   2  -9   44.10    3.40
   5   2  -9   53.69    3.20
  -5   2   9   46.20    3.70
  -5   2   9   54.89    3.60
   4  -2  -9    2.60    1.70
   4  -2  -9    5.20    1.90
  -4  -2   9    2.60    1.50
   4  -2  -9    1.70    1.60
  -4  -2   9    5.70    1.90
  -4  -2   9    4.50    1.70
  -4   2   9    0.60    2.00
  -4   2   9    6.10    1.80
   4   2  -9    3.50    1.90
   4   2  -9    3.80    1.50
   3  -2  -9   95.49    3.80
  -3  -2   9  103.19    3.90
   3  -2  -9   99.39    4.40
   3  -2  -9   95.39    4.50
  -3  -2   9   99.59    4.60
  -3  -2   9   93.79    4.00
   3   2  -9   95.29    4.60
  -3   2   9  102.69    4.00
  -3   2   9   94.89    4.60
   3   2  -9   95.19    3.70
  -2  -2   9 1230.08   30.30
  -2  -2   9 1240.98   29.80
   2  -2  -9 1218.18   30.20
   2  -2  -9 1192.38   29.70
  -2  -2   9 1178.88   29.70
   2  -2  -9 1205.28   30.40
   2   2  -9 1254.57   30.40
   2   2  -9 1233.28   29.40
  -2   2   9 1216.08   30.30
  -2   2   9 1247.38   29.60
  -1  -2   9    1.90    0.90
  -1  -2   9    2.10    1.20
   1  -2  -9    0.00    1.00
   1  -2  -9    1.80    1.50
   1  -2  -9    3.50    1.40
  -1  -2   9    1.90    1.50
   1  -2  -9    2.00    1.50
  -1  -2   9    0.90    1.50
  -1   2   9    1.50    1.50
   1   2  -9    6.70    1.20
   1   2  -9    0.90    1.60
  -1   2   9    0.90    1.10
   0  -2   9    5.50    1.10
   0  -2  -9    7.00    1.80
   0  -2  -9   10.10    1.60
   0  -2  -9   10.20    1.50
   0  -2   9   12.80    2.00
   0  -2   9    5.00    1.50
   0  -2  -9    5.80    1.80
   0  -2   9    6.50    1.30
   0   2  -9   10.10    1.20
   0   2   9    5.40    1.70
   0   2   9    6.60    1.10
   0   2  -9    8.30    2.00
  -1  -2  -9   11.00    1.90
   1  -2   9   12.90    1.50
  -1  -2  -9   13.90    1.80
   1  -2   9   14.30    1.80
  -1  -2  -9   14.20    2.10
  -1  -2  -9   14.80    1.80
   1  -2   9   14.90    1.50
   1  -2   9   13.60    2.00
   1   2   9   16.00    1.30
  -1   2  -9   17.60    2.30
   1   2   9   14.70    2.00
   1   2   9   13.80    1.80
  -1   2  -9   15.90    1.30
  -2  -2  -9 1416.46   34.70
  -2  -2  -9 1432.06   34.10
   2  -2   9 1411.86   33.80
  -2  -2  -9 1411.46   34.40
   2  -2   9 1359.96   33.50
   2  -2   9 1376.26   34.10
   2   2   9 1383.76   34.30
  -2   2  -9 1436.16   34.30
  -2   2  -9 1378.06   34.30
   2   2   9 1381.66   33.90
   3  -2   9  235.98    6.80
   3  -2   9  243.58    7.30
  -3  -2  -9  240.48    7.60
  -3  -2  -9  251.97    8.10
  -3  -2  -9  240.08    7.60
   3  -2   9  241.98    7.60
   3   2   9  235.38    7.60
  -3   2  -9  253.67    7.80
   3   2   9  238.68    7.20
  -3   2  -9  249.88    7.50
   4  -2   9    4.40    2.00
  -4  -2  -9   -2.10    1.80
   4  -2   9    3.30    1.80
   4  -2   9    0.70    1.20
  -4  -2  -9    0.50    1.90
  -4  -2  -9    2.20    1.70
   4   2   9    1.80    1.70
  -4   2  -9    2.50    2.10
   4   2   9    4.20    2.20
  -4   2  -9    0.70    1.60
  -5  -2  -9    0.30    2.20
  -5  -2  -9    1.40    2.20
  -5  -2  -9    3.00    1.80
   5  -2   9    6.70    2.10
   5  -2   9    3.30    1.90
   5  -2   9    3.60    1.40
  -5   2  -9    2.40    1.90
   5   2   9    3.20    2.20
   5   2   9    4.80    1.90
  -6  -2  -9 1009.10   25.60
  -6  -2  -9 1031.00   26.30
   6  -2   9 1018.70   25.90
   6  -2   9 1038.20   25.90
   6  -2   9  997.40   25.20
  -6   2  -9 1031.50   26.00
   6   2   9 1000.70   25.80
   6   2   9 1019.20   25.50
   7  -2   9   11.90    3.00
  -7  -2  -9   14.60    2.50
  -7  -2  -9   14.80    3.20
   7  -2   9   12.20    2.90
   7  -2   9   10.50    2.00
   7   2   9   17.00    3.00
   7   2   9   17.00    2.60
  -7   2  -9   10.80    2.70
   8  -2   9   64.79    4.20
   8  -2   9   70.89    5.20
   8  -2   9   67.69    5.10
  -8  -2  -9   69.49    5.10
   8   2   9   67.49    4.90
  -8   2  -9   64.69    4.40
   9  -2   9   14.90    3.60
   9  -2   9    8.70    2.40
  -9  -2  -9    6.10    3.30
   9  -2   9    7.10    3.20
  -9   2  -9    9.20    3.10
   9   2   9   10.20    2.90
  -9   2  -9    9.50    3.30
 -10  -2  -9  340.77   12.00
  10  -2   9  346.87   11.20
  10  -2   9  363.56   12.00
 -10   2  -9  338.27   11.90
 -10   2  -9  347.77   11.50
  10   2   9  366.36   11.50
  11  -2   9   22.00    4.30
  11  -2   9   24.50    3.70
 -11  -2  -9   20.60    4.50
  11   2   9   24.10    4.00
 -11   2  -9   19.80    3.90
 -11   2  -9   24.40    4.00
  12  -2   9   21.30    4.50
 -12  -2  -9   25.40    8.00
  12  -2   9   21.10    7.00
 -12   2  -9   18.10    4.20
  12   2   9   10.80    3.70
 -12   2  -9   17.20    5.20
  13  -3  -9    0.10    4.00
 -13  -3   9    5.60    4.60
  13  -3  -9    6.40    3.80
  13   3  -9    8.60    4.10
 -13   3   9   -3.50    3.90
 -13   3   9    3.90    4.40
  12  -3  -9  307.07   11.30
  12  -3  -9  343.37   12.00
 -12  -3   9  317.77   12.40
  12   3  -9  319.47   11.60
 -12   3   9  309.37   12.00
 -12   3   9  327.67   12.10
 -11  -3   9  255.57   10.50
 -11  -3   9  263.77   10.80
  11  -3  -9  266.47   10.20
  11  -3  -9  251.37    9.90
 -11   3   9  256.57   10.40
  11   3  -9  242.18    9.50
  11   3  -9  254.87   10.00
 -11   3   9  263.97   10.40
 -10  -3   9   24.00    4.10
  10  -3  -9   30.00    3.90
  10  -3  -9   32.30    4.00
 -10  -3   9   32.60    4.70
 -10   3   9   29.50    4.40
  10   3  -9   33.90    4.30
  10   3  -9   23.50    3.80
 -10   3   9   30.00    4.40
   9  -3  -9   19.00    3.70
  -9  -3   9   21.90    4.20
  -9  -3   9   22.90    3.80
   9  -3  -9   24.00    3.60
  -9   3   9   22.20    3.80
   9   3  -9   25.80    3.80
   9   3  -9   19.30    3.50
  -9   3   9   20.70    3.80
   8  -3  -9  735.63   19.70
  -8  -3   9  748.33   20.20
  -8  -3   9  720.43   20.30
   8  -3  -9  700.53   19.80
   8   3  -9  726.33   19.50
  -8   3   9  740.83   20.20
   8   3  -9  704.33   19.80
  -8   3   9  708.03   19.80
   7  -3  -9  477.85   14.00
   7  -3  -9  486.25   14.30
   7  -3  -9  488.05   13.80
  -7  -3   9  488.65   14.50
  -7  -3   9  490.25   14.30
   7   3  -9  467.95   14.10
   7   3  -9  471.85   13.80
  -7   3   9  466.55   14.30
  -7   3   9  505.35   14.10
   6  -3  -9    6.90    2.50
   6  -3  -9    4.80    2.30
  -6  -3   9    1.80    2.60
  -6  -3   9    3.90    2.30
   6  -3  -9    3.50    2.50
  -6   3   9    1.10    2.30
   6   3  -9    3.40    2.50
  -6   3   9    0.90    2.60
   6   3  -9    6.70    2.60
   5  -3  -9   50.89    4.10
   5  -3  -9   53.19    4.20
   5  -3  -9   53.89    4.20
  -5  -3   9   47.20    3.40
  -5  -3   9   50.59    4.30
  -5  -3   9   54.69    4.10
   5   3  -9   51.29    4.30
   5   3  -9   52.59    3.90
  -5   3   9   54.29    4.10
  -5   3   9   50.69    4.20
   4  -3  -9  587.84   16.00
   4  -3  -9  580.04   16.30
  -4  -3   9  578.54   16.50
   4  -3  -9  606.74   16.40
  -4  -3   9  581.24   15.40
  -4  -3   9  576.04   15.90
   4   3  -9  609.54   16.70
  -4   3   9  583.24   16.60
  -4   3   9  640.24   15.90
   4   3  -9  604.54   15.80
  -3  -3   9  332.57    9.90
   3  -3  -9  345.07   10.20
   3  -3  -9  339.27   10.50
  -3  -3   9  341.07    9.70
   3  -3  -9  359.76   10.60
  -3  -3   9  344.67   10.70
  -3   3   9  339.37   10.70
   3   3  -9  341.07   10.70
   3   3  -9  346.37    9.80
   2  -3  -9   10.90    2.50
  -2  -3   9    4.20    2.60
   2  -3  -9    9.80    2.30
  -2  -3   9   10.20    1.80
   2  -3  -9    8.70    2.30
  -2  -3   9    8.80    1.90
   2   3  -9    4.90    2.40
   2   3  -9    7.60    1.90
  -2   3   9   12.90    2.70
   1  -3  -9  276.17    8.50
  -1  -3   9  262.17    7.80
   1  -3  -9  274.17    9.00
  -1  -3   9  260.87    8.90
  -1  -3   9  276.27    8.20
   1  -3  -9  284.77    8.90
  -1   3   9  261.87    8.70
   1   3  -9  270.77    9.10
   1   3  -9  277.57    8.00
   0  -3   9  557.64   14.50
   0  -3  -9  570.84   15.80
   0  -3   9  560.54   15.70
   0  -3  -9  577.24   15.20
   0  -3   9  574.74   15.00
   0   3  -9  577.44   14.70
   0   3   9  558.54   15.60
   0   3  -9  581.64   15.90
   1  -3   9  567.34   15.60
   1  -3   9  556.34   14.30
   1  -3   9  558.74   15.00
  -1  -3  -9  585.34   15.90
  -1  -3  -9  576.84   15.80
  -1   3  -9  568.84   15.70
   1   3   9  564.74   15.60
   1   3   9  557.84   15.30
  -2  -3  -9   61.39    4.50
   2  -3   9   63.79    4.40
  -2  -3  -9   59.09    4.60
   2  -3   9   57.79    3.90
   2  -3   9   58.69    2.80
   2  -3   9   58.09    4.10
  -2  -3  -9   57.29    4.40
   2   3   9   62.39    4.10
  -2   3  -9   64.69    4.40
   2   3   9   59.09    4.30
  -3  -3  -9  367.16   11.40
  -3  -3  -9  396.86   11.70
  -3  -3  -9  388.46   11.90
   3  -3   9  397.06   11.20
   3  -3   9  374.76    9.90
   3  -3   9  382.26   11.00
  -3   3  -9  389.46   11.50
  -3   3  -9  394.56   11.40
   3   3   9  387.46   11.40
   3   3   9  373.36   11.20
   4  -3   9  812.92   20.20
  -4  -3  -9  837.42   21.80
  -4  -3  -9  828.82   21.90
   4  -3   9  822.32   21.50
   4  -3   9  813.32   21.30
  -4  -3  -9  835.92   22.30
  -4   3  -9  872.21   21.60
  -4   3  -9  834.42   21.70
   4   3   9  803.52   21.60
   4   3   9  799.62   21.40
   5  -3   9  148.09    4.80
  -5  -3  -9  144.59    6.70
  -5  -3  -9  149.59    6.50
   5  -3   9  141.59    6.30
  -5  -3  -9  143.49    7.00
   5  -3   9  149.99    6.40
  -5   3  -9  147.79    6.40
   5   3   9  145.99    6.40
   5   3   9  134.09    6.10
  -6  -3  -9   12.40    3.40
   6  -3   9   14.20    3.20
   6  -3   9    9.80    2.90
  -6  -3  -9   12.30    2.90
   6  -3   9   10.90    1.80
   6   3   9   12.10    3.00
  -6   3  -9    6.10    2.70
   6   3   9   15.20    3.00
  -7  -3  -9  167.78    8.10
   7  -3   9  183.68    7.70
   7  -3   9  175.88    7.30
  -7  -3  -9  170.18    7.30
   7  -3   9  171.68    6.00
   7   3   9  178.88    7.30
   7   3   9  173.08    7.30
  -7   3  -9  186.78    7.50
   8  -3   9  343.97   11.60
   8  -3   9  369.56   11.90
  -8  -3  -9  342.57   11.20
   8  -3   9  334.47   10.10
  -8  -3  -9  331.67   12.10
   8   3   9  352.76   11.30
  -8   3  -9  350.56   11.30
  -8   3  -9  341.67   11.80
   8   3   9  364.56   11.40
   9  -3   9    1.40    2.30
  -9  -3  -9    2.80    3.70
   9  -3   9    3.60    3.50
  -9   3  -9    7.30    3.90
   9   3   9    2.20    3.30
  -9   3  -9    6.00    3.30
 -10  -3  -9   24.30    5.00
  10  -3   9   24.70    4.50
  10  -3   9   32.10    3.60
 -10   3  -9   24.60    4.60
  10   3   9   28.80    4.30
 -10   3  -9   22.20    4.00
  10  -4  -9   29.10    4.50
 -10  -4   9   37.10    5.00
 -10  -4   9   39.90    5.30
  10  -4  -9   34.00    4.50
  10   4  -9   32.90    4.80
 -10   4   9   30.30    4.80
  10   4  -9   33.00    4.80
   9  -4  -9  484.65   15.30
   9  -4  -9  484.05   15.20
  -9  -4   9  504.35   16.30
  -9  -4   9  504.15   15.80
   9   4  -9  456.15   15.40
  -9   4   9  484.95   15.80
   9   4  -9  493.55   15.20
  -8  -4   9    1.10    3.60
   8  -4  -9   -0.10    2.90
   8  -4  -9    1.40    3.50
  -8  -4   9   -2.90    3.20
  -8   4   9    0.20    3.70
   8   4  -9    0.80    3.70
   8   4  -9    2.70    3.60
   7  -4  -9   96.89    6.40
  -7  -4   9   97.59    7.40
  -7  -4   9  101.09    6.50
   7  -4  -9   97.79    6.10
   7   4  -9  104.99    6.40
  -7   4   9   98.79    6.40
   7   4  -9   89.29    6.40
  -6  -4   9   80.89    5.80
   6  -4  -9   85.19    6.10
   6  -4  -9   85.19    5.50
  -6  -4   9   88.49    6.30
   6  -4  -9   88.09    5.70
  -6   4   9   78.29    6.00
   6   4  -9   88.19    6.70
   6   4  -9   87.39    5.90
  -5  -4   9  413.46   13.50
   5  -4  -9  421.56   12.90
  -5  -4   9  409.06   12.70
   5  -4  -9  432.86   13.40
   5  -4  -9  412.56   12.90
  -5   4   9  435.36   13.70
   5   4  -9  422.36   12.80
   5   4  -9  412.76   13.60
   4  -4  -9    7.40    3.30
  -4  -4   9    3.60    2.30
  -4  -4   9    7.80    3.50
   4  -4  -9    5.50    2.70
   4  -4  -9    4.20    3.00
   4   4  -9    6.80    2.90
   4   4  -9    4.80    3.10
  -4   4   9    7.10    3.50
   3  -4  -9  241.58    9.30
  -3  -4   9  255.37    9.70
   3  -4  -9  235.88    8.70
  -3  -4   9  240.68    8.10
   3  -4  -9  237.88    8.80
   3   4  -9  243.18    8.50
   3   4  -9  243.98    9.50
  -3   4   9  235.18    9.00
   2  -4  -9   23.90    3.20
   2  -4  -9   26.80    3.70
   2  -4  -9   31.00    3.60
  -2  -4   9   26.20    2.70
  -2  -4   9   24.80    3.90
   2   4  -9   22.40    3.60
  -2   4   9   20.20    3.40
   2   4  -9   27.70    3.20
  -1  -4   9  405.66   12.90
  -1  -4   9  398.66   11.30
   1  -4  -9  410.96   12.70
   1  -4  -9  409.16   13.10
   1  -4  -9  417.76   12.50
  -1   4   9  410.26   12.80
   1   4  -9  406.56   13.10
   0  -4  -9    0.90    2.60
   0  -4   9    2.30    1.60
   0  -4   9    2.60    3.00
   0  -4  -9    3.40    3.00
   0   4  -9   -0.70    3.00
   0   4   9    1.50    3.00
   0   4   9    1.80    3.00
   1  -4   9  490.65   14.40
   1  -4   9  472.35   13.40
  -1  -4  -9  476.35   14.50
   1  -4   9  454.55   12.40
  -1  -4  -9  494.65   14.50
   1   4   9  481.15   14.20
  -1   4  -9  479.65   14.50
   1   4   9  476.75   14.10
   2  -4   9   51.79    4.30
  -2  -4  -9   45.70    4.20
   2  -4   9   44.60    4.40
   2  -4   9   47.40    2.70
  -2  -4  -9   54.49    4.90
  -2   4  -9   49.10    4.60
   2   4   9   45.90    4.20
   2   4   9   48.10    4.40
   3  -4   9  260.97    7.30
  -3  -4  -9  271.67   10.30
  -3  -4  -9  272.67   10.20
   3  -4   9  288.17    9.30
   3   4   9  278.77    9.90
  -3   4  -9  293.87    9.80
   3   4   9  284.27    9.80
  -3   4  -9  270.37    9.80
   4  -4   9    1.60    1.20
   4  -4   9   -0.70    2.70
  -4  -4  -9    2.40    3.10
  -4  -4  -9   -1.30    3.20
   4   4   9    0.20    3.00
  -4   4  -9    0.70    3.10
   4   4   9    4.70    3.30
  -5  -4  -9  263.37   10.30
  -5  -4  -9  276.17   10.70
   5  -4   9  265.57    7.30
   5  -4   9  266.17    9.60
   5   4   9  265.17    9.80
  -5   4  -9  268.57    9.70
   5   4   9  271.57    9.90
   6  -4   9   26.90    4.00
  -6  -4  -9   25.30    4.30
   6  -4   9   23.40    2.00
   6   4   9   18.70    3.80
   6   4   9   22.20    4.20
  -6   4  -9   31.70    4.20
  -7  -4  -9   47.30    5.20
   7   4   9   54.69    4.90
  -7   4  -9   53.29    5.20
   7   4   9   46.90    5.10
  -7   4  -9   45.00    5.00
   8  -4   9    0.20    3.90
   8  -4   9    0.40    2.00
  -8  -4  -9    0.40    3.90
  -8  -4  -9    1.60    4.40
  -8   4  -9   -1.70    3.90
   8   4   9    0.50    3.50
   8   4   9    0.40    3.90
   5  -5  -9   59.19    6.20
  -5  -5   9   54.09    6.00
   5   5  -9   52.49    5.20
  -5   5   9   43.00    5.60
   4  -5  -9   81.19    6.20
  -4  -5   9   70.29    5.70
   4  -5  -9   88.69    6.40
  -4  -5   9   77.19    6.50
   4  -5  -9   75.49    6.60
   4   5  -9   82.39    6.70
   4   5  -9   77.79    6.50
  -4   5   9   83.79    6.40
   3  -5  -9   63.99    6.20
   3  -5  -9   73.49    5.90
  -3  -5   9   73.09    5.20
   3  -5  -9   71.49    6.10
  -3  -5   9   71.19    6.20
   3   5  -9   57.99    5.60
  -3   5   9   67.19    5.80
   2  -5  -9   36.90    4.40
  -2  -5   9   29.60    4.80
  -2  -5   9   25.50    3.10
   2  -5  -9   25.50    5.00
  -2   5   9   22.60    4.50
  -2   5   9   27.30    5.00
   2   5  -9   30.80    5.10
  -1  -5   9   74.19    4.60
   1  -5  -9   78.79    6.30
   1  -5  -9   72.69    6.50
  -1  -5   9   69.09    6.00
  -1   5   9   69.29    5.80
   1   5  -9   62.69    5.80
  -1   5   9   82.09    6.30
   0  -5  -9  141.79    7.70
   0  -5  -9  145.99    8.70
   0  -5   9  125.49    5.30
   0  -5   9  136.39    7.90
   0   5  -9  120.89    8.20
   0   5   9  131.69    8.00
   0   5   9  128.19    7.80
  -1  -5  -9  158.88    9.20
   1  -5   9  149.59    5.40
  -1  -5  -9  163.48    8.20
   1  -5   9  150.68    8.10
   1   5   9  156.08    8.30
  -1   5  -9  156.88    8.50
   1   5   9  142.29    7.90
  -2  -5  -9    3.10    3.40
   2  -5   9    1.20    1.40
   2  -5   9    2.40    3.70
   2   5   9    2.50    3.50
  -2   5  -9    4.20    4.00
   2   5   9    1.00    4.10
  -3  -5  -9  122.19    7.90
   3   5   9  112.29    7.60
   3   5   9  116.79   10.80
 -16   0  10   30.80    8.00
  15   0 -10   -3.40    3.90
 -15   0  10   -4.70    3.80
  14   0 -10  555.54   16.60
 -14   0  10  547.45   17.00
 -13   0  10   -1.70    3.50
  13   0 -10    1.80    3.00
  12   0 -10  202.58    8.20
 -12   0  10  212.08    8.40
  11   0 -10    1.40    2.70
 -11   0  10    0.90    2.80
  10   0 -10  988.50   25.80
 -10   0  10  991.40   26.40
  10   0 -10 1015.40   26.00
 -10   0  10 1057.09   25.70
  -9   0  10   -0.80    2.40
   9   0 -10    2.40    2.20
   9   0 -10   -0.50    2.30
  -9   0  10   -1.40    1.60
  -9   0  10    1.60    1.60
   9   0 -10    0.90    1.70
  -8   0  10  421.26   11.30
   8   0 -10  422.36   11.70
   8   0 -10  421.26   12.50
   8   0 -10  433.26   11.60
  -8   0  10  410.36   11.10
  -8   0  10  405.16   12.20
  -7   0  10   -0.90    1.60
   7   0 -10   -0.40    1.70
  -7   0  10    0.30    2.00
  -7   0  10    6.20    1.50
  -7   0  10    1.20    1.30
   7   0 -10    1.90    1.60
   7   0 -10   -1.10    1.40
   6   0 -10  994.20   25.70
  -6   0  10 1058.59   25.50
  -6   0  10 1093.39   25.50
  -6   0  10 1046.50   26.40
  -6   0  10 1058.49   26.30
   6   0 -10 1030.20   26.00
   6   0 -10 1053.69   26.60
  -5   0  10    1.70    1.10
   5   0 -10    0.00    1.40
  -5   0  10    7.10    1.30
  -5   0  10    1.80    1.60
   5   0 -10   -0.70    1.10
   5   0 -10   -0.10    1.40
  -5   0  10    1.80    1.40
   4   0 -10 1536.25   36.60
  -4   0  10 1519.45   36.00
   4   0 -10 1471.95   36.00
  -4   0  10 1484.05   36.70
  -4   0  10 1573.04   36.70
   4   0 -10 1472.75   36.90
  -4   0  10 1499.95   36.00
  -3   0  10    2.00    1.00
  -3   0  10    0.90    0.90
  -3   0  10   -0.40    1.40
   3   0 -10    2.10    1.30
   3   0 -10    1.20    1.40
  -3   0  10    0.60    1.20
   3   0 -10    1.50    0.90
  -2   0  10 2374.16   54.99
   2   0 -10 2258.87   55.09
  -2   0  10 2323.47   54.49
   2   0 -10 2337.37   54.19
   2   0 -10 2245.78   54.99
  -2   0  10 2304.37   54.99
  -2   0  10 2306.67   54.49
   1   0 -10   -0.70    1.30
  -1   0  10    0.10    1.00
  -1   0  10    2.00    1.20
   1   0 -10    0.00    1.00
  -1   0  10   -0.80    1.10
   1   0 -10    0.90    1.10
   0   0 -10 1502.95   36.00
   0   0  10 1504.95   35.60
   0   0 -10 1463.45   36.00
   0   0 -10 1501.25   34.90
   0   0 -10 1489.65   35.70
   0   0  10 1448.56   35.70
   0   0  10 1501.55   36.00
  -1   0 -10    0.20    1.00
  -1   0 -10    0.70    1.20
   1   0  10    0.60    1.10
   1   0  10    0.00    1.20
  -1   0 -10    1.00    1.20
   1   0  10    4.00    1.30
   2   0  10  988.00   24.30
  -2   0 -10  979.40   24.20
   2   0  10  967.30   24.10
  -2   0 -10  981.90   24.20
   2   0  10  995.50   24.10
  -3   0 -10    0.70    1.30
  -3   0 -10    2.00    1.50
   3   0  10    1.00    1.30
   3   0  10    0.80    1.30
   3   0  10    1.00    1.40
   4   0  10 1091.79   27.30
  -4   0 -10 1148.29   27.10
   4   0  10 1120.89   27.50
  -4   0 -10 1057.09   27.30
   4   0  10 1108.59   27.10
   5   0  10   -0.80    1.80
   5   0  10    1.20    1.60
   5   0  10    2.60    1.70
  -5   0 -10   -0.20    1.30
  -5   0 -10   -0.40    1.80
  -6   0 -10  153.68    5.00
   6   0  10  149.19    5.60
   6   0  10  151.08    5.40
   6   0  10  157.38    5.90
  -6   0 -10  144.09    5.90
  -7   0 -10   -1.20    2.00
   7   0  10   -1.30    1.90
   7   0  10    0.40    2.00
   7   0  10   -2.20    2.00
   8   0  10  718.33   19.40
  -8   0 -10  709.63   19.30
   8   0  10  739.23   18.80
   8   0  10  706.53   19.20
   9   0  10    0.60    2.40
  -9   0 -10   -1.70    2.50
   9   0  10    0.20    2.60
   9   0  10   -0.30    2.50
  -9   0 -10   -0.10    2.40
  10   0  10  189.28    8.10
 -10   0 -10  190.58    8.10
 -10   0 -10  169.48    7.30
  10   0  10  179.38    7.70
 -11   0 -10    1.90    3.00
  11   0  10   -1.30    3.10
 -11   0 -10    1.60    3.30
  11   0  10    0.80    3.40
  12   0  10  202.38    9.20
 -12   0 -10  202.08    8.90
 -12   0 -10  194.68    8.40
  12   0  10  215.78   10.10
  15  -1 -10   82.09    6.50
 -15  -1  10   77.89    6.20
 -15   1  10   81.39    6.80
  15   1 -10   74.59    6.10
 -14  -1  10   60.49    5.50
  14  -1 -10   57.89    5.60
  14   1 -10   69.19    5.70
 -14   1  10   64.69    5.90
 -13  -1  10  285.07   10.00
 -13  -1  10  260.47   10.40
  13  -1 -10  303.67   11.40
  13  -1 -10  284.67   10.40
  13   1 -10  283.77   10.20
 -13   1  10  256.37   10.60
 -13   1  10  268.67    9.90
  12  -1 -10  511.25   14.90
 -12  -1  10  498.95   14.60
  12  -1 -10  526.15   15.70
 -12  -1  10  483.55   14.90
  12   1 -10  495.65   14.60
 -12   1  10  478.65   14.40
 -12   1  10  482.75   15.20
  11  -1 -10   82.19    6.00
  11  -1 -10   72.29    5.30
 -11  -1  10   80.59    5.00
 -11  -1  10   72.19    5.30
  11   1 -10   76.89    5.20
 -11   1  10   78.89    5.70
 -11   1  10   75.69    5.10
 -10  -1  10  138.09    6.40
  10  -1 -10  145.29    7.00
 -10  -1  10  136.29    6.00
  10  -1 -10  129.59    5.80
 -10   1  10  136.49    5.80
  10   1 -10  125.69    5.50
  10   1 -10  131.19    5.90
 -10   1  10  129.79    6.20
   9  -1 -10  649.14   17.40
   9  -1 -10  641.84   16.90
  -9  -1  10  656.93   17.90
  -9  -1  10  657.93   17.40
   9  -1 -10  691.73   18.30
  -9  -1  10  640.44   17.80
  -9   1  10  615.24   17.70
   9   1 -10  655.03   17.20
   9   1 -10  658.73   17.40
  -9   1  10  632.24   17.20
   8  -1 -10  450.75   13.30
  -8  -1  10  512.55   13.60
   8  -1 -10  488.85   14.20
  -8  -1  10  478.85   13.70
   8  -1 -10  479.05   13.10
  -8  -1  10  516.95   14.10
   8   1 -10  484.95   13.40
   8   1 -10  491.45   13.40
  -8   1  10  498.75   14.10
  -8   1  10  493.05   13.40
  -7  -1  10   41.10    3.60
  -7  -1  10   38.10    3.30
   7  -1 -10   41.20    3.20
   7  -1 -10   41.70    3.50
  -7  -1  10   34.50    2.80
   7  -1 -10   44.00    3.10
  -7   1  10   40.30    3.00
   7   1 -10   42.10    3.20
   7   1 -10   37.80    3.20
  -7   1  10   40.70    3.40
  -6  -1  10  465.55   13.10
   6  -1 -10  466.65   12.70
   6  -1 -10  473.05   12.90
   6  -1 -10  474.05   13.50
  -6  -1  10  479.75   12.90
  -6  -1  10  498.55   13.30
   6   1 -10  480.15   13.00
  -6   1  10  454.05   12.80
  -6   1  10  495.65   13.40
   6   1 -10  486.75   12.70
  -5  -1  10 1096.09   27.70
  -5  -1  10 1149.89   28.10
   5  -1 -10 1140.69   27.80
  -5  -1  10 1108.39   27.90
   5  -1 -10 1124.09   28.30
   5  -1 -10 1096.39   27.50
   5   1 -10 1135.19   27.50
  -5   1  10 1119.49   28.00
  -5   1  10 1162.68   29.40
   5   1 -10 1129.99   27.90
  -5   1  10 1097.49   27.70
   4  -1 -10  719.33   18.70
   4  -1 -10  731.43   17.10
   4  -1 -10  689.03   18.20
  -4  -1  10  705.23   18.20
  -4  -1  10  696.63   18.10
  -4  -1  10  718.83   18.40
   4  -1 -10  703.43   17.80
   4   1 -10  723.83   17.80
  -4   1  10  721.33   18.40
   4   1 -10  731.53   18.40
  -4   1  10  724.13   18.20
  -4   1  10  712.03   18.20
   3  -1 -10    5.70    1.70
   3  -1 -10    1.80    1.40
  -3  -1  10    1.00    1.40
   3  -1 -10   -0.60    1.10
   3  -1 -10    2.40    0.80
  -3  -1  10    1.80    0.60
  -3  -1  10    0.10    1.20
  -3  -1  10   -0.10    1.40
  -3   1  10    0.50    1.40
  -3   1  10    0.50    1.10
   3   1 -10    0.70    1.30
   3   1 -10    0.80    1.00
  -3   1  10    1.00    1.50
   2  -1 -10 1023.40   25.50
  -2  -1  10 1042.00   25.10
  -2  -1  10  990.90   25.10
   2  -1 -10 1029.10   24.40
   2  -1 -10 1008.70   25.30
   2  -1 -10 1006.90   24.60
  -2  -1  10 1002.30   25.10
  -2  -1  10 1011.90   24.20
  -2   1  10 1058.19   25.20
   2   1 -10 1033.60   24.40
  -2   1  10  968.40   25.10
  -2   1  10 1042.90   25.00
   2   1 -10 1013.70   25.30
   1  -1 -10 1079.59   26.00
   1  -1 -10 1088.49   26.00
   1  -1 -10 1089.39   27.00
  -1  -1  10 1085.09   26.60
   1  -1 -10 1104.89   26.80
  -1  -1  10 1035.10   26.50
  -1  -1  10 1092.99   25.90
  -1  -1  10 1072.39   26.60
  -1   1  10 1115.19   26.70
   1   1 -10 1070.09   25.70
  -1   1  10 1089.59   26.60
  -1   1  10 1090.59   26.30
   1   1 -10 1078.19   26.80
   0  -1 -10 1001.40   24.70
   0  -1 -10  991.20   24.80
   0  -1 -10  999.70   23.80
   0  -1 -10  999.00   24.10
   0  -1  10  994.10   23.90
   0  -1  10 1001.60   24.40
   0  -1  10  997.60   24.40
   0  -1  10  997.70   24.40
   0   1 -10  950.90   23.30
   0   1  10 1004.10   24.50
   0   1  10 1005.10   24.10
   0   1 -10  975.70   24.60
   0   1  10  976.20   24.50
   1  -1  10    9.40    1.40
  -1  -1 -10   13.20    1.50
   1  -1  10   10.90    1.50
  -1  -1 -10   10.30    1.80
   1  -1  10   10.80    1.80
  -1  -1 -10   10.80    1.70
  -1   1 -10   10.40    1.80
  -1   1 -10   10.80    1.70
   1   1  10   13.40    1.70
   1   1  10   11.60    1.90
   1   1  10   10.70    1.40
   1   1  10   10.30    1.20
   2  -1  10  493.75   12.70
  -2  -1 -10  469.65   13.00
   2  -1  10  469.65   12.30
  -2  -1 -10  475.75   12.50
  -2  -1 -10  482.55   12.70
   2  -1  10  467.25   12.40
   2   1  10  488.55   12.20
  -2   1 -10  480.05   12.60
  -2   1 -10  451.55   12.60
   2   1  10  492.85   12.80
   2   1  10  469.05   12.70
   2   1  10  476.45   11.90
  -3  -1 -10  820.62   20.40
  -3  -1 -10  798.82   20.30
  -3  -1 -10  818.12   20.80
   3  -1  10  795.12   20.20
   3  -1  10  796.62   20.20
   3  -1  10  797.72   20.40
   3   1  10  825.52   19.70
  -3   1 -10  773.92   20.40
   3   1  10  823.12   19.80
  -3   1 -10  842.32   20.20
   3   1  10  812.82   20.60
   3   1  10  778.52   20.40
   4  -1  10  110.19    4.40
  -4  -1 -10  105.69    4.60
   4  -1  10  113.99    4.70
  -4  -1 -10  116.99    4.50
   4  -1  10  105.09    4.50
   4   1  10  132.49    5.00
  -4   1 -10  107.99    4.80
  -4   1 -10  116.89    4.20
   4   1  10  114.19    4.10
   4   1  10  104.69    4.70
   4   1  10  112.19    3.90
   5  -1  10   14.40    2.10
   5  -1  10   14.80    2.20
  -5  -1 -10   18.10    2.60
  -5  -1 -10   19.70    2.20
   5  -1  10   13.20    1.90
  -5   1 -10   13.20    1.80
   5   1  10   14.30    2.20
   5   1  10   15.00    1.80
   5   1  10   18.40    2.40
  -5   1 -10   14.90    2.40
   6  -1  10  476.75   13.30
  -6  -1 -10  481.85   12.90
   6  -1  10  480.85   13.30
  -6  -1 -10  466.15   13.60
   6  -1  10  469.25   13.20
   6   1  10  492.45   12.70
   6   1  10  497.35   13.50
  -6   1 -10  495.25   13.60
   6   1  10  483.45   13.60
   7  -1  10  449.06   12.90
   7  -1  10  453.25   12.70
  -7  -1 -10  435.16   13.00
   7  -1  10  456.05   12.80
   7   1  10  437.86   12.90
   7   1  10  449.86   12.00
   7   1  10  472.15   13.30
  -7   1 -10  442.46   13.00
   8  -1  10  126.49    5.80
   8  -1  10  116.89    5.60
   8  -1  10  123.99    5.60
  -8  -1 -10  115.39    5.80
   8   1  10  116.99    5.90
  -8   1 -10  120.79    5.90
   9  -1  10   54.79    4.50
  -9  -1 -10   45.20    4.30
   9  -1  10   55.89    4.40
   9  -1  10   52.69    4.80
  -9   1 -10   63.09    5.20
   9   1  10   49.70    4.30
  10  -1  10  238.78    8.90
 -10  -1 -10  233.38    9.40
 -10   1 -10  236.38    9.20
 -10   1 -10  250.17    9.20
  10   1  10  240.78    8.80
  11  -1  10  162.28    8.00
  11  -1  10  155.18    7.90
 -11  -1 -10  153.78    8.30
 -11   1 -10  161.08    7.80
  11   1  10  153.58    7.60
 -11   1 -10  158.38    7.80
 -12  -1 -10   52.29    5.70
  12  -1  10   54.69    5.40
  12  -1  10   58.29    5.40
 -12   1 -10   54.59    5.30
 -12   1 -10   58.39    5.30
  12   1  10   62.29    5.40
  14  -2 -10   33.50    5.20
  14  -2 -10   30.90    5.10
 -14  -2  10   30.90    4.70
  14   2 -10   24.20    4.60
 -14   2  10   26.40    4.50
 -14   2  10   23.00    4.90
 -13  -2  10   86.99    6.80
  13  -2 -10   85.69    7.30
  13  -2 -10   83.29    6.30
 -13   2  10   84.69    6.90
 -13   2  10   92.59    7.30
  13   2 -10   77.69    5.90
 -12  -2  10   11.80    3.60
  12  -2 -10   10.00    3.80
  12  -2 -10   12.80    3.50
  12   2 -10   11.40    3.30
 -12   2  10   11.70    3.70
 -12   2  10   10.40    3.60
 -11  -2  10  720.13   19.80
 -11  -2  10  712.23   20.30
  11  -2 -10  787.12   20.90
  11  -2 -10  665.73   19.70
 -11   2  10  727.53   20.00
 -11   2  10  713.53   20.40
  11   2 -10  721.53   19.70
  11   2 -10  727.43   19.40
 -10  -2  10    8.00    2.70
  10  -2 -10    7.50    2.80
 -10  -2  10   11.90    3.40
  10  -2 -10    8.10    3.10
 -10  -2  10    8.50    2.80
 -10   2  10    7.00    3.20
  10   2 -10    7.10    2.60
 -10   2  10   10.20    3.40
  10   2 -10    6.50    2.60
  -9  -2  10   57.89    4.60
  -9  -2  10   62.49    4.50
  -9  -2  10   59.69    4.80
   9  -2 -10   58.89    4.70
   9  -2 -10   63.69    5.10
  -9   2  10   58.49    4.80
  -9   2  10   64.69    5.10
   9   2 -10   61.29    4.60
   9   2 -10   57.89    4.40
   8  -2 -10   11.70    2.30
   8  -2 -10    4.40    2.50
  -8  -2  10    7.40    2.90
  -8  -2  10    2.80    2.30
   8  -2 -10    0.60    2.40
  -8  -2  10    1.90    2.10
   8   2 -10    2.60    2.30
  -8   2  10    2.80    2.50
   8   2 -10    3.70    2.30
  -8   2  10    1.30    2.30
  -7  -2  10 1361.16   34.10
  -7  -2  10 1402.26   34.70
   7  -2 -10 1383.46   34.10
   7  -2 -10 1421.96   34.90
  -7  -2  10 1365.56   34.50
   7  -2 -10 1377.96   34.20
   7   2 -10 1397.76   34.10
   7   2 -10 1352.66   34.40
  -7   2  10 1399.46   34.60
  -7   2  10 1341.87   34.50
  -6  -2  10    4.60    2.40
   6  -2 -10    9.80    2.30
  -6  -2  10    8.00    2.10
   6  -2 -10    7.10    2.10
  -6  -2  10    3.90    1.90
   6  -2 -10    6.80    2.30
  -6   2  10    4.20    2.10
   6   2 -10    8.30    2.50
   6   2 -10    6.00    1.90
  -6   2  10    5.60    2.20
  -5  -2  10   37.90    3.10
   5  -2 -10   40.20    3.40
   5  -2 -10   40.40    3.40
  -5  -2  10   30.70    2.90
   5  -2 -10   40.50    3.20
  -5  -2  10   37.40    3.40
   5   2 -10   36.80    2.90
  -5   2  10   36.80    3.10
   5   2 -10   34.00    3.20
  -5   2  10   41.90    3.50
  -4  -2  10   45.00    3.30
   4  -2 -10   44.80    3.40
  -4  -2  10   43.60    3.10
  -4  -2  10   45.50    3.50
   4  -2 -10   44.20    3.70
   4  -2 -10   47.10    3.20
   4   2 -10   49.20    3.80
  -4   2  10   40.30    3.30
   4   2 -10   47.90    2.80
  -4   2  10   47.60    3.30
   3  -2 -10 1935.91   46.70
   3  -2 -10 1999.30   47.50
  -3  -2  10 1930.61   46.90
  -3  -2  10 1949.30   47.30
   3  -2 -10 1912.11   47.10
  -3  -2  10 1959.10   46.80
  -3   2  10 2028.00   46.80
   3   2 -10 1956.30   46.40
  -3   2  10 1869.41   47.20
   3   2 -10 1910.21   47.30
  -2  -2  10   50.49    3.10
   2  -2 -10   55.09    3.70
   2  -2 -10   50.59    3.00
  -2  -2  10   53.29    3.40
  -2  -2  10   46.10    3.00
   2  -2 -10   51.69    3.50
  -2   2  10   51.29    2.80
   2   2 -10   52.29    2.60
   2   2 -10   51.39    3.70
  -2   2  10   50.89    3.60
   1  -2 -10    5.40    2.00
  -1  -2  10    2.10    1.60
   1  -2 -10    2.40    1.50
  -1  -2  10    3.90    1.80
  -1  -2  10    7.60    1.50
   1  -2 -10    7.00    2.00
  -1   2  10    4.80    1.30
   1   2 -10    5.40    1.20
   1   2 -10    6.00    2.00
  -1   2  10    3.80    1.80
   0  -2  10    3.00    1.20
   0  -2  10    2.80    1.50
   0  -2 -10    3.90    1.30
   0  -2 -10    2.60    1.80
   0  -2  10    5.40    1.40
   0  -2 -10    0.90    1.60
   0  -2  10    3.10    1.70
   0  -2 -10    3.10    1.50
   0   2  10    3.10    1.80
   0   2 -10    0.60    1.80
   0   2 -10    3.60    1.70
   0   2  10    4.10    1.10
   1  -2  10 1636.44   41.20
   1  -2  10 1654.63   40.70
  -1  -2 -10 1679.83   41.40
  -1  -2 -10 1738.63   41.80
   1  -2  10 1740.93   40.60
   1  -2  10 1675.83   41.10
  -1  -2 -10 1686.23   40.90
   1   2  10 1667.43   40.90
  -1   2 -10 1783.42   41.50
   1   2  10 1760.72   40.30
   1   2  10 1653.23   41.30
   2  -2  10    1.80    1.50
  -2  -2 -10    3.60    1.70
   2  -2  10    2.20    1.20
  -2  -2 -10    2.00    1.70
  -2  -2 -10    3.50    1.80
   2  -2  10    2.90    1.90
  -2   2 -10   10.90    2.10
   2   2  10    3.20    1.60
   2   2  10    5.10    2.10
  -2   2 -10    6.20    2.10
  -3  -2 -10   25.50    2.90
   3  -2  10   23.30    1.90
  -3  -2 -10   25.90    2.50
  -3  -2 -10   20.60    2.50
   3  -2  10   20.50    2.40
   3  -2  10   23.40    2.40
  -3   2 -10   24.70    2.50
   3   2  10   22.30    2.20
   3   2  10   21.70    2.70
  -3   2 -10   20.50    2.50
   4  -2  10    7.10    2.00
  -4  -2 -10    3.40    1.90
   4  -2  10    4.10    1.90
  -4  -2 -10    1.30    1.80
   4  -2  10    2.20    1.40
  -4  -2 -10   -0.10    2.20
   4   2  10    1.70    1.70
   4   2  10   -0.60    2.00
  -4   2 -10    0.60    1.80
  -4   2 -10    0.70    2.20
   5  -2  10 1104.99   27.40
   5  -2  10 1057.59   26.80
   5  -2  10 1096.39   27.50
  -5  -2 -10 1067.49   27.30
  -5  -2 -10 1081.79   27.70
   5   2  10 1100.29   27.00
   5   2  10 1127.09   27.60
  -5   2 -10 1065.69   27.50
   6  -2  10    2.40    2.40
  -6  -2 -10    0.70    2.50
   6  -2  10    5.90    2.60
   6  -2  10    1.30    1.60
  -6  -2 -10    2.80    2.10
  -6   2 -10    3.70    2.50
   6   2  10    0.50    2.40
   7  -2  10   71.49    4.60
   7  -2  10   61.19    4.00
  -7  -2 -10   67.79    4.80
   7  -2  10   62.09    4.80
  -7  -2 -10   70.69    4.20
   7   2  10   64.79    4.90
  -7   2 -10   59.69    4.80
   8  -2  10   22.10    2.80
  -8  -2 -10   21.40    3.70
   8  -2  10   27.50    3.70
   8  -2  10   20.20    3.60
   8   2  10   30.60    3.70
  -8   2 -10   19.70    3.30
   9  -2  10  440.36   13.50
   9  -2  10  424.36   12.70
  -9  -2 -10  416.96   13.80
   9  -2  10  433.46   13.30
   9   2  10  441.56   13.10
  -9   2 -10  406.86   13.00
  10  -2  10   23.00    4.30
 -10  -2 -10   18.10    4.10
  10  -2  10   17.90    3.30
  10   2  10   24.40    4.00
 -10   2 -10   19.20    4.20
 -10   2 -10   16.20    3.40
  11  -2  10   63.09    5.90
  11  -2  10   66.79    5.90
 -11  -2 -10   71.39    6.30
  11   2  10   63.19    5.20
 -11   2 -10   72.29    6.00
 -11   2 -10   61.39    5.40
 -13  -3  10  243.48   10.90
  13  -3 -10  241.18   10.80
 -13   3  10  231.58   10.40
  13   3 -10  231.08   11.20
 -13   3  10  239.58   10.90
 -12  -3  10  100.29    7.70
  12  -3 -10  100.79    7.50
  12  -3 -10   90.39    7.10
 -12   3  10   91.29    7.10
  12   3 -10   95.89    7.00
 -12   3  10  103.39    7.60
  11  -3 -10   20.10    4.20
 -11  -3  10   16.10    4.20
 -11  -3  10    9.50    4.20
  11  -3 -10   11.10    3.70
  11   3 -10   13.30    4.00
 -11   3  10   13.30    4.10
 -11   3  10   17.50    4.40
  11   3 -10   17.00    3.90
 -10  -3  10   37.20    4.60
 -10  -3  10   36.70    4.80
  10  -3 -10   30.50    3.90
  10  -3 -10   32.80    4.30
 -10   3  10   33.40    4.60
 -10   3  10   36.90    4.60
  10   3 -10   30.10    4.10
  10   3 -10   35.50    4.30
  -9  -3  10  465.15   14.50
   9  -3 -10  465.65   14.30
  -9  -3  10  466.25   14.70
   9  -3 -10  458.35   13.90
   9   3 -10  432.46   13.90
  -9   3  10  476.85   14.30
   9   3 -10  446.36   13.50
  -9   3  10  458.15   14.40
  -8  -3  10  369.26   12.20
   8  -3 -10  348.37   11.50
   8  -3 -10  358.96   11.90
  -8  -3  10  376.86   12.00
  -8   3  10  351.76   12.00
   8   3 -10  350.86   11.00
   8   3 -10  357.16   11.80
  -8   3  10  375.56   11.90
  -7  -3  10   12.60    3.50
   7  -3 -10   15.10    2.90
   7  -3 -10   14.60    3.00
   7  -3 -10   23.00    3.40
  -7  -3  10   18.20    3.20
  -7   3  10   13.40    3.00
   7   3 -10   14.50    3.30
   7   3 -10   13.40    2.90
  -7   3  10   13.70    3.30
   6  -3 -10  146.79    6.50
   6  -3 -10  169.18    6.70
   6  -3 -10  144.59    6.70
  -6  -3  10  150.88    7.20
  -6  -3  10  153.38    5.80
  -6  -3  10  151.28    6.60
  -6   3  10  152.58    7.10
   6   3 -10  150.98    6.90
  -6   3  10  152.98    6.40
   6   3 -10  154.58    6.20
  -5  -3  10  912.51   23.10
  -5  -3  10  920.81   24.30
  -5  -3  10  901.61   23.70
   5  -3 -10  910.61   24.10
   5  -3 -10  920.71   23.90
   5  -3 -10  920.81   23.70
   5   3 -10  892.51   24.10
  -5   3  10  946.61   23.60
  -5   3  10  908.21   24.20
   5   3 -10  918.41   23.30
   4  -3 -10  202.58    7.50
  -4  -3  10  182.18    6.40
   4  -3 -10  196.98    7.10
   4  -3 -10  199.58    7.50
  -4  -3  10  195.88    6.90
  -4  -3  10  200.48    7.80
  -4   3  10  191.18    7.70
   4   3 -10  201.08    6.80
   4   3 -10  184.28    7.60
  -3  -3  10    2.40    1.90
   3  -3 -10    1.40    2.20
  -3  -3  10    0.30    1.70
   3  -3 -10   -0.60    2.10
  -3  -3  10   -0.50    2.50
   3  -3 -10   -0.20    2.20
   3   3 -10    0.70    2.60
  -3   3  10    1.60    2.30
   3   3 -10    1.60    1.90
  -2  -3  10  139.69    5.30
   2  -3 -10  133.49    5.90
  -2  -3  10  133.49    6.00
   2  -3 -10  142.09    6.20
  -2  -3  10  141.79    5.40
   2  -3 -10  152.08    5.80
   2   3 -10  144.19    6.40
   2   3 -10  142.29    5.20
  -2   3  10  135.79    6.20
  -1  -3  10  760.72   20.30
   1  -3 -10  810.22   21.40
   1  -3 -10  814.72   20.90
  -1  -3  10  788.02   21.20
  -1  -3  10  796.12   20.60
   1  -3 -10  817.42   21.40
  -1   3  10  796.72   21.30
   1   3 -10  815.22   21.50
   1   3 -10  874.91   22.30
   0  -3 -10   74.59    4.80
   0  -3 -10   71.49    4.20
   0  -3 -10   70.79    4.50
   0  -3  10   74.39    4.80
   0  -3  10   72.89    3.50
   0  -3  10   73.79    4.10
   0   3 -10   77.59    5.00
   0   3  10   77.09    4.80
   1  -3  10   18.20    2.80
  -1  -3 -10   23.50    3.00
   1  -3  10   27.20    2.90
   1  -3  10   23.50    2.00
  -1  -3 -10   24.50    3.00
   1   3  10   22.70    2.90
  -1   3 -10   21.60    3.10
   1   3  10   25.90    2.90
  -2  -3 -10  262.87    9.10
   2  -3  10  272.27    8.60
   2  -3  10  268.17    7.60
  -2  -3 -10  275.27    9.40
   2  -3  10  263.57    9.00
   2   3  10  264.97    9.00
   2   3  10  268.17    8.70
  -2   3 -10  284.87    9.10
  -3  -3 -10  562.34   15.30
  -3  -3 -10  536.95   15.40
  -3  -3 -10  562.44   15.90
   3  -3  10  530.25   13.90
   3  -3  10  550.44   15.10
   3  -3  10  541.75   15.20
   3   3  10  542.85   15.20
  -3   3 -10  546.55   15.30
   3   3  10  536.15   15.00
  -3   3 -10  557.94   15.20
  -4  -3 -10  132.29    6.30
  -4  -3 -10  141.09    6.80
   4  -3  10  139.29    5.70
  -4  -3 -10  134.39    6.40
   4  -3  10  126.69    4.50
   4  -3  10  135.79    6.00
   4   3  10  132.19    6.20
  -4   3 -10  136.19    6.30
   4   3  10  126.19    5.70
   5  -3  10    7.80    2.70
  -5  -3 -10   14.10    3.20
   5  -3  10    8.00    1.70
   5  -3  10    5.80    2.90
  -5  -3 -10    7.70    2.90
  -5  -3 -10    5.40    3.20
   5   3  10    6.70    3.00
   5   3  10    8.60    2.70
  -5   3 -10    9.30    2.90
   6  -3  10  118.69    4.70
   6  -3  10  112.19    5.90
   6  -3  10  125.89    6.30
  -6  -3 -10  125.79    6.30
  -6  -3 -10  121.29    6.70
   6   3  10  128.09    6.40
  -6   3 -10  124.19    6.30
   6   3  10  121.79    5.90
  -7  -3 -10  289.47    9.90
   7  -3  10  300.37   10.50
   7  -3  10  286.27    8.70
   7  -3  10  293.77   10.30
  -7  -3 -10  279.37   10.90
   7   3  10  289.67   10.00
  -7   3 -10  291.77   10.10
   8  -3  10   19.40    2.70
  -8  -3 -10   17.60    4.20
   8  -3  10   23.60    4.00
   8  -3  10   23.70    4.20
  -8   3 -10   23.80    3.90
   8   3  10   19.50    3.70
  -9  -3 -10   14.60    4.30
   9  -3  10   18.90    4.20
   9   3  10   23.80    4.00
  -9   3 -10   23.30    3.80
  -9   3 -10   13.10    3.90
 -10  -3 -10   49.50    5.90
  10  -3  10   53.29    5.50
 -10   3 -10   48.60    4.80
  10   3  10   53.39    5.00
  10  -4 -10  325.57   12.00
  10  -4 -10  302.67   12.80
 -10  -4  10  338.87   14.10
 -10  -4  10  331.47   12.40
  10   4 -10  314.27   11.60
  10   4 -10  294.77   11.80
 -10   4  10  305.57   12.40
  -9  -4  10   -2.20    4.00
   9  -4 -10    2.70    3.30
   9  -4 -10    0.30    3.70
  -9  -4  10    2.60    3.70
  -9   4  10    2.80    4.10
   9   4 -10   -1.60    3.70
   9   4 -10   -0.50    3.80
   8  -4 -10  166.18    8.10
   8  -4 -10  185.38    8.40
  -8  -4  10  189.68    9.40
  -8  -4  10  173.18    8.50
  -8   4  10  170.98    8.80
   8   4 -10  170.48    8.70
   8   4 -10  176.68    8.20
  -7  -4  10   70.09    6.00
  -7  -4  10   63.09    5.70
   7  -4 -10   64.09    5.30
   7  -4 -10   70.79    5.80
   7   4 -10   55.29    4.80
  -7   4  10   54.19    5.10
   7   4 -10   61.59    5.50
   6  -4 -10  334.07   11.50
  -6  -4  10  352.06   12.20
  -6  -4  10  356.06   11.50
   6  -4 -10  347.07   11.80
   6  -4 -10  336.07   11.50
   6   4 -10  331.67   11.10
   6   4 -10  332.67   12.10
  -6   4  10  337.37   12.10
   5  -4 -10   11.20    3.50
   5  -4 -10   14.10    3.50
  -5  -4  10    5.50    2.70
   5  -4 -10   16.40    3.30
  -5  -4  10   16.80    4.10
   5   4 -10   19.10    3.50
   5   4 -10   11.40    3.80
  -5   4  10    9.00    4.00
  -4  -4  10  171.08    6.90
   4  -4 -10  173.68    7.60
  -4  -4  10  162.78    7.90
   4  -4 -10  167.18    7.60
   4  -4 -10  176.48    7.70
   4   4 -10  186.08    7.40
  -4   4  10  168.58    8.10
   4   4 -10  173.18    8.30
   3  -4 -10   40.70    4.00
   3  -4 -10   36.80    4.50
  -3  -4  10   34.10    3.20
  -3  -4  10   42.80    4.60
   3  -4 -10   36.70    3.90
   3   4 -10   39.30    4.60
   3   4 -10   45.60    3.80
  -3   4  10   39.30    4.50
   2  -4 -10  192.58    8.10
  -2  -4  10  180.08    6.70
   2  -4 -10  210.48    7.70
   2  -4 -10  190.88    8.00
  -2  -4  10  193.28    8.40
   2   4 -10  184.28    8.40
  -2   4  10  196.98    8.40
   1  -4 -10   26.80    3.90
  -1  -4  10   31.10    4.10
   1  -4 -10   25.80    3.50
  -1  -4  10   22.30    2.50
   1  -4 -10   32.00    3.90
   1   4 -10   28.50    4.10
  -1   4  10   24.50    3.60
   0  -4  10  246.48    8.10
   0  -4 -10  243.18    9.20
   0  -4  10  236.58    9.20
   0  -4 -10  239.38    9.50
   0  -4  10  226.48    7.30
   0   4  10  239.48    9.10
   0   4  10  242.88    8.90
   0   4 -10  226.88    9.20
   1  -4  10   10.70    3.50
  -1  -4 -10    1.60    3.50
   1  -4  10    5.10    2.70
  -1  -4 -10    2.00    2.80
   1  -4  10    4.80    1.70
   1   4  10   -1.50    2.70
  -1   4 -10    0.90    3.00
   1   4  10    0.50    2.80
  -2  -4 -10  248.58    9.50
   2  -4  10  245.48    8.50
   2  -4  10  233.48    6.90
   2  -4  10  232.68    9.00
  -2  -4 -10  244.18    9.70
   2   4  10  233.48    8.90
  -2   4 -10  241.18    9.30
   2   4  10  234.58    9.00
   3  -4  10    1.20    1.40
   3  -4  10   -1.00    2.70
  -3  -4 -10    2.10    3.50
  -3  -4 -10    0.00    3.00
   3   4  10   -1.20    3.20
   3   4  10   -0.40    3.20
  -3   4 -10    1.60    3.50
  -3   4 -10    2.50    2.90
   4  -4  10  371.46   11.90
  -4  -4 -10  395.36   12.80
  -4  -4 -10  386.46   13.00
   4  -4  10  374.96    9.90
  -4   4 -10  380.36   12.40
   4   4  10  364.96   12.10
   4   4  10  367.76   12.10
  -5  -4 -10    6.40    3.70
   5  -4  10    1.90    3.30
  -5  -4 -10    6.70    3.50
   5  -4  10    5.10    1.60
   5   4  10    4.90    3.50
  -5   4 -10    4.80    3.50
   5   4  10    4.30    3.10
   6  -4  10   77.49    3.70
  -6  -4 -10   92.99    6.80
   6  -4  10   73.69    6.20
   6   4  10   82.29    6.20
   6   4  10   74.79    5.70
  -6   4 -10   88.39    6.60
  -7  -4 -10    4.10    3.70
  -7   4 -10    0.60    3.70
   7   4  10    2.50    3.70
  -7   4 -10    8.20    4.20
   7   4  10    9.00    4.00
  -4  -5  10   77.39    6.70
   4  -5 -10   78.79    6.60
  -4   5  10   83.69    7.30
   3  -5 -10   13.70    4.90
  -3  -5  10   12.10    3.20
  -3  -5  10    7.30    4.40
   3  -5 -10   13.40    4.40
   3  -5 -10   12.40    3.90
   3   5 -10    9.50    4.50
  -3   5  10   10.90    4.20
  -2  -5  10   46.60    3.80
  -2  -5  10   32.60    5.00
   2  -5 -10   54.69    6.10
   2  -5 -10   47.30    4.80
   2   5 -10   59.59    6.00
  -2   5  10   48.40    5.20
  -2   5  10   40.40    5.00
  -1  -5  10  145.59    6.20
   1  -5 -10  169.28    8.30
   1  -5 -10  158.68    9.20
  -1  -5  10  157.08    8.70
  -1   5  10  137.39    7.70
  -1   5  10  159.98    8.40
   1   5 -10  140.99    8.40
   0  -5 -10  112.69    9.40
   0  -5  10  134.69    8.10
   0  -5 -10  128.69    7.80
   0  -5  10  126.59    5.30
   0   5  10  131.19    7.80
   0   5 -10  129.79    8.20
   0   5  10  109.49    7.70
   1  -5  10    1.40    1.80
  -1  -5 -10    2.10    3.40
   1  -5  10   -0.60    3.90
   1   5  10    1.70    4.00
  -1   5 -10   -2.80    3.80
   1   5  10    1.20    4.00
  15   0 -11  465.85   14.80
 -15   0  11  436.86   15.10
 -14   0  11    1.60    3.40
  14   0 -11    0.70    3.80
  13   0 -11  323.17   11.10
 -13   0  11  310.57   11.50
 -12   0  11    2.80    3.00
  12   0 -11    0.50    3.00
  11   0 -11  871.41   22.90
 -11   0  11  866.71   23.50
  10   0 -11    1.80    1.90
 -10   0  11    0.90    2.50
  10   0 -11    0.90    2.50
  -9   0  11  478.35   14.10
  -9   0  11  476.95   12.80
   9   0 -11  469.95   13.30
   9   0 -11  489.05   13.20
   8   0 -11    0.40    2.20
   8   0 -11    0.30    1.90
   8   0 -11    1.20    1.80
  -8   0  11    0.30    1.50
  -8   0  11    1.60    1.50
  -8   0  11    2.30    2.20
   7   0 -11 1106.79   29.30
  -7   0  11 1273.87   29.80
   7   0 -11 1125.19   29.10
  -7   0  11 1175.58   29.90
  -7   0  11 1283.57   28.90
  -7   0  11 1164.48   28.80
   7   0 -11 1156.98   30.00
  -6   0  11   -2.10    1.90
   6   0 -11   -0.30    1.30
  -6   0  11    2.10    1.20
  -6   0  11    1.00    1.30
   6   0 -11    0.30    1.70
   6   0 -11    4.20    1.80
  -6   0  11    0.00    1.60
  -5   0  11 1139.79   28.40
   5   0 -11 1111.99   28.50
  -5   0  11 1156.28   27.40
  -5   0  11 1134.69   28.30
   5   0 -11 1140.19   28.20
   5   0 -11 1103.89   27.60
  -5   0  11 1156.18   27.50
   4   0 -11    1.20    1.50
  -4   0  11    1.90    1.10
  -4   0  11   -1.60    1.60
   4   0 -11    0.30    1.60
  -4   0  11   -1.30    1.00
   4   0 -11    0.60    1.10
  -4   0  11   -0.70    1.30
  -3   0  11  901.21   22.60
   3   0 -11  887.81   22.80
   3   0 -11  914.11   21.80
  -3   0  11  873.31   22.60
  -3   0  11  922.91   22.00
  -3   0  11  911.51   22.00
   2   0 -11    1.80    1.30
  -2   0  11    0.60    1.10
   2   0 -11    1.20    1.10
  -2   0  11    1.30    1.30
   2   0 -11    0.60    1.30
   2   0 -11    1.40    0.80
  -2   0  11    0.50    1.30
  -1   0  11 2637.44   62.69
   1   0 -11 2685.63   62.39
   1   0 -11 2581.94   62.79
  -1   0  11 2650.03   62.29
  -1   0  11 2597.74   62.49
   1   0 -11 2644.34   62.79
   1   0 -11 2633.54   61.59
   0   0 -11    0.90    0.50
   0   0  11    1.30    1.30
   0   0  11    0.70    1.20
   0   0 -11    0.40    1.20
   0   0  11    2.50    1.30
   0   0 -11   -0.60    1.30
   0   0 -11    0.80    1.10
   1   0  11  999.20   24.80
  -1   0 -11  988.40   24.60
   1   0  11  995.40   24.50
   1   0  11  998.10   24.50
  -1   0 -11 1008.50   24.80
   2   0  11   -0.30    1.40
  -2   0 -11    1.00    1.30
  -2   0 -11    0.10    1.50
   2   0  11    1.00    1.40
   2   0  11    0.50    1.50
  -3   0 -11 1042.10   26.10
  -3   0 -11 1050.99   25.90
   3   0  11 1069.29   26.20
   3   0  11 1049.00   26.00
   3   0  11 1042.10   25.90
  -4   0 -11    0.90    1.50
  -4   0 -11    1.30    1.60
   4   0  11    0.30    1.60
   4   0  11    0.60    1.60
   4   0  11    1.00    1.80
   5   0  11  260.87    8.20
  -5   0 -11  254.87    8.30
   5   0  11  265.47    8.30
  -5   0 -11  262.17    7.70
   5   0  11  257.47    7.90
  -6   0 -11   -0.60    1.90
   6   0  11    1.60    2.00
   6   0  11    0.30    2.10
   6   0  11    0.70    1.90
   7   0  11  745.33   19.90
  -7   0 -11  742.43   20.10
   7   0  11  767.82   20.20
   7   0  11  764.72   19.60
   8   0  11    1.30    2.50
   8   0  11    2.20    2.50
  -8   0 -11   -2.20    2.60
   8   0  11   -1.40    2.30
   9   0  11   64.79    5.20
  -9   0 -11   62.69    4.90
   9   0  11   61.59    4.60
   9   0  11   66.99    5.50
 -10   0 -11   -2.00    2.90
  10   0  11    4.30    3.10
 -10   0 -11    2.30    3.30
  10   0  11   -3.20    2.90
  11   0  11  375.76   12.90
 -11   0 -11  402.56   13.10
  11   0  11  417.96   13.70
 -11   0 -11  403.36   12.80
 -12   0 -11   -3.80    3.60
  12   0  11   -3.00    3.70
 -15  -1  11   55.69    5.60
  15  -1 -11   57.89    5.80
  15   1 -11   48.50    5.10
 -15   1  11   60.19    6.30
  14  -1 -11  161.48    8.40
 -14  -1  11  161.88    8.30
  14   1 -11  177.68    7.90
 -14   1  11  152.48    8.20
  13  -1 -11  347.97   12.00
 -13  -1  11  339.37   12.80
 -13  -1  11  374.76   12.20
 -13   1  11  346.47   12.50
  13   1 -11  360.76   12.00
 -12  -1  11   67.99    5.30
 -12  -1  11   64.59    5.10
  12  -1 -11   65.39    6.30
  12  -1 -11   66.19    5.20
 -12   1  11   63.89    4.90
 -12   1  11   65.69    5.50
  12   1 -11   64.99    5.00
  11  -1 -11  272.67   10.20
 -11  -1  11  271.57    9.20
  11  -1 -11  264.17    9.40
 -11  -1  11  265.07    9.60
 -11   1  11  262.97    9.60
  11   1 -11  262.37    9.30
 -11   1  11  264.17    9.00
  10  -1 -11  532.35   14.90
 -10  -1  11  519.95   14.70
  10  -1 -11  562.04   15.90
 -10  -1  11  501.45   15.10
 -10   1  11  507.85   14.60
  10   1 -11  528.15   14.80
  10   1 -11  525.45   14.40
 -10   1  11  512.25   15.20
  -9  -1  11  631.24   16.90
  -9  -1  11  597.04   16.20
   9  -1 -11  579.24   15.80
   9  -1 -11  601.84   17.00
  -9  -1  11  584.24   16.60
   9  -1 -11  578.04   16.20
   9   1 -11  598.34   16.10
  -9   1  11  575.24   16.00
   9   1 -11  587.14   16.00
  -9   1  11  598.74   16.80
  -8  -1  11   19.80    2.90
  -8  -1  11   16.10    2.60
   8  -1 -11   17.90    3.10
   8  -1 -11   16.40    2.30
  -8  -1  11   11.50    2.50
   8  -1 -11   13.70    2.30
   8   1 -11   13.70    2.30
   8   1 -11   12.10    2.20
  -8   1  11   17.10    3.00
  -8   1  11   25.00    2.70
  -7  -1  11  325.07    9.70
   7  -1 -11  324.47    9.50
   7  -1 -11  333.57   10.50
  -7  -1  11  348.57   10.30
  -7  -1  11  320.97    9.90
   7  -1 -11  321.87    9.60
  -7   1  11  322.27    9.60
   7   1 -11  326.07    9.40
   7   1 -11  319.87    9.70
  -7   1  11  329.37   10.30
   6  -1 -11  891.61   22.70
   6  -1 -11  870.01   21.70
  -6  -1  11  865.41   21.90
  -6  -1  11  847.12   22.10
   6  -1 -11  837.82   21.90
  -6  -1  11  864.01   22.30
  -6   1  11  856.41   21.90
   6   1 -11  882.91   21.60
  -6   1  11  849.72   22.30
   6   1 -11  866.41   22.00
   5  -1 -11  373.76   11.30
   5  -1 -11  368.66   10.70
  -5  -1  11  383.06   10.90
   5  -1 -11  372.76   10.40
  -5  -1  11  393.46   10.90
  -5  -1  11  385.36   10.60
   5   1 -11  372.16   10.70
   5   1 -11  388.56   10.30
  -5   1  11  387.96   10.90
  -5   1  11  374.56   10.60
   4  -1 -11    1.80    1.70
  -4  -1  11    0.50    1.50
  -4  -1  11    1.10    1.50
   4  -1 -11    2.50    1.40
   4  -1 -11    2.70    1.60
  -4  -1  11   -0.40    1.50
   4  -1 -11    2.20    0.90
   4   1 -11    1.80    1.70
   4   1 -11    2.90    1.30
  -4   1  11    1.50    1.50
  -4   1  11    2.20    1.80
  -4   1  11    1.40    1.60
  -3  -1  11 1178.38   29.50
  -3  -1  11 1163.38   28.30
   3  -1 -11 1178.88   29.90
  -3  -1  11 1179.28   29.40
   3  -1 -11 1214.08   28.90
   3  -1 -11 1160.48   29.50
  -3  -1  11 1228.08   29.30
   3  -1 -11 1231.98   28.50
  -3   1  11 1183.38   29.30
   3   1 -11 1174.88   29.60
   3   1 -11 1212.68   28.70
  -3   1  11 1207.78   29.40
  -3   1  11 1214.08   29.40
  -2  -1  11  841.72   21.50
   2  -1 -11  845.82   21.90
  -2  -1  11  853.61   21.50
   2  -1 -11  856.91   20.90
   2  -1 -11  859.81   20.70
  -2  -1  11  861.51   21.40
   2  -1 -11  839.02   21.60
  -2  -1  11  852.31   20.50
   2   1 -11  859.31   20.60
  -2   1  11  881.01   21.40
   2   1 -11  855.01   21.70
  -2   1  11  855.31   21.50
  -2   1  11  857.21   21.50
  -1  -1  11  352.36   10.00
   1  -1 -11  360.46   10.50
  -1  -1  11  358.26    9.90
   1  -1 -11  360.16    9.30
  -1  -1  11  375.96   10.00
  -1  -1  11  363.16    9.30
   1  -1 -11  374.06   10.30
   1  -1 -11  368.76    9.40
  -1   1  11  356.06   10.00
  -1   1  11  361.96   10.10
   1   1 -11  348.27    8.90
   1   1 -11  351.36   10.10
  -1   1  11  362.86    9.70
   0  -1  11   27.60    2.30
   0  -1 -11   28.50    1.90
   0  -1  11   29.70    2.00
   0  -1  11   29.40    2.40
   0  -1  11   29.50    2.50
   0  -1 -11   25.70    2.10
   0  -1 -11   29.10    2.60
   0  -1 -11   28.30    2.50
   0   1 -11   27.00    2.40
   0   1 -11   28.90    2.50
   0   1  11   27.50    2.20
   0   1  11   26.70    2.40
   0   1  11   27.40    2.70
  -1  -1 -11  765.12   19.40
  -1  -1 -11  747.43   18.70
   1  -1  11  740.93   18.90
   1  -1  11  742.33   19.00
  -1  -1 -11  723.83   19.00
   1  -1  11  746.43   18.60
   1   1  11  764.72   18.30
   1   1  11  750.12   19.10
  -1   1 -11  731.93   19.00
   1   1  11  731.73   19.00
   1   1  11  766.82   18.50
  -1   1 -11  756.72   19.10
  -2  -1 -11  592.04   15.40
   2  -1  11  564.74   15.00
  -2  -1 -11  575.14   14.80
   2  -1  11  552.54   14.80
  -2  -1 -11  586.84   15.10
   2  -1  11  567.34   14.60
   2   1  11  579.04   14.50
   2   1  11  564.84   15.20
  -2   1 -11  568.94   15.00
  -2   1 -11  588.94   15.00
   2   1  11  559.34   15.00
   2   1  11  559.84   14.20
   3  -1  11  327.47    9.40
  -3  -1 -11  321.87    9.40
   3  -1  11  337.97    9.30
   3  -1  11  326.67    9.40
  -3  -1 -11  341.87    9.50
  -3   1 -11  331.77    9.30
   3   1  11  343.07    9.00
  -3   1 -11  312.47    9.50
   3   1  11  310.77    9.50
   3   1  11  339.07    9.80
   4  -1  11   29.60    2.50
   4  -1  11   26.60    2.60
   4  -1  11   29.80    2.50
  -4  -1 -11   38.20    3.00
  -4  -1 -11   27.60    2.50
   4   1  11   35.30    3.40
   4   1  11   33.50    2.60
  -4   1 -11   30.90    2.90
   4   1  11   37.80    3.00
  -4   1 -11   29.80    2.40
   5  -1  11  243.48    7.80
  -5  -1 -11  247.28    7.60
  -5  -1 -11  242.08    7.90
   5  -1  11  238.48    7.80
   5  -1  11  236.48    7.70
   5   1  11  242.38    7.90
   5   1  11  257.37    7.30
  -5   1 -11  251.17    7.30
  -5   1 -11  249.08    8.20
   5   1  11  250.97    8.20
   6  -1  11  273.57    8.80
   6  -1  11  267.57    8.60
  -6  -1 -11  270.87    9.10
  -6  -1 -11  297.37    8.50
   6  -1  11  273.27    8.80
   6   1  11  287.57    9.20
   6   1  11  282.17    8.90
  -6   1 -11  269.97    8.90
   6   1  11  276.77    8.00
   7  -1  11   61.29    4.50
   7  -1  11   54.29    4.40
  -7  -1 -11   53.59    4.40
   7  -1  11   54.79    4.20
  -7   1 -11   53.09    4.60
   7   1  11   57.59    4.60
   7   1  11   67.79    5.20
   8  -1  11   24.90    3.10
   8  -1  11   19.50    3.00
  -8  -1 -11   28.10    3.80
   8  -1  11   25.90    3.40
   8   1  11   25.80    3.60
  -8   1 -11   25.10    3.30
   9  -1  11  349.37   11.10
   9  -1  11  340.67   11.30
  -9  -1 -11  326.57   11.50
   9  -1  11  351.46   11.30
   9   1  11  348.17   11.30
  -9   1 -11  347.07   11.40
  10  -1  11   99.49    6.10
 -10  -1 -11  110.19    6.90
 -10   1 -11  109.49    6.50
 -10   1 -11   95.79    6.40
  10   1  11  105.19    6.40
  11  -1  11   31.50    4.40
 -11  -1 -11   42.60    5.20
  11  -1  11   35.40    4.70
 -11   1 -11   28.00    4.50
  11   1  11   26.60    4.10
 -11   1 -11   32.20    4.60
  12  -1  11   33.70    4.80
 -12   1 -11   35.00    4.90
 -12   1 -11   37.80    5.30
 -14  -2  11   51.49    5.60
  14  -2 -11   57.09    6.10
  14  -2 -11   46.40    5.50
  14   2 -11   47.90    5.30
 -14   2  11   47.20    5.90
 -14   2  11   43.50    5.10
  13  -2 -11   11.70    4.10
 -13  -2  11   16.40    4.30
  13  -2 -11   18.10    4.20
  13   2 -11   17.60    4.20
 -13   2  11   13.20    4.30
 -13   2  11   13.00    4.00
 -12  -2  11  562.64   16.60
  12  -2 -11  555.44   16.50
  12  -2 -11  579.34   17.20
 -12  -2  11  553.74   16.10
  12   2 -11  526.85   16.00
 -12   2  11  530.85   16.80
 -12   2  11  531.45   16.30
  11  -2 -11   17.70    3.80
 -11  -2  11   21.70    4.00
 -11  -2  11   21.70    3.60
  11  -2 -11   19.80    3.80
 -11   2  11   17.70    3.50
 -11   2  11   12.40    3.50
  11   2 -11   20.90    3.40
  11   2 -11   18.90    3.60
 -10  -2  11   34.30    3.70
  10  -2 -11   42.60    4.30
 -10  -2  11   34.90    4.00
  10  -2 -11   37.60    4.20
 -10  -2  11   32.90    4.10
  10   2 -11   39.60    4.00
  10   2 -11   36.70    3.80
 -10   2  11   37.20    4.00
 -10   2  11   38.50    4.40
  -9  -2  11   13.20    3.20
  -9  -2  11   17.70    3.40
  -9  -2  11    7.70    2.70
   9  -2 -11    6.10    3.00
   9  -2 -11    6.70    2.90
   9   2 -11    9.00    2.60
   9   2 -11   10.30    2.70
  -9   2  11    9.60    2.90
  -9   2  11   19.70    3.50
   8  -2 -11 1054.09   26.80
  -8  -2  11 1067.99   27.60
  -8  -2  11 1030.50   26.90
   8  -2 -11 1109.19   27.90
  -8  -2  11 1058.49   27.30
   8  -2 -11 1045.40   27.00
   8   2 -11 1082.49   26.90
   8   2 -11 1043.40   27.10
  -8   2  11 1052.69   27.40
  -8   2  11 1035.10   27.30
   7  -2 -11    5.60    2.50
  -7  -2  11    0.90    2.50
  -7  -2  11    2.30    2.10
   7  -2 -11    2.80    2.10
   7  -2 -11    1.70    2.20
  -7  -2  11    1.30    2.20
   7   2 -11    0.10    2.30
  -7   2  11    0.70    2.30
   7   2 -11    1.90    2.10
  -7   2  11    1.70    2.40
  -6  -2  11    7.60    2.30
  -6  -2  11    5.70    2.20
   6  -2 -11    1.70    2.10
   6  -2 -11    3.70    2.10
  -6  -2  11    3.00    2.50
   6  -2 -11   13.50    2.40
  -6   2  11    1.80    2.10
   6   2 -11    4.00    1.90
  -6   2  11    5.20    2.40
   6   2 -11    1.30    2.20
  -5  -2  11   13.80    2.40
  -5  -2  11   13.20    2.30
   5  -2 -11   22.10    2.50
   5  -2 -11   17.70    2.70
   5  -2 -11   15.70    2.50
  -5  -2  11   16.20    2.70
   5   2 -11   17.60    2.20
   5   2 -11   14.60    2.60
  -5   2  11   13.50    2.40
  -5   2  11   16.20    2.70
  -4  -2  11 1543.45   38.70
  -4  -2  11 1580.14   38.50
   4  -2 -11 1558.64   38.30
   4  -2 -11 1588.34   38.80
   4  -2 -11 1635.64   39.30
  -4  -2  11 1540.55   38.90
   4   2 -11 1492.75   38.80
  -4   2  11 1629.54   38.60
   4   2 -11 1639.94   38.10
  -4   2  11 1574.74   38.90
  -3  -2  11   13.60    2.30
  -3  -2  11   20.10    2.30
   3  -2 -11   22.30    2.70
  -3  -2  11   19.00    2.30
   3  -2 -11   19.20    2.50
   3  -2 -11   23.60    2.30
   3   2 -11   19.70    2.50
  -3   2  11   18.00    2.40
  -3   2  11   19.50    2.20
   3   2 -11   23.20    2.00
   2  -2 -11    4.90    2.10
  -2  -2  11    5.50    1.70
   2  -2 -11    6.40    1.70
  -2  -2  11    4.90    2.10
   2  -2 -11   13.00    2.20
  -2  -2  11    8.30    2.00
   2   2 -11    5.70    2.00
   2   2 -11    5.10    1.40
  -2   2  11    7.40    2.10
  -2   2  11    5.40    1.60
  -1  -2  11   64.09    4.00
  -1  -2  11   63.59    3.70
  -1  -2  11   64.89    3.40
   1  -2 -11   64.49    4.20
   1  -2 -11   60.89    3.90
   1  -2 -11   66.49    3.30
  -1   2  11   65.29    3.00
  -1   2  11   59.09    3.70
   1   2 -11   62.79    3.80
   0  -2  11 1549.64   39.60
   0  -2 -11 1742.43   40.20
   0  -2 -11 1608.24   39.70
   0  -2  11 1635.44   39.60
   0  -2 -11 1599.44   38.90
   0  -2  11 1585.04   39.40
   0  -2  11 1584.64   39.10
   0  -2 -11 1648.54   39.10
   0   2  11 1561.44   39.60
   0   2 -11 1652.53   39.80
   0   2  11 1650.63   38.70
   1  -2  11    0.10    1.30
   1  -2  11   -1.00    1.90
  -1  -2 -11    1.20    1.60
   1  -2  11    0.00    1.90
  -1  -2 -11   -1.70    1.90
   1  -2  11    1.70    1.40
  -1  -2 -11   -1.90    1.80
   1   2  11   -0.60    1.50
   1   2  11    7.10    2.20
  -1   2 -11    1.50    1.90
   2  -2  11  139.49    5.00
  -2  -2 -11  147.49    5.40
  -2  -2 -11  143.49    6.10
  -2  -2 -11  141.59    5.80
   2  -2  11  150.48    5.60
   2  -2  11  148.49    5.10
   2   2  11  143.59    5.60
  -2   2 -11  152.68    5.70
  -2   2 -11  145.49    5.60
   2   2  11  137.89    5.10
  -3  -2 -11   50.29    3.60
  -3  -2 -11   49.30    3.90
  -3  -2 -11   52.89    4.30
   3  -2  11   54.09    3.40
   3  -2  11   51.29    3.10
   3  -2  11   55.69    3.90
  -3   2 -11   50.19    3.70
   3   2  11   54.49    4.10
   3   2  11   56.39    3.30
  -3   2 -11   56.49    3.80
  -4  -2 -11  792.92   20.70
   4  -2  11  778.92   20.60
  -4  -2 -11  759.42   20.50
   4  -2  11  766.42   20.00
   4  -2  11  807.62   20.40
  -4   2 -11  839.42   20.40
   4   2  11  787.42   20.10
  -4   2 -11  800.82   20.80
   4   2  11  793.52   20.70
   5  -2  11    0.40    2.10
  -5  -2 -11    2.60    2.00
   5  -2  11   -0.70    2.40
   5  -2  11    2.00    1.60
  -5  -2 -11   -0.80    2.10
   5   2  11   -0.30    2.40
  -5   2 -11    0.00    2.10
  -6  -2 -11   80.49    5.30
   6  -2  11   84.59    5.10
   6  -2  11   83.99    4.30
  -6  -2 -11   86.59    4.60
   6  -2  11   88.69    5.30
  -6   2 -11   78.69    4.80
   6   2  11   84.29    4.80
   7  -2  11    9.20    2.80
   7  -2  11   11.20    2.30
  -7  -2 -11   10.80    2.60
  -7  -2 -11    6.40    2.90
   7  -2  11    6.80    3.00
  -7   2 -11   14.80    3.30
   7   2  11   13.80    3.10
   8  -2  11  279.17    9.80
   8  -2  11  264.77    9.10
   8  -2  11  272.87    9.80
  -8  -2 -11  270.77    9.90
   8   2  11  275.47    9.60
  -8   2 -11  275.27    9.70
  -9  -2 -11    4.80    3.60
   9  -2  11    1.10    2.60
   9  -2  11    2.20    3.50
   9  -2  11    5.10    3.20
   9   2  11   -2.00    3.10
  -9   2 -11    3.20    3.30
  10  -2  11   47.00    5.10
 -10  -2 -11   43.80    5.20
  10   2  11   41.70    4.60
 -10   2 -11   41.80    5.10
 -10   2 -11   44.70    4.60
  11  -2  11    4.50    3.70
 -11  -2 -11    5.20    4.50
  11  -2  11    1.10    4.30
 -11   2 -11    2.40    3.80
  11   2  11    5.00    3.70
 -11   2 -11    5.20    4.20
  13  -3 -11  128.39    8.80
 -13   3  11  122.29    9.30
 -13   3  11  126.99    9.10
 -12  -3  11   12.90    4.60
  12  -3 -11   12.30    4.20
  12  -3 -11   10.30    4.10
 -12   3  11   12.00    4.20
  12   3 -11   10.20    4.00
 -12   3  11   12.20    4.50
 -11  -3  11   11.70    4.30
  11  -3 -11   16.30    4.10
 -11  -3  11   14.90    4.00
  11  -3 -11   17.60    4.30
  11   3 -11   15.50    3.80
  11   3 -11   15.60    3.90
 -11   3  11   11.20    4.00
 -11   3  11    9.80    3.90
  10  -3 -11  410.36   13.60
 -10  -3  11  429.96   14.20
  10  -3 -11  447.16   14.20
 -10  -3  11  437.56   14.40
 -10   3  11  440.86   14.10
 -10   3  11  429.96   13.90
  10   3 -11  450.65   13.60
  10   3 -11  403.76   13.50
  -9  -3  11  250.37    9.80
  -9  -3  11  245.08    9.70
   9  -3 -11  233.18    9.60
   9  -3 -11  237.28    9.20
   9   3 -11  227.98    8.70
   9   3 -11  224.18    8.90
  -9   3  11  257.37    9.50
  -9   3  11  237.48    9.60
   8  -3 -11    4.80    3.00
  -8  -3  11    1.50    3.50
  -8  -3  11    3.00    2.90
   8  -3 -11    1.30    4.70
   8  -3 -11    5.00    3.00
   8   3 -11    2.40    2.90
  -8   3  11    1.20    2.80
   8   3 -11    2.80    3.30
  -8   3  11    0.80    3.00
  -7  -3  11  192.78    8.40
  -7  -3  11  180.58    7.80
   7  -3 -11  200.08    7.70
   7  -3 -11  197.08    7.80
   7  -3 -11  190.88    8.10
  -7   3  11  189.88    8.30
   7   3 -11  187.28    8.10
  -7   3  11  191.98    7.60
   7   3 -11  194.28    7.30
  -6  -3  11  564.74   16.10
   6  -3 -11  563.74   16.00
  -6  -3  11  552.84   16.50
  -6  -3  11  572.64   15.40
   6  -3 -11  563.14   15.80
   6  -3 -11  597.04   16.60
  -6   3  11  589.14   16.00
  -6   3  11  561.14   16.50
   6   3 -11  549.05   16.40
   6   3 -11  581.14   15.70
  -5  -3  11  312.47   10.70
  -5  -3  11  308.87   10.00
  -5  -3  11  310.17    9.40
   5  -3 -11  321.37   10.60
   5  -3 -11  314.47   10.20
   5  -3 -11  310.07    9.80
   5   3 -11  320.37    9.70
  -5   3  11  329.07   10.00
  -5   3  11  305.37   10.70
   5   3 -11  311.57   10.60
   4  -3 -11    3.10    2.40
   4  -3 -11    0.60    2.30
  -4  -3  11    1.10    2.00
  -4  -3  11    2.30    2.10
  -4  -3  11    2.00    2.80
   4  -3 -11    0.90    2.00
  -4   3  11   -1.10    2.70
   4   3 -11    0.50    2.70
   4   3 -11    3.60    2.20
   3  -3 -11  131.49    6.20
  -3  -3  11  129.99    5.40
   3  -3 -11  125.29    5.40
  -3  -3  11  126.09    6.40
   3  -3 -11  131.99    6.20
  -3  -3  11  127.39    5.40
   3   3 -11  132.99    6.50
   3   3 -11  140.09    5.30
  -3   3  11  131.59    6.30
   2  -3 -11  787.42   20.70
  -2  -3  11  766.12   20.80
   2  -3 -11  759.72   20.00
   2  -3 -11  799.42   20.90
  -2  -3  11  762.82   19.90
  -2  -3  11  766.92   19.90
   2   3 -11  778.32   20.80
  -2   3  11  753.22   20.70
   1  -3 -11  208.18    7.90
   1  -3 -11  205.18    7.90
  -1  -3  11  201.88    6.70
  -1  -3  11  205.88    7.60
   1  -3 -11  198.38    7.10
  -1  -3  11  199.08    6.90
  -1   3  11  205.88    7.70
   1   3 -11  204.48    7.90
   0  -3  11   21.60    3.10
   0  -3 -11   29.10    3.20
   0  -3 -11   32.70    3.10
   0  -3  11   25.20    2.40
   0  -3 -11   28.30    3.40
   0  -3  11   25.60    2.80
   0   3  11   22.00    3.00
   0   3 -11   24.80    3.50
   1  -3  11  198.48    7.00
  -1  -3 -11  188.98    7.60
   1  -3  11  187.28    7.10
  -1  -3 -11  186.28    7.50
   1  -3  11  188.48    6.10
  -1   3 -11  196.28    7.50
   1   3  11  194.98    7.00
   1   3  11  188.68    7.20
  -2  -3 -11  695.43   19.00
   2  -3  11  672.23   17.50
  -2  -3 -11  708.53   19.30
   2  -3  11  688.63   18.50
  -2   3 -11  713.03   18.80
   2   3  11  685.13   18.70
   2   3  11  693.53   18.40
  -2   3 -11  700.83   18.90
  -3  -3 -11  148.89    7.20
   3  -3  11  154.58    5.30
   3  -3  11  159.98    6.60
  -3  -3 -11  154.28    6.90
  -3   3 -11  161.28    6.60
   3   3  11  157.68    6.30
   3   3  11  153.38    6.50
  -3   3 -11  165.28    6.90
   4  -3  11  101.29    5.90
   4  -3  11   82.09    5.20
  -4  -3 -11   97.99    5.70
   4  -3  11   88.59    3.90
  -4  -3 -11   91.49    5.60
  -4  -3 -11   89.39    6.10
   4   3  11   88.69    4.90
   4   3  11   77.69    5.00
  -4   3 -11   83.89    5.10
   5  -3  11  437.46   11.80
  -5  -3 -11  441.16   13.30
   5  -3  11  442.66   13.20
  -5  -3 -11  430.76   13.40
   5  -3  11  447.66   13.00
   5   3  11  430.36   12.80
  -5   3 -11  445.16   13.30
   5   3  11  426.36   13.10
  -6  -3 -11  276.77   10.10
   6  -3  11  262.37    9.40
   6  -3  11  273.27    9.40
   6  -3  11  260.67    8.10
  -6  -3 -11  274.17    9.60
  -6   3 -11  261.17    9.30
   6   3  11  264.87    9.60
   7  -3  11   59.29    4.90
   7  -3  11   54.89    4.00
  -7  -3 -11   60.29    5.40
  -7  -3 -11   63.69    5.30
   7  -3  11   56.09    4.90
  -7   3 -11   61.09    5.10
   7   3  11   60.19    4.90
  -8  -3 -11   29.50    4.70
   8  -3  11   29.30    4.50
   8  -3  11   28.40    4.50
   8  -3  11   28.10    3.10
   8   3  11   34.30    4.30
  -8   3 -11   32.30    4.20
  -9  -3 -11  152.48    8.70
   9  -3  11  136.59    8.00
   9   3  11  134.79    7.60
  -9   3 -11  133.89    7.60
  -9   3 -11  140.69    7.60
 -10  -4  11   -0.90    3.80
  10   4 -11   -2.70    4.00
  10   4 -11    1.80    4.10
  -9  -4  11  101.79    8.20
   9  -4 -11   87.59    7.00
   9  -4 -11   89.39    7.00
  -9  -4  11   90.29    7.30
   9   4 -11   80.89    6.70
   9   4 -11   78.69    5.90
  -9   4  11   75.59    6.30
  -8  -4  11   53.29    5.70
   8  -4 -11   55.09    5.40
  -8  -4  11   54.49    5.10
   8  -4 -11   56.89    5.10
   8   4 -11   63.89    5.30
   8   4 -11   54.49    5.50
  -8   4  11   45.70    5.60
   7  -4 -11  449.26   14.70
  -7  -4  11  450.15   14.30
   7  -4 -11  454.65   14.30
   7  -4 -11  455.45   14.50
  -7  -4  11  454.75   15.00
   7   4 -11  446.86   14.80
  -7   4  11  440.96   14.80
   7   4 -11  474.35   14.10
   6  -4 -11   23.30    3.80
   6  -4 -11   26.70    4.30
  -6  -4  11   29.00    4.90
  -6  -4  11   22.20    3.60
   6  -4 -11   25.00    4.10
   6   4 -11   26.90    3.90
   6   4 -11   25.20    4.40
  -6   4  11   25.30    4.50
   5  -4 -11  304.17   11.00
   5  -4 -11  316.17   11.40
  -5  -4  11  308.47   10.50
   5  -4 -11  306.77   10.80
  -5  -4  11  316.87   11.80
   5   4 -11  306.87   11.40
  -5   4  11  308.17   11.40
   5   4 -11  319.47   10.50
   4  -4 -11   21.50    4.00
  -4  -4  11   22.10    3.10
   4  -4 -11   26.90    3.80
  -4  -4  11   28.10    4.40
   4  -4 -11   24.40    3.90
   4   4 -11   24.30    4.30
  -4   4  11   19.30    4.00
  -3  -4  11  304.07   10.10
  -3  -4  11  338.57   11.40
   3  -4 -11  335.77   11.40
   3  -4 -11  321.97   10.60
   3  -4 -11  321.77   11.20
   3   4 -11  319.77   11.50
  -3   4  11  328.67   11.40
   2  -4 -11    4.80    2.80
  -2  -4  11    2.70    2.10
   2  -4 -11    3.90    3.50
   2  -4 -11    2.80    2.90
  -2  -4  11    2.20    3.30
  -2   4  11    3.40    3.20
   2   4 -11   -0.60    3.30
  -1  -4  11  236.38    7.70
   1  -4 -11  233.48    9.50
   1  -4 -11  239.18    8.90
  -1  -4  11  229.78    9.40
   1  -4 -11  230.68    9.20
  -1   4  11  236.88    9.20
   1   4 -11  232.58    9.40
  -1   4  11  216.88    8.90
   0  -4 -11   25.70    3.80
   0  -4  11   27.50    2.60
   0  -4 -11   31.60    4.50
   0  -4  11   30.40    3.40
   0  -4  11   23.70    4.00
   0   4 -11   30.50    4.30
   0   4  11   30.40    4.10
   0   4  11   26.70    4.20
   1  -4  11  163.18    7.40
   1  -4  11  164.78    7.10
  -1  -4 -11  173.68    8.30
   1  -4  11  165.18    5.70
[truncated: 156,614 more chars]
