# Supplementary material for: Crystallographic and spectroscopic characterization of 2-bromo-p-tolu­aldehyde
Source: Acta Crystallogr E Crystallogr Commun. 2025 Jul 29;81(Pt 8):744–7. doi: 10.1107/S2056989025006127 (PMC12326491; doi:10.1107/S2056989025006127)
Supplement: Supplementary file 2 [file e-81-00744-Isup2.hkl]

data_I                                                                          
_shelx_title ' EL3089C_a.res in P2(1)/n'                                        
_shelx_refln_list_code          4                                               
_shelx_F_calc_maximum      155.36                                               
_exptl_crystal_F_000       392.00                                               
_reflns_d_resolution_high  0.7000                                               
                                                                                
loop_                                                                           
 _space_group_symop_operation_xyz                                               
 'x, y, z'                                                                      
 '-x+1/2, y+1/2, -z+1/2'                                                        
 '-x, -y, -z'                                                                   
 'x-1/2, -y-1/2, z-1/2'                                                         
                                                                                
_cell_length_a    11.4432                                                       
_cell_length_b     3.9641                                                       
_cell_length_c    16.8225                                                       
_cell_angle_alpha  90.000                                                       
_cell_angle_beta  102.838                                                       
_cell_angle_gamma  90.000                                                       
                                                                                
_shelx_F_squared_multiplier     1.000                                           
                                                                                
loop_                                                                           
 _refln_index_h                                                                 
 _refln_index_k                                                                 
 _refln_index_l                                                                 
 _refln_F_squared_calc                                                          
 _refln_F_squared_meas                                                          
 _refln_F_squared_sigma                                                         
 _refln_observed_status                                                         
   2   0   0       3818.26       4052.96        70.76 o                         
   4   0   0      19881.34      19595.48       189.84 o                         
   6   0   0       2605.02       3089.85        28.02 o                         
   8   0   0       3744.63       3529.09        41.29 o                         
  10   0   0        482.57        514.71         7.77 o                         
  12   0   0       2867.83       2804.14        31.93 o                         
  14   0   0        237.28        222.41         7.25 o                         
   1   1   0         58.32         86.32         1.95 o                         
   2   1   0      24136.78      24178.59       391.04 o                         
   3   1   0       1707.45       1764.93        11.36 o                         
   4   1   0        628.64        711.61         4.91 o                         
   5   1   0        744.02        699.76         4.95 o                         
   6   1   0       1948.64       1824.49        12.53 o                         
   7   1   0       1029.04       1039.17         7.94 o                         
   8   1   0        457.07        495.52         4.51 o                         
   9   1   0       1500.61       1463.18        12.19 o                         
  10   1   0       2563.49       2409.71        20.31 o                         
  11   1   0          9.71         16.83         1.94 o                         
  12   1   0        373.71        348.31         5.17 o                         
  13   1   0        522.75        525.87         7.17 o                         
  14   1   0        466.86        483.58         7.88 o                         
  15   1   0         16.30         19.96         3.81 o                         
   0   2   0        547.60        578.46         6.68 o                         
   1   2   0       2911.87       2833.61        19.72 o                         
   2   2   0         23.14         31.45         1.38 o                         
   3   2   0       3781.50       3701.60        24.44 o                         
   4   2   0        158.07        178.08         1.86 o                         
   5   2   0       1842.68       1809.27        12.42 o                         
   6   2   0          0.39          2.07         0.81 o                         
   7   2   0       3241.34       3203.11        24.77 o                         
   8   2   0          2.69          2.09         1.26 o                         
   9   2   0        128.04        135.90         2.87 o                         
  10   2   0         60.82         45.91         2.58 o                         
  11   2   0        958.80        990.89        12.32 o                         
  12   2   0         65.54         67.91         4.27 o                         
  13   2   0         58.88         70.69         4.16 o                         
  14   2   0         87.95         90.26         5.22 o                         
   1   3   0       2457.46       2441.66        17.28 o                         
   2   3   0        977.36        973.61         7.50 o                         
   3   3   0       1838.06       1840.49        13.33 o                         
   4   3   0         22.85         34.68         2.31 o                         
   5   3   0       3113.37       3136.67        23.23 o                         
   6   3   0       2711.91       2718.67        22.64 o                         
   7   3   0        298.96        285.44         4.60 o                         
   8   3   0          6.48          8.39         1.99 o                         
   9   3   0       1024.44       1028.40        10.96 o                         
  10   3   0        775.86        779.83         9.76 o                         
  11   3   0         31.07         31.89         3.38 o                         
  12   3   0         88.50         88.47         4.42 o                         
  13   3   0        183.32        193.12        12.32 o                         
   0   4   0        741.57        742.43        10.12 o                         
   1   4   0        121.19        123.48         2.88 o                         
   2   4   0          4.86          8.71         1.61 o                         
   3   4   0         75.55         70.59         2.65 o                         
   4   4   0       1677.99       1659.66        15.70 o                         
   5   4   0        530.47        507.28         6.16 o                         
   6   4   0         10.25          8.10         2.05 o                         
   7   4   0        446.62        424.49         6.26 o                         
   8   4   0       1678.24       1658.06        15.46 o                         
   9   4   0          9.09          9.87         2.74 o                         
  10   4   0         68.90         78.23         3.79 o                         
  11   4   0         85.88         84.83         9.00 o                         
   1   5   0        343.03        339.38         6.72 o                         
   2   5   0        434.00        444.93         7.47 o                         
   3   5   0          5.58          4.97         2.49 o                         
   4   5   0         29.12         30.93         2.67 o                         
   5   5   0         71.82         76.24         3.64 o                         
   6   5   0        316.49        344.79         6.56 o                         
   7   5   0          1.21          5.13         3.00 o                         
 -15   0   1         26.56         25.16         4.44 o                         
 -13   0   1        642.53        647.35        10.20 o                         
 -11   0   1        130.17        113.31         4.05 o                         
  -9   0   1       6125.51       6122.32        65.49 o                         
  -7   0   1         10.23          7.68         1.25 o                         
  -5   0   1       4542.77       4473.89        40.03 o                         
  -3   0   1        280.76        305.71         3.15 o                         
  -1   0   1      10737.93       8490.24       299.96 o                         
   1   0   1       1222.26       1328.38        11.87 o                         
   3   0   1      19915.48      19775.48       351.05 o                         
   5   0   1        379.72        410.90         4.35 o                         
   7   0   1       3236.80       3191.81        31.58 o                         
   9   0   1        578.73        600.40         8.32 o                         
  11   0   1       3400.83       3355.95        37.36 o                         
  13   0   1       1227.68       1162.79        21.61 o                         
  15   0   1        798.98        848.17        14.38 o                         
 -15   1   1        123.01        130.61         5.16 o                         
 -14   1   1        734.97        722.68        10.60 o                         
 -13   1   1         27.41         31.11         3.16 o                         
 -12   1   1        242.81        239.21         4.35 o                         
 -11   1   1       1540.01       1546.53        13.88 o                         
 -10   1   1        862.16        855.27         8.35 o                         
  -9   1   1          1.29          3.60         1.31 o                         
  -8   1   1         97.89         85.43         1.86 o                         
  -7   1   1       2000.83       1936.64        13.94 o                         
  -6   1   1       2926.22       2901.67        19.41 o                         
  -5   1   1        266.35        281.47         2.37 o                         
  -4   1   1        233.97        187.90         1.69 o                         
  -3   1   1        472.30        432.68         9.11 o                         
  -2   1   1      11125.43      11298.30        91.72 o                         
  -1   1   1        769.80        838.17         7.54 o                         
   0   1   1       1686.03       1746.57        12.53 o                         
   1   1   1      20309.99      20297.29       246.58 o                         
   2   1   1       8419.65       8632.82        80.17 o                         
   3   1   1        106.16        109.53         1.65 o                         
   4   1   1       3767.39       3919.46        25.77 o                         
   5   1   1       5903.51       6099.49        38.47 o                         
   6   1   1       1367.91       1426.50         9.98 o                         
   7   1   1        337.71        367.92         3.64 o                         
   8   1   1       2080.88       2123.63        16.03 o                         
   9   1   1       1159.49       1138.92         9.84 o                         
  10   1   1         62.25         69.59         2.31 o                         
  11   1   1        407.39        395.68         5.20 o                         
  12   1   1        350.28        369.65         6.39 o                         
  13   1   1       1111.40       1120.04        11.88 o                         
  14   1   1         54.49         61.42         3.64 o                         
  15   1   1        349.74        327.97         8.60 o                         
 -15   2   1          1.40          0.95         6.33 o                         
 -14   2   1        129.39        144.30         6.79 o                         
 -13   2   1         18.18         18.28         3.46 o                         
 -12   2   1       1166.77       1169.04        14.33 o                         
 -11   2   1         34.79         37.07         3.03 o                         
 -10   2   1        182.06        190.79         4.81 o                         
  -9   2   1         21.36         21.97         1.92 o                         
  -8   2   1       3434.41       3406.00        26.42 o                         
  -7   2   1         75.81         82.08         3.33 o                         
  -6   2   1       1349.88       1269.66         9.46 o                         
  -5   2   1        911.34       1012.20         7.31 o                         
  -4   2   1       6557.14       6831.10        44.76 o                         
  -3   2   1       1988.73       2240.30        14.50 o                         
  -2   2   1       5177.06       5292.92        34.50 o                         
  -1   2   1        306.84        346.06         2.68 o                         
   0   2   1       4065.24       3978.16        25.20 o                         
   1   2   1        832.14        936.00         6.63 o                         
   2   2   1       3065.65       2967.35        21.51 o                         
   3   2   1       3674.41       3926.06        28.28 o                         
   4   2   1       3174.41       3117.68        21.64 o                         
   5   2   1          8.91          7.11         0.84 o                         
   6   2   1       3368.98       3364.36        23.54 o                         
   7   2   1          9.86         16.96         1.55 o                         
   8   2   1       1309.38       1261.84        10.73 o                         
   9   2   1          0.34          2.70         1.48 o                         
  10   2   1       2289.77       2293.71        20.85 o                         
  11   2   1         25.45         24.21         2.60 o                         
  12   2   1         91.50        109.39         4.22 o                         
  13   2   1          2.45          3.00         3.69 o                         
  14   2   1        690.39        699.34        12.09 o                         
 -13   3   1         15.67         13.42         3.80 o                         
 -12   3   1        110.44        123.13         5.58 o                         
 -11   3   1        336.39        328.39         6.94 o                         
 -10   3   1        611.44        629.30         8.50 o                         
  -9   3   1          1.64          1.61         2.48 o                         
  -8   3   1        276.83        282.53         4.86 o                         
  -7   3   1       1086.97       1137.88        11.42 o                         
  -6   3   1       1764.21       1759.01        15.29 o                         
  -5   3   1        168.17        180.19         2.93 o                         
  -4   3   1       2628.31       2637.58        18.76 o                         
  -3   3   1       2343.49       2328.19        16.62 o                         
  -2   3   1        780.23        758.98         6.07 o                         
  -1   3   1        171.63        200.12         2.59 o                         
   0   3   1       1978.62       2013.30        13.87 o                         
   1   3   1        528.74        511.05         4.65 o                         
   2   3   1        390.25        329.99         3.19 o                         
   3   3   1        372.32        385.38         4.06 o                         
   4   3   1        897.66        847.76         6.76 o                         
   5   3   1        692.98        653.92         5.95 o                         
   6   3   1       1204.64       1156.08        10.82 o                         
   7   3   1        531.38        502.53         5.78 o                         
   8   3   1       1697.64       1622.02        15.48 o                         
   9   3   1        366.21        380.26         5.81 o                         
  10   3   1        187.35        195.31         6.18 o                         
  11   3   1        154.67        173.90         8.19 o                         
  12   3   1        886.62        929.01        14.11 o                         
  13   3   1         12.08         11.35         5.02 o                         
 -11   4   1         64.78         64.01         4.84 o                         
 -10   4   1         15.12         13.19         2.88 o                         
  -9   4   1        815.52        828.72        10.00 o                         
  -8   4   1         19.13         18.36         2.56 o                         
  -7   4   1         14.43         16.26         2.40 o                         
  -6   4   1         11.07         11.22         2.14 o                         
  -5   4   1       2223.47       2238.45        20.60 o                         
  -4   4   1         18.15         24.97         2.97 o                         
  -3   4   1          1.55          8.38         1.78 o                         
  -2   4   1        146.98        148.98         3.46 o                         
  -1   4   1       2487.84       2520.48        21.20 o                         
   0   4   1          0.80          1.45         1.40 o                         
   1   4   1         18.70         22.98         1.64 o                         
   2   4   1         26.47         28.87         1.72 o                         
   3   4   1       1774.75       1726.91        15.14 o                         
   4   4   1         75.01         72.16         2.73 o                         
   5   4   1        383.15        379.31         5.45 o                         
   6   4   1        231.08        210.42         4.37 o                         
   7   4   1       1072.97       1084.27        10.87 o                         
   8   4   1         12.17         13.71         2.50 o                         
   9   4   1        193.40        206.54         5.21 o                         
  10   4   1        140.53        149.01         5.27 o                         
  11   4   1        216.74        223.51        17.48 o                         
  -7   5   1        962.38        958.30        12.34 o                         
  -6   5   1        113.63        116.20         4.28 o                         
  -5   5   1          0.15         -0.25         2.57 o                         
  -4   5   1        130.00        144.85         5.08 o                         
  -3   5   1       1164.94       1177.04        15.77 o                         
  -2   5   1         93.36         97.51         3.71 o                         
  -1   5   1          1.95          4.35         2.62 o                         
   0   5   1        198.84        191.08         5.24 o                         
   1   5   1        605.53        615.59         8.99 o                         
   2   5   1         64.16         66.11         3.31 o                         
   3   5   1         10.23         10.39         2.56 o                         
   4   5   1        162.81        174.91         4.93 o                         
   5   5   1        455.85        452.59         7.34 o                         
   6   5   1          2.37          2.63         2.54 o                         
   7   5   1          3.89          6.89         2.86 o                         
 -16   0   2        158.69        159.42        21.09 o                         
 -14   0   2        810.75        813.04        13.41 o                         
 -12   0   2        103.63         88.97         4.12 o                         
 -10   0   2       3458.56       3486.62        38.41 o                         
  -8   0   2        134.18        146.18         3.41 o                         
  -6   0   2       6013.02       6219.22        60.03 o                         
  -2   0   2        239.77        266.28         3.99 o                         
   0   0   2        859.52        921.74         8.29 o                         
   2   0   2      12322.81      12609.72       112.67 o                         
   4   0   2        512.04        457.30         4.63 o                         
   6   0   2       8359.47       8664.06        77.03 o                         
   8   0   2        634.69        583.95         7.86 o                         
  10   0   2       1197.94       1185.67        15.71 o                         
  12   0   2        483.39        467.42         8.09 o                         
  14   0   2        755.72        725.12        13.51 o                         
 -15   1   2        271.57        268.46         7.00 o                         
 -14   1   2         42.83         44.58         3.76 o                         
 -13   1   2        284.73        284.29         5.87 o                         
 -12   1   2        661.63        660.71         7.40 o                         
 -11   1   2        856.79        864.00         8.64 o                         
 -10   1   2          0.93          0.31         1.51 o                         
  -9   1   2        696.98        721.97         6.19 o                         
  -8   1   2       3656.65       3730.74        26.12 o                         
  -7   1   2       2567.83       2651.08        20.76 o                         
  -6   1   2          8.80         16.07         1.07 o                         
  -5   1   2       2888.33       2970.97        19.04 o                         
  -4   1   2       2355.23       2316.97        14.89 o                         
  -3   1   2       4252.81       4397.29        27.79 o                         
  -2   1   2        150.55        189.15         1.65 o                         
  -1   1   2      10120.45      10206.95        93.18 o                         
   0   1   2       1597.08       1632.53        26.43 o                         
   1   1   2        750.59        728.38         7.03 o                         
   2   1   2        290.75        307.24         2.61 o                         
   3   1   2       3843.17       3962.13        25.05 o                         
   4   1   2       7231.38       7607.31        47.97 o                         
   5   1   2        429.97        375.75         3.07 o                         
   6   1   2        152.97        150.88         1.94 o                         
   7   1   2       1713.68       1703.79        12.41 o                         
   8   1   2       1271.65       1314.03         9.97 o                         
   9   1   2        432.67        412.72         4.59 o                         
  10   1   2         81.08         85.82         2.44 o                         
  11   1   2       1197.62       1167.57        11.01 o                         
  12   1   2        724.74        709.09         8.35 o                         
  13   1   2         43.91         53.41         3.22 o                         
  14   1   2        195.09        186.30         5.53 o                         
  15   1   2        517.55        542.38        10.45 o                         
 -15   2   2        208.29        218.00         8.42 o                         
 -14   2   2          0.37         -0.49         3.43 o                         
 -13   2   2       1057.61       1034.59        13.81 o                         
 -12   2   2         10.07         10.50         2.99 o                         
 -11   2   2       1190.91       1166.24        14.03 o                         
 -10   2   2        131.10        140.22         4.40 o                         
  -9   2   2       1673.26       1666.78        15.67 o                         
  -8   2   2         95.66         96.74         3.73 o                         
  -7   2   2       1999.86       2001.15        15.81 o                         
  -6   2   2        554.73        560.68         4.73 o                         
  -5   2   2       2805.14       2746.71        18.48 o                         
  -4   2   2          2.26          6.96         0.97 o                         
  -3   2   2       4846.55       4860.15        30.77 o                         
  -2   2   2         40.03         58.51         1.10 o                         
  -1   2   2       2972.79       3078.68        23.24 o                         
   0   2   2        111.33        137.29         2.56 o                         
   1   2   2       5965.56       5966.21        48.94 o                         
   2   2   2        158.70        180.31         2.31 o                         
   3   2   2       1441.31       1414.06        14.60 o                         
   4   2   2         11.81         21.30         1.14 o                         
   5   2   2       4013.31       3978.35        28.82 o                         
   6   2   2        108.64        125.66         2.19 o                         
   7   2   2        935.39        898.77         7.94 o                         
   8   2   2        195.78        170.10         2.91 o                         
   9   2   2       3184.37       3143.93        26.00 o                         
  10   2   2         17.99         16.41         2.01 o                         
  11   2   2         90.34        108.46         3.44 o                         
  12   2   2         11.21         11.52         2.92 o                         
  13   2   2       1155.72       1188.48        16.49 o                         
  14   2   2        223.51        241.75         7.81 o                         
 -13   3   2        362.42        358.14         9.45 o                         
 -12   3   2        156.49        169.26         5.60 o                         
 -11   3   2        314.00        321.35         6.93 o                         
 -10   3   2        280.58        268.26         5.24 o                         
  -9   3   2        534.28        534.48         7.03 o                         
  -8   3   2        274.39        273.08         4.77 o                         
  -7   3   2        389.31        383.28         5.40 o                         
  -6   3   2        261.53        262.82         3.90 o                         
  -5   3   2        476.46        439.56         6.81 o                         
  -4   3   2       2096.75       2128.57        16.94 o                         
  -3   3   2       1118.10       1125.16         9.00 o                         
  -2   3   2         21.87         22.51         1.15 o                         
  -1   3   2       1552.80       1484.12        10.46 o                         
   0   3   2       2324.67       2313.84        16.45 o                         
   1   3   2        924.53        952.71         7.31 o                         
   2   3   2         46.46         49.65         1.60 o                         
   3   3   2       1429.22       1421.67        11.75 o                         
   4   3   2        468.19        452.27         4.93 o                         
   5   3   2        578.77        567.09         5.52 o                         
   6   3   2        285.17        280.68         3.70 o                         
   7   3   2       1542.57       1514.75        12.89 o                         
   8   3   2        460.92        461.68         5.72 o                         
   9   3   2        187.22        191.23         4.38 o                         
  10   3   2        189.05        184.85         5.39 o                         
  11   3   2        857.31        846.91        12.81 o                         
  12   3   2        114.31        112.22         7.67 o                         
  13   3   2          4.09         15.15        10.02 o                         
 -11   4   2         14.98         18.58         3.85 o                         
 -10   4   2        672.95        683.08         9.09 o                         
  -9   4   2         18.03         14.11         2.82 o                         
  -8   4   2        252.41        236.23         5.24 o                         
  -7   4   2         62.73         55.30         3.92 o                         
  -6   4   2       2269.42       2254.78        23.72 o                         
  -5   4   2         54.76         53.36         2.60 o                         
  -4   4   2         16.42         17.42         2.03 o                         
  -3   4   2         19.37         21.63         3.26 o                         
  -2   4   2       3550.08       3590.81        31.39 o                         
  -1   4   2         41.90         43.50         2.04 o                         
   0   4   2        125.54        126.28         2.97 o                         
   1   4   2         39.49         42.67         1.81 o                         
   2   4   2       1795.24       1795.73        14.82 o                         
   3   4   2          0.79          1.33         1.41 o                         
   4   4   2        118.00        120.77         2.74 o                         
   5   4   2          8.49          7.41         1.78 o                         
   6   4   2       1114.96       1116.31        10.90 o                         
   7   4   2         89.48         86.13         3.92 o                         
   8   4   2        258.69        256.70         5.26 o                         
   9   4   2         14.78         16.41         2.96 o                         
  10   4   2        679.38        710.59        13.27 o                         
  -7   5   2        111.35        120.05         4.64 o                         
  -6   5   2         10.33          6.24         2.88 o                         
  -5   5   2        164.34        166.29         6.02 o                         
  -4   5   2       1048.97       1062.39        11.67 o                         
  -3   5   2         92.80         89.82         3.51 o                         
  -2   5   2         61.46         53.78         3.13 o                         
  -1   5   2        122.72        121.87         4.07 o                         
   0   5   2        918.16        929.05        17.56 o                         
   1   5   2        178.90        170.77         4.86 o                         
   2   5   2          1.69          1.26         2.43 o                         
   3   5   2        505.64        498.01         8.03 o                         
   4   5   2        876.70        867.39        12.21 o                         
   5   5   2          4.13          3.30         2.91 o                         
   6   5   2        120.66        118.07         5.35 o                         
   7   5   2        260.07        273.10         9.37 o                         
 -15   0   3       1324.85       1304.64        29.94 o                         
 -13   0   3        143.69        146.14         5.21 o                         
 -11   0   3       2639.98       2580.24        29.33 o                         
  -9   0   3          0.21          1.67         1.70 o                         
  -7   0   3       8874.97       8963.12        79.96 o                         
  -5   0   3        179.67        327.44        14.11 o                         
  -3   0   3      18115.21      17981.58       522.53 o                         
  -1   0   3        117.30        107.36         4.27 o                         
   1   0   3       8880.35       9011.13       137.66 o                         
   3   0   3       3394.52       3556.57        31.81 o                         
   5   0   3       8056.14       8061.85        71.66 o                         
   7   0   3       1113.29       1136.26        13.30 o                         
   9   0   3       2371.03       2300.69        25.89 o                         
  11   0   3        356.91        362.44         6.69 o                         
  13   0   3        645.50        631.58        11.55 o                         
  15   0   3        368.92        335.66        10.72 o                         
 -16   1   3        188.86        196.05         7.29 o                         
 -15   1   3         44.04         44.57         4.12 o                         
 -14   1   3        114.67        126.92         6.13 o                         
 -13   1   3        892.63        864.75        10.59 o                         
 -12   1   3        581.17        580.85         7.92 o                         
 -11   1   3         51.30         58.67         2.33 o                         
 -10   1   3        791.45        796.93         7.89 o                         
  -9   1   3       2463.94       2412.67        17.46 o                         
  -8   1   3        954.64        941.55         7.46 o                         
  -7   1   3        228.97        235.56         2.47 o                         
  -6   1   3       1805.09       1846.50        12.68 o                         
  -5   1   3       7948.43       8221.92        53.70 o                         
  -4   1   3       1029.08       1032.95         6.95 o                         
  -3   1   3         48.22         58.56         1.14 o                         
  -2   1   3       2878.58       2921.26        19.23 o                         
  -1   1   3       4619.33       4870.04        64.51 o                         
   0   1   3       1430.09       1447.55         9.87 o                         
   1   1   3        581.91        580.42         4.12 o                         
   2   1   3       4115.46       4129.41        31.28 o                         
   3   1   3       3766.66       3800.02        24.05 o                         
   4   1   3        515.48        517.43         3.92 o                         
   5   1   3       1281.19       1278.18         8.58 o                         
   6   1   3       2540.95       2505.03        17.03 o                         
   7   1   3       3160.33       3187.33        22.38 o                         
   8   1   3        151.31        150.03         2.41 o                         
   9   1   3        212.48        212.32         3.26 o                         
  10   1   3       1332.01       1339.80        12.16 o                         
  11   1   3        593.26        575.07         6.64 o                         
  12   1   3         11.10         22.15         2.68 o                         
  13   1   3        222.89        209.94         5.33 o                         
  14   1   3        417.28        417.48         8.81 o                         
  15   1   3        272.85        278.21        11.57 o                         
 -15   2   3         12.28         15.35         4.43 o                         
 -14   2   3        622.65        630.86        10.31 o                         
 -13   2   3          2.02          2.56         3.20 o                         
 -12   2   3        696.52        684.91        10.38 o                         
 -11   2   3          9.04          9.51         2.69 o                         
 -10   2   3       1174.47       1154.61        11.78 o                         
  -9   2   3        100.70        107.18         3.12 o                         
  -8   2   3       1920.37       1876.34        16.16 o                         
  -7   2   3        159.93        163.83         2.71 o                         
  -6   2   3       1700.70       1669.83        12.16 o                         
  -5   2   3        186.62        234.46         2.36 o                         
  -4   2   3       2700.07       2659.93        17.22 o                         
  -3   2   3         66.88         60.07         1.50 o                         
  -2   2   3       2506.53       2420.65        17.52 o                         
  -1   2   3         89.11         80.53         1.13 o                         
   0   2   3       5557.77       5457.07        34.41 o                         
   1   2   3         43.01         62.09         1.24 o                         
   2   2   3       1396.16       1417.69        11.26 o                         
   3   2   3        128.44        115.62         2.29 o                         
   4   2   3       4880.74       4866.53        33.43 o                         
   5   2   3        255.85        252.95         3.10 o                         
   6   2   3        263.38        281.56         5.82 o                         
   7   2   3          7.65          5.56         1.27 o                         
   8   2   3       2564.22       2586.10        20.48 o                         
   9   2   3         53.01         50.66         3.41 o                         
  10   2   3        117.52        131.60         3.57 o                         
  11   2   3          6.64          7.97         2.43 o                         
  12   2   3       1102.54       1115.27        13.89 o                         
  13   2   3          5.28          8.93         3.79 o                         
  14   2   3          5.26         15.76         4.61 o                         
 -13   3   3        344.27        352.03         8.20 o                         
 -12   3   3        416.46        419.51         8.26 o                         
 -11   3   3         38.44         38.80         3.63 o                         
 -10   3   3        638.05        619.55         8.36 o                         
  -9   3   3        853.00        838.04         9.48 o                         
  -8   3   3        724.96        733.41         8.43 o                         
  -7   3   3        135.48        139.29         3.52 o                         
  -6   3   3       1006.32        970.44         9.31 o                         
  -5   3   3       1256.47       1277.79        12.08 o                         
  -4   3   3        921.17        901.39         8.50 o                         
  -3   3   3        130.26        128.05         2.35 o                         
  -2   3   3       1718.99       1696.94        12.37 o                         
  -1   3   3       2039.55       2064.56        14.80 o                         
   0   3   3        801.73        787.49         6.26 o                         
   1   3   3        186.71        183.16         2.73 o                         
   2   3   3       2080.78       2031.80        16.19 o                         
   3   3   3       1143.98       1129.15         9.64 o                         
   4   3   3        201.81        216.11         3.07 o                         
   5   3   3         24.06         27.55         1.26 o                         
   6   3   3       1064.39       1094.59         9.61 o                         
   7   3   3        559.40        550.00         5.81 o                         
   8   3   3        141.68        136.52         3.34 o                         
   9   3   3        334.14        326.23         5.62 o                         
  10   3   3        685.29        676.94        12.54 o                         
  11   3   3        344.42        348.05         7.99 o                         
  12   3   3         71.73         75.08         4.91 o                         
 -11   4   3        811.43        829.10        13.62 o                         
 -10   4   3         31.41         33.75         3.30 o                         
  -9   4   3          7.62         10.70         2.85 o                         
  -8   4   3        131.00        134.51         4.08 o                         
  -7   4   3       1240.65       1254.92        12.99 o                         
  -6   4   3         17.03         17.49         2.42 o                         
  -5   4   3          1.10          3.55         2.00 o                         
  -4   4   3         82.77         83.71         3.62 o                         
  -3   4   3       2163.57       2194.73        20.09 o                         
  -2   4   3          6.41          5.24         1.77 o                         
  -1   4   3        254.81        257.09         4.04 o                         
   0   4   3         75.43         74.18         2.92 o                         
   1   4   3       2327.79       2323.07        19.67 o                         
   2   4   3          8.76          9.82         1.40 o                         
   3   4   3         95.03         95.68         3.34 o                         
   4   4   3          3.24          1.38         1.91 o                         
   5   4   3       1479.15       1479.23        12.80 o                         
   6   4   3         37.74         38.58         2.37 o                         
   7   4   3        314.05        307.01         5.34 o                         
   8   4   3         19.84         23.75         2.87 o                         
   9   4   3        756.81        783.31        10.34 o                         
  10   4   3         86.36         95.59         4.96 o                         
  -7   5   3          5.69          2.67         3.15 o                         
  -6   5   3         95.30         91.64         3.93 o                         
  -5   5   3        523.29        533.76         8.06 o                         
  -4   5   3        160.28        162.12         4.50 o                         
  -3   5   3         31.45         39.80         3.12 o                         
  -2   5   3        178.51        185.76         4.74 o                         
  -1   5   3        891.46        887.17        14.48 o                         
   0   5   3         67.77         69.19         3.24 o                         
   1   5   3         71.00         67.84         3.77 o                         
   2   5   3        222.00        224.81         5.42 o                         
   3   5   3        685.76        701.20         9.73 o                         
   4   5   3         12.59         13.30         4.20 o                         
   5   5   3         43.82         45.18         4.77 o                         
   6   5   3        168.73        163.92         7.44 o                         
 -16   0   4        855.59        826.89        20.95 o                         
 -14   0   4         17.71         18.02         3.82 o                         
 -12   0   4       2607.39       2634.76        33.21 o                         
 -10   0   4          2.28          3.35         2.25 o                         
  -8   0   4       3611.45       3625.74        33.19 o                         
  -6   0   4        461.04        524.55         5.68 o                         
  -4   0   4       9905.10       9880.11        95.90 o                         
  -2   0   4         99.15        101.11         1.42 o                         
   0   0   4      13602.49      13329.50       305.75 o                         
   2   0   4        286.33        287.20         3.03 o                         
   4   0   4       4266.21       4186.42        40.44 o                         
   6   0   4       2095.49       2095.90        18.17 o                         
   8   0   4       2973.37       2918.92        32.10 o                         
  10   0   4        331.63        327.73         6.61 o                         
  12   0   4        876.82        865.70        13.75 o                         
  14   0   4        251.97        225.09         8.92 o                         
 -16   1   4          4.58          4.80         5.41 o                         
 -15   1   4        101.31        109.63         4.95 o                         
 -14   1   4        903.33        900.45        13.13 o                         
 -13   1   4        570.73        569.25         8.11 o                         
 -12   1   4         29.65         30.85         2.74 o                         
 -11   1   4        537.38        526.87         6.61 o                         
 -10   1   4       1822.21       1792.64        15.55 o                         
  -9   1   4       1182.75       1167.98         9.56 o                         
  -8   1   4        167.06        179.25         3.09 o                         
  -7   1   4       2500.18       2390.04        16.32 o                         
  -6   1   4       2600.88       2783.47        18.74 o                         
  -5   1   4       1033.15       1092.18         7.74 o                         
  -4   1   4        611.98        681.95         5.00 o                         
  -3   1   4       5001.51       4960.78        37.09 o                         
  -2   1   4       6372.54       6413.72        46.70 o                         
  -1   1   4        313.95        332.55         2.52 o                         
   0   1   4         87.49        104.90         1.04 o                         
   1   1   4       4326.51       4328.81        27.29 o                         
   2   1   4       2827.31       2782.34        17.70 o                         
   3   1   4        459.99        484.59         3.64 o                         
   4   1   4       1069.53       1064.34         7.19 o                         
   5   1   4       3114.21       3179.65        20.41 o                         
   6   1   4       2075.13       2046.78        14.00 o                         
   7   1   4         70.92         73.23         1.78 o                         
   8   1   4        577.12        576.55         5.64 o                         
   9   1   4       1693.10       1716.80        14.15 o                         
  10   1   4       1160.28       1152.37        10.75 o                         
  11   1   4          1.11         10.52         2.33 o                         
  12   1   4        128.29        130.80         4.14 o                         
  13   1   4        631.76        629.87        13.91 o                         
  14   1   4        192.85        203.46         6.50 o                         
 -15   2   4        550.34        539.43        14.23 o                         
 -14   2   4          0.88          4.38         3.64 o                         
 -13   2   4        480.74        463.75         8.45 o                         
 -12   2   4         60.65         67.22         3.86 o                         
 -11   2   4       1107.21       1115.97        13.60 o                         
 -10   2   4          0.14         -1.31         1.97 o                         
  -9   2   4       1660.19       1618.02        15.33 o                         
  -8   2   4         14.34         13.48         1.61 o                         
  -7   2   4       2233.55       2170.84        17.31 o                         
  -6   2   4        479.03        458.28         4.31 o                         
  -5   2   4       4786.11       4689.87        31.05 o                         
  -4   2   4         83.60         98.96         1.56 o                         
  -3   2   4       1561.20       1591.98        10.55 o                         
  -2   2   4         11.90         16.22         2.80 o                         
  -1   2   4       6347.09       6394.90        40.35 o                         
   0   2   4         22.08         25.22         0.92 o                         
   1   2   4       1019.67        986.89         7.72 o                         
   2   2   4         18.21         21.23         1.01 o                         
   3   2   4       5571.14       5591.73        40.05 o                         
   4   2   4          1.99          8.16         1.23 o                         
   5   2   4        348.51        351.26         3.36 o                         
   6   2   4        114.00        112.28         2.27 o                         
   7   2   4       3150.54       3240.19        25.17 o                         
   8   2   4        163.33        162.44         2.99 o                         
   9   2   4         39.18         49.69         3.41 o                         
  10   2   4          4.96          7.94         2.21 o                         
  11   2   4       1415.45       1433.94        15.23 o                         
  12   2   4         70.31         73.67         4.51 o                         
  13   2   4         25.51         30.97         3.69 o                         
 -13   3   4        280.64        293.07         8.86 o                         
 -12   3   4          0.43         -3.26         3.26 o                         
 -11   3   4        474.32        464.02         8.31 o                         
 -10   3   4        641.39        634.57         8.11 o                         
  -9   3   4        544.11        550.85         7.25 o                         
  -8   3   4          5.79          8.29         1.96 o                         
  -7   3   4       1263.04       1251.87        12.43 o                         
  -6   3   4       1082.74       1058.34        10.03 o                         
  -5   3   4        766.06        778.06         7.75 o                         
  -4   3   4          2.74          4.64         1.39 o                         
  -3   3   4       1821.55       1800.44        15.36 o                         
  -2   3   4        986.09        999.53         9.78 o                         
  -1   3   4        537.52        519.82         4.67 o                         
   0   3   4        434.57        422.70         3.86 o                         
   1   3   4       1912.60       1889.09        15.12 o                         
   2   3   4       1312.95       1257.61        10.57 o                         
   3   3   4        512.04        496.44         5.12 o                         
   4   3   4        113.31        105.47         2.47 o                         
   5   3   4       1569.59       1570.16        11.30 o                         
   6   3   4        666.30        656.63         6.48 o                         
   7   3   4         66.17         75.14         2.35 o                         
   8   3   4        223.94        216.34         4.11 o                         
   9   3   4        752.07        785.07        11.04 o                         
  10   3   4         99.34        103.07         4.75 o                         
  11   3   4         24.31         31.67         3.91 o                         
  12   3   4        322.49        314.60         8.32 o                         
 -11   4   4          1.15         -1.60         3.19 o                         
 -10   4   4          2.49          4.14         2.81 o                         
  -9   4   4        102.50         97.13         3.82 o                         
  -8   4   4       1335.28       1368.40        14.15 o                         
  -7   4   4          1.03          7.09         2.55 o                         
  -6   4   4          0.59         10.74         2.40 o                         
  -5   4   4         97.02         93.90         3.19 o                         
  -4   4   4       1972.79       2020.14        18.82 o                         
  -3   4   4          7.42          8.97         1.96 o                         
  -2   4   4        359.13        357.61         5.16 o                         
  -1   4   4          5.97          5.30         1.79 o                         
   0   4   4       1823.45       1795.44        16.68 o                         
   1   4   4         13.54         13.02         1.71 o                         
   2   4   4        698.78        683.31         7.79 o                         
   3   4   4          2.10          2.01         1.79 o                         
   4   4   4       1162.15       1141.38        10.36 o                         
   5   4   4         71.16         74.12         3.02 o                         
   6   4   4        197.05        200.40         4.39 o                         
   7   4   4         23.49         23.55         2.61 o                         
   8   4   4        592.71        612.18         8.68 o                         
   9   4   4          2.53          0.22         3.28 o                         
  10   4   4        413.61        414.55         8.97 o                         
  -7   5   4         53.68         56.52         4.07 o                         
  -6   5   4        672.00        710.81         9.84 o                         
  -5   5   4        127.26        124.47         4.47 o                         
  -4   5   4          8.27          6.55         2.62 o                         
  -3   5   4        111.40        112.69         3.77 o                         
  -2   5   4       1059.36       1112.21        12.03 o                         
  -1   5   4        242.34        240.26         5.20 o                         
   0   5   4        416.11        420.68         6.83 o                         
   1   5   4        309.76        307.95         5.73 o                         
   2   5   4        606.59        605.37         8.91 o                         
   3   5   4         62.46         65.94         4.52 o                         
   4   5   4        193.19        189.86         8.56 o                         
   5   5   4        390.20        395.36        11.78 o                         
   6   5   4        276.67        275.74        13.70 o                         
 -15   0   5         30.45         19.29         6.30 o                         
 -13   0   5       2149.94       2140.07        28.13 o                         
 -11   0   5        233.16        231.77         5.32 o                         
  -9   0   5       8062.81       8112.80       149.37 o                         
  -7   0   5        397.98        430.09         5.80 o                         
  -5   0   5       9234.08       9873.61        88.41 o                         
  -3   0   5       6516.06       6614.59        58.96 o                         
  -1   0   5      15155.03      14575.06       263.58 o                         
   1   0   5       1307.86       1363.80        12.48 o                         
   3   0   5       5440.84       5453.90        48.65 o                         
   5   0   5       1480.58       1426.25        13.45 o                         
   7   0   5       1756.00       1727.46        21.78 o                         
   9   0   5        693.93        650.03         9.00 o                         
  11   0   5       1928.59       1891.84        30.39 o                         
  13   0   5        200.55        186.08         7.14 o                         
 -16   1   5        172.26        194.94         9.06 o                         
 -15   1   5        515.17        526.26        10.15 o                         
 -14   1   5        358.66        357.83         6.79 o                         
 -13   1   5         19.19         20.23         2.83 o                         
 -12   1   5        751.73        739.67         9.28 o                         
 -11   1   5       2712.47       2735.95        26.38 o                         
 -10   1   5        202.48        203.17         3.84 o                         
  -9   1   5          6.70         12.71         1.44 o                         
  -8   1   5       1054.27       1058.90         7.94 o                         
  -7   1   5       3102.19       3263.59        21.98 o                         
  -6   1   5        366.22        358.94         3.18 o                         
  -5   1   5       1927.23       2091.77        14.22 o                         
  -4   1   5       1899.53       1861.37        13.96 o                         
  -3   1   5       3771.92       3738.12        26.88 o                         
  -2   1   5        397.84        406.36         3.14 o                         
  -1   1   5       1091.10       1113.31         7.35 o                         
   0   1   5       3439.75       3501.94        22.16 o                         
   1   1   5       6763.64       6904.94        43.52 o                         
   2   1   5        123.00        125.25         1.35 o                         
   3   1   5        515.78        534.74         3.88 o                         
   4   1   5       3328.22       3370.70        22.35 o                         
   5   1   5        842.43        828.36         5.88 o                         
   6   1   5          5.21          7.05         0.83 o                         
   7   1   5       1245.28       1210.36         9.59 o                         
   8   1   5       1480.09       1463.22        12.14 o                         
   9   1   5        521.65        519.66         6.17 o                         
  10   1   5        181.39        184.51         4.03 o                         
  11   1   5         89.71         89.96         3.60 o                         
  12   1   5        281.38        296.87         6.34 o                         
  13   1   5        484.21        490.58        13.10 o                         
  14   1   5         34.33         27.72         3.77 o                         
 -15   2   5         11.80         15.26         4.60 o                         
 -14   2   5        525.58        548.94         9.57 o                         
 -13   2   5         81.63         82.08         4.39 o                         
 -12   2   5        685.50        688.54        10.04 o                         
 -11   2   5         19.55         15.27         2.82 o                         
 -10   2   5       1339.18       1340.49        13.32 o                         
  -9   2   5         69.28         74.40         2.53 o                         
  -8   2   5       1181.58       1150.89        10.63 o                         
  -7   2   5        290.89        277.93         3.56 o                         
  -6   2   5       3920.27       3789.51        27.79 o                         
  -5   2   5        261.08        295.63         3.43 o                         
  -4   2   5       1175.03       1203.76         8.98 o                         
  -3   2   5        369.99        356.37         3.22 o                         
  -2   2   5       7091.59       7074.49        44.59 o                         
  -1   2   5         23.32         19.88         0.99 o                         
   0   2   5         52.31         44.12         0.92 o                         
   1   2   5        123.80        138.07         1.55 o                         
   2   2   5       4468.30       4351.20        31.28 o                         
   3   2   5          8.00         11.44         0.75 o                         
   4   2   5        180.64        188.58         2.51 o                         
   5   2   5        139.40        142.58         2.09 o                         
   6   2   5       3048.71       3079.89        23.90 o                         
   7   2   5        201.52        198.60         3.67 o                         
   8   2   5          9.28         25.44         3.25 o                         
   9   2   5         46.84         47.72         2.57 o                         
  10   2   5       1684.85       1697.34        17.34 o                         
  11   2   5         13.23         12.46         2.61 o                         
  12   2   5         65.46         60.61         4.27 o                         
  13   2   5         74.30         79.33         4.88 o                         
 -13   3   5          4.36          4.40         3.67 o                         
 -12   3   5        376.56        379.59         7.96 o                         
 -11   3   5        292.70        294.80         6.12 o                         
 -10   3   5        492.24        497.88         7.51 o                         
  -9   3   5          0.50          3.09         2.24 o                         
  -8   3   5       1037.38       1020.44        10.15 o                         
  -7   3   5        947.45        975.82        10.25 o                         
  -6   3   5       1183.69       1160.05        10.94 o                         
  -5   3   5        171.39        174.50         3.26 o                         
  -4   3   5       3659.06       3587.04        34.70 o                         
  -3   3   5       2136.76       2195.18        17.43 o                         
  -2   3   5        240.48        240.61         3.13 o                         
  -1   3   5         23.99         22.46         1.28 o                         
   0   3   5       3157.37       3096.41        21.76 o                         
   1   3   5       1778.15       1794.70        13.05 o                         
   2   3   5         13.51         16.25         1.49 o                         
   3   3   5        612.69        599.94         5.89 o                         
   4   3   5       1224.51       1209.92        10.39 o                         
   5   3   5       1492.40       1480.78        12.36 o                         
   6   3   5        230.09        221.42         3.31 o                         
   7   3   5        164.04        160.67         3.49 o                         
   8   3   5        973.05       1013.08        13.17 o                         
   9   3   5        458.61        468.05         6.70 o                         
  10   3   5         20.20         31.48         3.42 o                         
  11   3   5        237.76        245.87         7.09 o                         
  12   3   5        522.83        562.84        12.40 o                         
 -11   4   5         24.53         32.36         3.68 o                         
 -10   4   5         36.57         35.97         3.42 o                         
  -9   4   5        754.54        777.39        10.41 o                         
  -8   4   5         14.58         17.00         2.83 o                         
  -7   4   5         23.86         19.30         2.78 o                         
  -6   4   5         67.50         65.55         3.03 o                         
  -5   4   5       1377.85       1415.14        14.08 o                         
  -4   4   5        163.53        159.92         4.05 o                         
  -3   4   5          5.22          7.67         2.01 o                         
  -2   4   5        301.45        297.91         4.78 o                         
  -1   4   5       1933.86       1943.45        18.01 o                         
   0   4   5          3.00          5.57         1.80 o                         
   1   4   5        364.17        353.15         4.99 o                         
   2   4   5        123.36        121.75         3.71 o                         
   3   4   5       1794.67       1773.07        14.92 o                         
   4   4   5         22.93         23.59         2.00 o                         
   5   4   5        539.16        560.55         7.89 o                         
   6   4   5         32.89         34.07         2.29 o                         
   7   4   5        919.16        917.12        11.01 o                         
   8   4   5         22.98         20.00         2.88 o                         
   9   4   5        358.06        368.95         7.48 o                         
  10   4   5         14.98         13.09         5.13 o                         
  -7   5   5        461.11        490.76        12.48 o                         
  -6   5   5         61.97         70.72         3.87 o                         
  -5   5   5         39.67         36.56         3.26 o                         
  -4   5   5        153.07        161.29         5.42 o                         
  -3   5   5        518.95        556.70         7.78 o                         
  -2   5   5         50.01         47.80         3.06 o                         
  -1   5   5        106.90        107.40         3.84 o                         
   0   5   5        208.81        204.75         4.95 o                         
   1   5   5        424.89        435.44         6.95 o                         
   2   5   5         47.26         47.09         2.71 o                         
   3   5   5        245.64        250.51         8.32 o                         
   4   5   5        295.89        299.42        10.00 o                         
   5   5   5        317.13        308.92        10.63 o                         
 -16   0   6          0.50         11.30         6.92 o                         
 -14   0   6       1330.88       1327.87        36.79 o                         
 -12   0   6         19.34         23.69         2.89 o                         
 -10   0   6       6919.45       6824.22        84.07 o                         
  -8   0   6        656.32        702.80        15.28 o                         
  -6   0   6       8959.92       9552.46        85.05 o                         
  -4   0   6       7122.54       7360.94        76.32 o                         
  -2   0   6       6007.25       5864.40        52.24 o                         
   0   0   6       5789.84       5729.52        51.04 o                         
   2   0   6      20545.92      21129.62       285.22 o                         
   4   0   6       4355.70       4573.31        41.02 o                         
   6   0   6       3820.22       3716.73        36.41 o                         
   8   0   6       5632.48       5532.10        59.38 o                         
  10   0   6        166.98        172.06         5.58 o                         
  12   0   6       1225.41       1188.57        34.52 o                         
  14   0   6        139.24        156.34         8.51 o                         
 -16   1   6        245.19        291.35        25.64 o                         
 -15   1   6        183.71        173.56         5.69 o                         
 -14   1   6          6.62          8.96         3.18 o                         
 -13   1   6        136.34        142.59         4.51 o                         
 -12   1   6       1026.95       1035.24        11.85 o                         
 -11   1   6        552.70        564.78         7.58 o                         
 -10   1   6         27.98         38.62         3.08 o                         
  -9   1   6        280.73        296.10         4.62 o                         
  -8   1   6       5928.16       5905.23        39.17 o                         
  -7   1   6       1748.00       1782.25        12.98 o                         
  -6   1   6        495.06        491.94         3.94 o                         
  -5   1   6       1899.20       1873.46        12.37 o                         
  -4   1   6       4000.77       4207.60        30.86 o                         
  -3   1   6       2502.07       2746.45        19.97 o                         
  -2   1   6       5373.04       5658.34        37.01 o                         
  -1   1   6       6056.61       6298.83        39.70 o                         
   0   1   6       6762.00       6865.76        43.25 o                         
   1   1   6          2.89          5.40         0.81 o                         
   2   1   6       2337.22       2387.94        15.36 o                         
   3   1   6       1706.79       1614.28        10.62 o                         
   4   1   6       4215.08       4248.13        28.06 o                         
   5   1   6          0.78          3.51         0.72 o                         
   6   1   6       2160.53       2144.20        15.37 o                         
   7   1   6        385.97        443.49         6.05 o                         
   8   1   6        106.94        111.31         2.57 o                         
   9   1   6        100.61        105.14         2.88 o                         
  10   1   6       1021.75       1005.72        11.20 o                         
  11   1   6        353.84        345.08         7.31 o                         
  12   1   6        127.32        121.03         4.36 o                         
  13   1   6          5.02          8.92         3.35 o                         
  14   1   6        113.41        103.64         5.27 o                         
 -15   2   6        243.46        293.58         9.04 o                         
 -14   2   6        110.47        111.30         4.95 o                         
 -13   2   6        919.54        893.49        14.84 o                         
 -12   2   6         95.05         99.16         4.32 o                         
 -11   2   6       1296.33       1272.29        15.16 o                         
 -10   2   6         82.43         85.57         3.37 o                         
  -9   2   6        782.37        783.43         8.27 o                         
  -8   2   6        579.78        573.85         6.34 o                         
  -7   2   6       2011.46       1981.41        16.05 o                         
  -6   2   6        596.18        603.18         5.84 o                         
  -5   2   6       1607.70       1616.46        13.12 o                         
  -4   2   6         36.98         46.81         2.34 o                         
  -3   2   6       4730.89       4629.70        33.41 o                         
  -2   2   6         88.51         92.11         1.78 o                         
  -1   2   6       1273.71       1312.22        10.13 o                         
   0   2   6        415.55        435.75         3.54 o                         
   1   2   6       5857.53       5762.76        37.82 o                         
   2   2   6        255.85        254.15         2.38 o                         
   3   2   6         82.27         82.43         1.53 o                         
   4   2   6          0.54          0.92         0.80 o                         
   5   2   6       3050.96       3060.47        22.53 o                         
   6   2   6        144.14        135.87         2.75 o                         
   7   2   6         64.23         69.56         2.26 o                         
   8   2   6          0.19          5.29         2.72 o                         
   9   2   6       1618.81       1596.85        16.28 o                         
  10   2   6        104.35        103.82         4.26 o                         
  11   2   6         29.77         32.28         3.01 o                         
  12   2   6         87.12         89.56         4.17 o                         
  13   2   6        422.90        455.42         9.03 o                         
 -13   3   6        728.86        740.15        13.85 o                         
 -12   3   6        426.94        443.98         8.52 o                         
 -11   3   6        273.57        267.95         5.74 o                         
 -10   3   6        157.40        162.88         4.56 o                         
  -9   3   6       1428.04       1369.83        13.88 o                         
  -8   3   6        390.29        410.28         9.76 o                         
  -7   3   6         89.21         93.88         2.87 o                         
  -6   3   6        257.44        250.95         3.84 o                         
  -5   3   6       1654.19       1590.30        14.08 o                         
  -4   3   6       1577.81       1597.93        13.30 o                         
  -3   3   6        472.45        457.96         4.83 o                         
  -2   3   6        206.73        200.51         3.16 o                         
  -1   3   6       3040.48       2934.67        24.10 o                         
   0   3   6        926.47        911.71         8.55 o                         
   1   3   6         60.36         55.41         1.43 o                         
   2   3   6        741.31        752.60         7.00 o                         
   3   3   6       2428.21       2343.20        18.65 o                         
   4   3   6        310.11        310.98         3.36 o                         
   5   3   6         24.71         24.32         1.85 o                         
   6   3   6        314.17        315.10         4.42 o                         
   7   3   6       1693.02       1697.20        16.22 o                         
   8   3   6        739.86        726.70         8.37 o                         
   9   3   6          4.13          6.66         2.53 o                         
  10   3   6        168.49        175.46         5.41 o                         
  11   3   6        791.69        806.40        11.96 o                         
 -11   4   6        118.02        115.46         5.09 o                         
 -10   4   6        558.34        570.85         9.13 o                         
  -9   4   6          4.03          0.84         2.81 o                         
  -8   4   6         54.22         60.22         3.52 o                         
  -7   4   6         70.24         72.97         3.35 o                         
  -6   4   6       1419.47       1480.32        14.83 o                         
  -5   4   6         69.12         70.18         3.02 o                         
  -4   4   6        105.33        103.47         4.50 o                         
  -3   4   6        610.23        602.09         7.41 o                         
  -2   4   6       2107.29       2107.47        19.46 o                         
  -1   4   6          0.78          3.52         1.83 o                         
   0   4   6        365.66        365.15         5.27 o                         
   1   4   6        596.63        588.16         6.61 o                         
   2   4   6        878.54        870.22         9.41 o                         
   3   4   6        229.96        220.58         4.49 o                         
   4   4   6        603.00        602.91         7.63 o                         
   5   4   6         36.95         41.63         2.80 o                         
   6   4   6        522.13        524.12         6.91 o                         
   7   4   6          4.94          3.52         2.28 o                         
   8   4   6        122.73        130.87         4.65 o                         
   9   4   6         79.61         72.50         4.07 o                         
  -7   5   6         24.73         25.97         8.46 o                         
  -6   5   6         74.40         72.70         4.01 o                         
  -5   5   6        128.21        132.50         4.50 o                         
  -4   5   6        305.55        327.77         5.93 o                         
  -3   5   6         10.25          8.23         2.74 o                         
  -2   5   6          5.14          4.73         2.53 o                         
  -1   5   6          6.19          8.82         2.47 o                         
   0   5   6        447.11        448.79         6.42 o                         
   1   5   6        144.61        140.98         4.29 o                         
   2   5   6         19.52         26.35         3.98 o                         
   3   5   6        104.86        113.42         6.99 o                         
   4   5   6        464.09        477.64        15.53 o                         
   5   5   6         66.90         65.71        10.25 o                         
 -15   0   7        446.92        424.10        14.51 o                         
 -13   0   7        302.07        283.15        15.39 o                         
 -11   0   7        307.67        324.68         6.34 o                         
  -9   0   7          9.88         33.72         3.73 o                         
  -7   0   7       6033.76       6037.20        62.95 o                         
  -5   0   7         17.57         58.75         4.29 o                         
  -3   0   7       6964.16       7066.36        68.08 o                         
  -1   0   7       3423.65       3395.95        30.50 o                         
   1   0   7       5446.14       5531.51        49.28 o                         
   3   0   7       4449.96       4595.84        41.21 o                         
   5   0   7       4368.76       4363.83        42.52 o                         
   7   0   7       3007.07       2941.98        32.29 o                         
   9   0   7         41.51         41.21         3.14 o                         
  11   0   7       1143.36       1127.06        21.44 o                         
  13   0   7         18.45         21.80         4.47 o                         
 -15   1   7         56.60         53.92         4.22 o                         
 -14   1   7        298.88        308.27         6.46 o                         
 -13   1   7        148.38        152.50         4.68 o                         
 -12   1   7       1214.55       1222.90        15.33 o                         
 -11   1   7         21.99         26.14         2.47 o                         
 -10   1   7       2399.08       2381.50        25.02 o                         
  -9   1   7       1763.76       1771.28        15.49 o                         
  -8   1   7        724.83        737.26         6.90 o                         
  -7   1   7          5.41         10.22         1.30 o                         
  -6   1   7       4362.82       4409.54        28.27 o                         
  -5   1   7       5040.65       5206.99        33.10 o                         
  -4   1   7        338.60        334.95         2.95 o                         
  -3   1   7        682.47        710.76         5.48 o                         
  -2   1   7       4033.25       4100.07        28.12 o                         
  -1   1   7        873.52        799.64         5.54 o                         
   0   1   7       1107.73       1189.56         8.23 o                         
   1   1   7       1187.49       1135.50         7.62 o                         
   2   1   7       3460.65       3458.78        22.07 o                         
   3   1   7       5251.22       5331.27        33.75 o                         
   4   1   7        571.90        590.35         4.78 o                         
   5   1   7       1028.34       1060.02         7.69 o                         
   6   1   7       2797.83       2829.66        21.94 o                         
   7   1   7       1669.56       1628.25        13.97 o                         
   8   1   7        122.38        120.12         2.89 o                         
   9   1   7       1648.07       1614.20        17.66 o                         
  10   1   7       1775.52       1722.31        18.98 o                         
  11   1   7          6.42          6.96         2.81 o                         
  12   1   7         37.16         33.23         3.42 o                         
  13   1   7        423.21        414.30         8.11 o                         
 -15   2   7          0.54          4.21         4.98 o                         
 -14   2   7        590.71        599.43        10.00 o                         
 -13   2   7          0.70          4.75         3.24 o                         
 -12   2   7       1439.86       1426.05        16.89 o                         
 -11   2   7         25.74         32.67         3.15 o                         
 -10   2   7        866.04        870.90         9.02 o                         
  -9   2   7         10.01          9.69         1.77 o                         
  -8   2   7       2912.93       2858.21        23.94 o                         
  -7   2   7        934.25        980.36         8.80 o                         
  -6   2   7       1004.92        965.52         8.55 o                         
  -5   2   7          6.90         18.52         3.39 o                         
  -4   2   7       4828.25       4732.53        35.95 o                         
  -3   2   7          0.60          9.23         1.91 o                         
  -2   2   7       2180.15       2349.49        16.14 o                         
  -1   2   7          6.62         10.80         0.75 o                         
   0   2   7       9384.08       9579.54        62.60 o                         
   1   2   7         98.96         97.46         1.48 o                         
   2   2   7        218.33        204.83         2.45 o                         
   3   2   7        121.01        117.27         1.83 o                         
   4   2   7       5602.64       5496.73        39.55 o                         
   5   2   7       2141.01       2090.72        16.63 o                         
   6   2   7          4.28          7.64         1.47 o                         
   7   2   7         59.75         58.45         2.25 o                         
   8   2   7       2115.16       2127.30        18.30 o                         
   9   2   7        156.74        156.58         4.24 o                         
  10   2   7          6.88          7.03         2.79 o                         
  11   2   7        298.56        301.82         6.58 o                         
  12   2   7       1087.13       1083.36        13.96 o                         
  13   2   7          2.02          4.89         6.01 o                         
 -13   3   7        546.21        543.25        11.20 o                         
 -12   3   7        103.93        101.52         4.69 o                         
 -11   3   7         19.76         26.32         3.05 o                         
 -10   3   7        606.68        579.14         7.86 o                         
  -9   3   7        494.64        501.57         8.14 o                         
  -8   3   7         91.79         94.66         3.27 o                         
  -7   3   7        489.09        488.80         7.26 o                         
  -6   3   7        529.77        504.41         5.98 o                         
  -5   3   7        237.89        256.09         7.09 o                         
  -4   3   7        704.54        714.71         6.84 o                         
  -3   3   7        536.49        524.81         5.38 o                         
  -2   3   7       2531.37       2480.48        20.70 o                         
  -1   3   7        502.07        460.63         5.70 o                         
   0   3   7        378.02        377.62         4.47 o                         
   1   3   7        237.10        221.58         2.93 o                         
   2   3   7       3770.63       3712.94        26.03 o                         
   3   3   7         11.53         18.38         2.03 o                         
   4   3   7        247.73        243.80         3.48 o                         
   5   3   7        283.36        285.23         4.14 o                         
   6   3   7        895.10        909.69         9.02 o                         
   7   3   7         16.29         19.28         2.09 o                         
   8   3   7         19.82         27.17         2.48 o                         
   9   3   7         98.72         89.56         3.54 o                         
  10   3   7        336.37        329.60         6.45 o                         
  11   3   7         89.75        101.84         5.01 o                         
 -11   4   7       1342.08       1364.41        19.99 o                         
 -10   4   7          2.22          9.11         3.13 o                         
  -9   4   7        229.83        242.00         6.13 o                         
  -8   4   7         20.96         23.33         3.15 o                         
  -7   4   7       1171.83       1194.43        13.61 o                         
  -6   4   7         79.89         77.31         3.27 o                         
  -5   4   7        863.95        839.67         9.55 o                         
  -4   4   7         15.68         18.17         2.37 o                         
  -3   4   7       1116.72       1141.97        11.78 o                         
  -2   4   7         20.95         20.81         2.22 o                         
  -1   4   7        534.00        520.93         6.60 o                         
   0   4   7         62.46         60.80         2.66 o                         
   1   4   7        722.81        711.58         8.03 o                         
   2   4   7          6.95          8.32         1.74 o                         
   3   4   7        301.61        299.44         5.55 o                         
   4   4   7         30.97         38.68         3.11 o                         
   5   4   7        405.52        398.56         5.43 o                         
   6   4   7         13.30         11.87         2.05 o                         
   7   4   7        355.43        352.95         5.90 o                         
   8   4   7          9.67         10.99         2.90 o                         
   9   4   7        414.52        419.62         8.74 o                         
  -6   5   7        292.83        295.24         7.38 o                         
  -5   5   7        763.86        790.13         9.97 o                         
  -4   5   7         45.16         43.97         3.26 o                         
  -3   5   7        248.84        247.44         5.64 o                         
  -2   5   7        326.22        330.29         6.11 o                         
  -1   5   7        863.59        872.77        11.52 o                         
   0   5   7          3.63          3.51         2.69 o                         
   1   5   7        271.11        267.16         5.67 o                         
   2   5   7        141.39        148.07         5.73 o                         
   3   5   7        334.96        344.37        13.44 o                         
   4   5   7          6.02          9.26         5.54 o                         
 -16   0   8        987.15        855.35        31.51 o                         
 -14   0   8         12.38         17.24         5.87 o                         
 -12   0   8       1341.31       1313.89        26.85 o                         
 -10   0   8         83.64        106.95         4.99 o                         
  -8   0   8       4408.32       4580.91        41.79 o                         
  -6   0   8        534.72        489.77         5.65 o                         
  -4   0   8      10521.85      10816.43       128.61 o                         
  -2   0   8       1584.40       1737.16        16.09 o                         
   0   0   8        401.40        336.60         4.36 o                         
   2   0   8        599.84        534.22         5.56 o                         
   4   0   8       2821.68       2821.14        27.84 o                         
   6   0   8        363.94        366.86         5.58 o                         
   8   0   8       3534.88       3490.27        57.21 o                         
  10   0   8       1118.67       1091.65        16.11 o                         
  12   0   8        239.57        248.62         8.82 o                         
 -15   1   8        568.17        555.89        11.77 o                         
 -14   1   8        782.33        768.41        12.13 o                         
 -13   1   8         36.45         40.76         4.40 o                         
 -12   1   8        276.64        284.14         5.60 o                         
 -11   1   8       1377.95       1353.79        18.07 o                         
 -10   1   8        403.90        447.18         5.92 o                         
  -9   1   8          8.99          9.96         1.63 o                         
  -8   1   8        259.86        266.36         3.60 o                         
  -7   1   8       1701.52       1687.72        13.79 o                         
  -6   1   8       3358.36       3433.16        26.79 o                         
  -5   1   8         51.05         28.31         0.96 o                         
  -4   1   8        197.45        163.12         2.38 o                         
  -3   1   8       2293.03       2181.74        14.77 o                         
  -2   1   8       2442.57       2497.89        16.76 o                         
  -1   1   8        451.73        492.16         3.71 o                         
   0   1   8        530.65        498.59         3.73 o                         
   1   1   8       5796.43       5957.49        39.07 o                         
   2   1   8        621.27        600.17         4.65 o                         
   3   1   8         35.54         40.58         1.20 o                         
   4   1   8        550.16        556.81         4.70 o                         
   5   1   8       3558.88       3518.42        24.60 o                         
   6   1   8       2946.18       2910.79        22.61 o                         
   7   1   8        529.06        508.59         5.23 o                         
   8   1   8        656.27        630.69         7.20 o                         
   9   1   8        748.70        723.45        10.45 o                         
  10   1   8        399.54        403.18         6.98 o                         
  11   1   8        114.34         99.59         4.09 o                         
  12   1   8        506.60        499.68         8.57 o                         
  13   1   8        203.08        206.09         6.56 o                         
 -15   2   8         92.43         89.82         7.03 o                         
 -14   2   8        345.81        341.74         7.91 o                         
 -13   2   8        798.02        797.18        11.44 o                         
 -12   2   8         87.07         90.18         4.22 o                         
 -11   2   8        413.41        397.71         7.25 o                         
 -10   2   8        346.74        334.63         5.03 o                         
  -9   2   8       3152.54       3018.11        25.41 o                         
  -8   2   8        215.17        226.94         3.60 o                         
  -7   2   8        210.92        209.15         3.36 o                         
  -6   2   8          4.62          7.58         1.87 o                         
  -5   2   8       4467.23       4385.68        33.55 o                         
  -4   2   8        116.09        104.72         2.23 o                         
  -3   2   8         44.30         34.51         1.84 o                         
  -2   2   8         18.00         25.74         1.25 o                         
  -1   2   8       5145.39       5050.43        33.36 o                         
   0   2   8         20.19         24.04         1.29 o                         
   1   2   8         36.95         42.71         1.30 o                         
   2   2   8         75.08         82.86         1.54 o                         
   3   2   8       4921.49       4937.21        37.42 o                         
   4   2   8        223.56        218.65         3.08 o                         
   5   2   8        134.50        140.92         2.65 o                         
   6   2   8        108.07        112.55         2.95 o                         
   7   2   8       2191.83       2189.66        19.81 o                         
   8   2   8        150.63        149.74         4.10 o                         
   9   2   8         60.71         57.37         3.65 o                         
  10   2   8         69.26         67.36         4.76 o                         
  11   2   8       1011.44        993.01        12.91 o                         
  12   2   8         34.65         35.95         3.88 o                         
 -13   3   8        237.31        246.05         7.39 o                         
 -12   3   8         19.26         23.74         3.82 o                         
 -11   3   8        646.21        629.88        12.67 o                         
 -10   3   8       1168.50       1161.36        12.54 o                         
  -9   3   8        408.24        401.24         6.33 o                         
  -8   3   8          8.92          8.13         2.29 o                         
  -7   3   8       1890.45       1879.40        16.71 o                         
  -6   3   8        620.99        653.70         8.43 o                         
  -5   3   8         18.34         20.89         1.98 o                         
  -4   3   8         66.60         78.14         3.51 o                         
  -3   3   8       1308.46       1239.00        11.27 o                         
  -2   3   8       1437.21       1423.14        12.63 o                         
  -1   3   8         84.10         92.75         2.46 o                         
   0   3   8        290.03        279.49         4.28 o                         
   1   3   8       1498.01       1479.54        12.98 o                         
   2   3   8       1369.59       1322.53        11.21 o                         
   3   3   8         43.93         46.10         1.93 o                         
   4   3   8        508.10        499.35         5.42 o                         
   5   3   8       1039.45       1069.14        10.17 o                         
   6   3   8         24.02         23.34         1.98 o                         
   7   3   8          2.24          2.45         2.04 o                         
   8   3   8        285.27        275.55         5.73 o                         
   9   3   8        576.12        582.10         8.20 o                         
  10   3   8         20.95         29.92         3.47 o                         
  11   3   8         17.30         18.77         5.79 o                         
 -11   4   8          9.88         10.84         5.78 o                         
 -10   4   8        116.16        106.51         5.76 o                         
  -9   4   8         69.11         71.62         4.06 o                         
  -8   4   8        876.52        894.38        13.73 o                         
  -7   4   8         13.66         14.32         2.90 o                         
  -6   4   8        159.06        166.32         4.55 o                         
  -5   4   8         40.76         43.63         3.40 o                         
  -4   4   8       1325.65       1326.47        13.46 o                         
  -3   4   8         60.35         65.90         2.90 o                         
  -2   4   8        581.16        571.79         7.42 o                         
  -1   4   8          3.05          4.75         2.02 o                         
   0   4   8       2182.25       2122.77        19.63 o                         
   1   4   8        348.69        336.51         5.13 o                         
   2   4   8       1128.10       1103.63        11.31 o                         
   3   4   8        188.50        185.74         3.90 o                         
   4   4   8        572.16        555.75         7.33 o                         
   5   4   8          1.35         -0.81         1.92 o                         
   6   4   8        941.53        938.55        12.42 o                         
   7   4   8         19.67         26.64         2.83 o                         
   8   4   8         46.18         50.29         3.36 o                         
  -6   5   8        502.83        544.19        15.13 o                         
  -5   5   8         50.73         51.00         3.61 o                         
  -4   5   8        439.64        428.80         7.19 o                         
  -3   5   8        607.73        615.63         8.47 o                         
  -2   5   8        565.16        576.88         8.18 o                         
  -1   5   8         92.17         88.77         3.87 o                         
   0   5   8        711.75        696.75         9.53 o                         
   1   5   8         87.69         94.84         3.89 o                         
   2   5   8        216.66        232.08         7.33 o                         
   3   5   8         17.90         22.35         4.68 o                         
   4   5   8        302.79        326.52        13.76 o                         
 -15   0   9        134.61        131.90         9.15 o                         
 -13   0   9       3170.09       3102.09        56.37 o                         
 -11   0   9       1117.22       1090.14        22.78 o                         
  -9   0   9       2357.45       2422.05        24.84 o                         
  -7   0   9       2700.86       2720.64        25.39 o                         
  -5   0   9       5059.38       4991.46        50.19 o                         
  -3   0   9       3181.16       3194.38        31.28 o                         
  -1   0   9       6703.07       6837.25        60.92 o                         
   1   0   9       3155.24       3111.08        30.61 o                         
   3   0   9       1328.99       1322.49        15.13 o                         
   5   0   9       3100.95       3080.56        33.62 o                         
   7   0   9       1855.94       1759.03        22.85 o                         
   9   0   9       1628.15       1543.80        24.16 o                         
  11   0   9        299.38        302.65         7.91 o                         
  13   0   9        565.84        565.43        18.08 o                         
 -15   1   9       1001.29        975.07        16.27 o                         
 -14   1   9         63.40         63.56         4.54 o                         
 -13   1   9        257.45        256.57         5.88 o                         
 -12   1   9        260.56        259.41         6.92 o                         
 -11   1   9       1093.43       1107.30        12.38 o                         
 -10   1   9        312.48        303.44         4.55 o                         
  -9   1   9        650.94        658.89         6.63 o                         
  -8   1   9       1342.27       1267.01        15.19 o                         
  -7   1   9       1375.64       1507.39        31.25 o                         
  -6   1   9        259.16        287.83         3.56 o                         
  -5   1   9       1696.63       1677.27        12.26 o                         
  -4   1   9       2748.90       2781.84        18.10 o                         
  -3   1   9       4854.84       4908.33        32.40 o                         
  -2   1   9         21.89         23.80         0.83 o                         
  -1   1   9       2139.20       2188.08        14.83 o                         
   0   1   9       2172.06       2185.51        14.27 o                         
   1   1   9        659.45        662.02         5.08 o                         
   2   1   9        100.27        109.18         1.74 o                         
   3   1   9       1726.00       1667.89        12.12 o                         
   4   1   9       1223.87       1253.78         9.42 o                         
   5   1   9        343.05        349.82         3.67 o                         
   6   1   9         78.80         84.15         2.30 o                         
   7   1   9        823.51        794.67         7.86 o                         
   8   1   9        552.20        550.58         7.79 o                         
   9   1   9        734.89        725.00         9.63 o                         
  10   1   9         17.12         13.76         2.93 o                         
  11   1   9        397.75        392.45         7.47 o                         
  12   1   9        311.75        309.73         8.01 o                         
  13   1   9         29.76         32.13         4.99 o                         
 -15   2   9         17.69         22.81         5.92 o                         
 -14   2   9        582.68        592.56        10.16 o                         
 -13   2   9          2.21          3.11         3.48 o                         
 -12   2   9        280.39        292.49         6.72 o                         
 -11   2   9          3.24          9.38         2.50 o                         
 -10   2   9       1930.55       1857.98        17.73 o                         
  -9   2   9         51.34         56.93         2.45 o                         
  -8   2   9        243.51        250.95         3.90 o                         
  -7   2   9         26.21         43.47         3.07 o                         
  -6   2   9       3755.23       3609.71        28.04 o                         
  -5   2   9        120.95        113.54         2.53 o                         
  -4   2   9          7.50          8.46         1.27 o                         
  -3   2   9        223.78        227.69         3.07 o                         
  -2   2   9       2986.97       2873.19        22.28 o                         
  -1   2   9          2.07          5.44         0.88 o                         
   0   2   9         15.19         19.00         1.52 o                         
   1   2   9         36.50         34.22         1.10 o                         
   2   2   9       3256.88       3289.58        25.38 o                         
   3   2   9        582.08        567.01         5.53 o                         
   4   2   9          0.85          3.92         1.27 o                         
   5   2   9          7.49          7.60         1.47 o                         
   6   2   9       2388.71       2385.55        21.35 o                         
   7   2   9         27.29         32.07         2.19 o                         
   8   2   9        158.58        156.71         4.54 o                         
   9   2   9         19.01         22.20         2.68 o                         
  10   2   9        815.13        819.08        11.12 o                         
  11   2   9         57.17         53.23         3.85 o                         
  12   2   9         49.09         42.75         4.64 o                         
 -13   3   9          6.20          8.01         3.91 o                         
 -12   3   9        768.61        748.90        11.32 o                         
 -11   3   9        595.23        598.62         8.40 o                         
 -10   3   9         63.18         69.17         3.44 o                         
  -9   3   9         55.80         51.61         3.10 o                         
  -8   3   9       1761.38       1691.54        16.46 o                         
  -7   3   9       1142.31       1127.68        11.00 o                         
  -6   3   9          5.95          8.53         1.91 o                         
  -5   3   9        121.73        120.83         2.99 o                         
  -4   3   9       1433.69       1392.15        12.86 o                         
  -3   3   9        801.25        801.34         8.01 o                         
  -2   3   9         17.82         21.09         1.71 o                         
  -1   3   9        646.28        634.27         6.64 o                         
   0   3   9       1388.44       1332.40        12.63 o                         
   1   3   9       1346.40       1324.63        12.71 o                         
   2   3   9        137.62        140.03         2.96 o                         
   3   3   9        919.13        898.85         8.29 o                         
   4   3   9       1945.07       1933.29        15.92 o                         
   5   3   9        341.44        338.84         4.81 o                         
   6   3   9         28.26         27.34         2.23 o                         
   7   3   9        410.80        410.35         5.97 o                         
   8   3   9        804.08        812.19         8.84 o                         
   9   3   9          8.39          8.49         3.03 o                         
  10   3   9         57.43         63.06         4.05 o                         
 -10   4   9         84.15         78.79         4.22 o                         
  -9   4   9       1118.37       1138.25        13.73 o                         
  -8   4   9          0.39          0.90         3.01 o                         
  -7   4   9        245.33        229.07         5.71 o                         
  -6   4   9        204.83        198.73         4.92 o                         
  -5   4   9        981.76        980.47        10.87 o                         
  -4   4   9         12.77         13.38         2.44 o                         
  -3   4   9        578.67        563.39         7.35 o                         
  -2   4   9         62.81         60.03         2.76 o                         
  -1   4   9        961.86        953.03        11.10 o                         
   0   4   9          3.43          4.05         2.23 o                         
   1   4   9       1136.59       1115.08        11.51 o                         
   2   4   9        116.80        112.35         3.31 o                         
   3   4   9        640.42        645.60         7.74 o                         
   4   4   9          2.79          2.63         2.01 o                         
   5   4   9        622.50        624.58         8.30 o                         
   6   4   9         57.59         57.31         3.40 o                         
   7   4   9        113.87        116.00         5.29 o                         
   8   4   9          2.29          0.60         2.90 o                         
  -5   5   9        111.56        122.22         6.65 o                         
  -4   5   9        175.03        185.78         5.24 o                         
  -3   5   9        162.80        160.33         5.13 o                         
  -2   5   9         65.29         66.69         3.85 o                         
  -1   5   9        166.83        170.08         5.10 o                         
   0   5   9        308.79        308.05         6.80 o                         
   1   5   9        361.42        357.32         6.71 o                         
   2   5   9          3.49          5.01         2.49 o                         
   3   5   9        259.37        273.11        11.39 o                         
 -16   0  10        106.79         71.78        18.64 o                         
 -14   0  10       1305.59       1288.48        27.74 o                         
 -12   0  10        485.25        483.57        13.69 o                         
 -10   0  10       2351.68       2376.23        31.31 o                         
  -8   0  10        978.22        979.30        11.16 o                         
  -6   0  10       2510.04       2462.52        23.07 o                         
  -4   0  10       3643.77       3560.13        32.47 o                         
  -2   0  10       5564.32       5487.79        49.20 o                         
   0   0  10       3523.31       3510.75        31.83 o                         
   2   0  10       2293.28       2306.52        25.39 o                         
   4   0  10       2650.21       2597.36        28.79 o                         
   6   0  10        361.47        352.96         5.77 o                         
   8   0  10       1731.45       1681.54        22.42 o                         
  10   0  10        417.97        424.06        10.43 o                         
  12   0  10        473.92        473.46        10.60 o                         
 -15   1  10        182.14        183.87         7.44 o                         
 -14   1  10        139.53        147.39         6.61 o                         
 -13   1  10        671.08        648.12        12.77 o                         
 -12   1  10       1161.58       1160.06        13.14 o                         
 -11   1  10        179.09        179.41         4.71 o                         
 -10   1  10        316.92        311.63         4.97 o                         
  -9   1  10       1568.87       1520.56        12.95 o                         
  -8   1  10       1144.50       1144.35        10.15 o                         
  -7   1  10         89.27         93.58         2.36 o                         
  -6   1  10       1151.04       1116.43         9.63 o                         
  -5   1  10       2753.01       2640.31        19.82 o                         
  -4   1  10       1708.76       1675.34        12.25 o                         
  -3   1  10          0.13          2.84         0.72 o                         
  -2   1  10       2383.64       2392.21        16.25 o                         
  -1   1  10       2570.37       2548.30        17.22 o                         
   0   1  10       2347.63       2329.29        15.80 o                         
   1   1  10         24.44         25.84         1.06 o                         
   2   1  10       1111.90       1114.53         8.45 o                         
   3   1  10       1838.29       1891.79        13.71 o                         
   4   1  10        260.92        263.59         4.14 o                         
   5   1  10         29.82         36.28         1.56 o                         
   6   1  10       1140.53       1128.21        10.35 o                         
   7   1  10       1045.18       1050.21        10.58 o                         
   8   1  10        282.85        280.35         5.48 o                         
   9   1  10        123.71        124.75         4.55 o                         
  10   1  10        572.70        560.03         9.48 o                         
  11   1  10        366.71        367.14         7.51 o                         
  12   1  10        127.68        132.88         5.15 o                         
 -14   2  10         64.61         66.25         4.58 o                         
 -13   2  10        192.70        197.63         6.37 o                         
 -12   2  10         27.80         26.63         3.40 o                         
 -11   2  10       1747.10       1689.21        16.98 o                         
 -10   2  10         20.70         19.22         2.26 o                         
  -9   2  10        138.33        141.03         3.66 o                         
  -8   2  10          5.33         10.19         1.96 o                         
  -7   2  10       3398.64       3243.97        25.56 o                         
  -6   2  10         12.66         15.26         1.59 o                         
  -5   2  10         78.99         87.74         2.35 o                         
  -4   2  10        110.52        106.44         2.44 o                         
  -3   2  10       4760.37       4595.33        35.09 o                         
  -2   2  10        116.11        119.46         2.34 o                         
  -1   2  10          9.60         11.74         1.17 o                         
   0   2  10          6.10          7.45         0.99 o                         
   1   2  10       4040.38       4003.50        31.69 o                         
   2   2  10          6.20          9.90         1.55 o                         
   3   2  10         48.93         53.47         1.77 o                         
   4   2  10          1.72          5.01         1.36 o                         
   5   2  10       2549.99       2550.12        22.66 o                         
   6   2  10          1.74          5.52         1.95 o                         
   7   2  10        157.45        153.21         4.01 o                         
   8   2  10         52.05         55.67         3.90 o                         
   9   2  10        989.85        998.15        12.60 o                         
  10   2  10         47.33         46.24         3.63 o                         
  11   2  10        156.21        154.27         5.47 o                         
 -13   3  10        528.28        553.79        11.30 o                         
 -12   3  10        216.85        225.98         6.96 o                         
 -11   3  10         34.92         35.42         3.35 o                         
 -10   3  10         72.64         79.36         3.60 o                         
  -9   3  10       1113.49       1070.89        11.70 o                         
  -8   3  10        845.61        842.66         9.71 o                         
  -7   3  10         35.96         36.87         2.44 o                         
  -6   3  10        366.58        356.82         4.85 o                         
  -5   3  10       2201.75       2144.05        17.62 o                         
  -4   3  10        465.18        454.56         5.61 o                         
  -3   3  10          4.21          1.81         1.63 o                         
  -2   3  10        333.11        328.45         4.49 o                         
  -1   3  10       1933.76       1891.22        16.82 o                         
   0   3  10        177.37        172.17         3.61 o                         
   1   3  10         51.27         55.08         2.26 o                         
   2   3  10        652.95        630.12         7.23 o                         
   3   3  10       1262.02       1276.95        11.18 o                         
   4   3  10        319.45        310.55         4.56 o                         
   5   3  10         14.91         19.45         2.06 o                         
   6   3  10        289.47        284.28         4.91 o                         
   7   3  10        671.65        676.84         8.81 o                         
   8   3  10         45.01         49.44         3.47 o                         
   9   3  10         45.51         46.44         4.76 o                         
  10   3  10        118.05        119.47         6.12 o                         
 -10   4  10        695.40        737.14        12.87 o                         
  -9   4  10          1.42          1.46         3.29 o                         
  -8   4  10        431.03        410.50         7.54 o                         
  -7   4  10        158.00        145.75         4.77 o                         
  -6   4  10        762.42        795.64         9.66 o                         
  -5   4  10         28.83         31.74         3.23 o                         
  -4   4  10        410.35        402.98         6.31 o                         
  -3   4  10         88.36         91.88         3.33 o                         
  -2   4  10        450.78        449.22         6.95 o                         
  -1   4  10         64.13         62.34         3.09 o                         
   0   4  10        569.26        553.96         7.19 o                         
   1   4  10          4.70          7.04         2.55 o                         
   2   4  10        573.82        556.91         7.18 o                         
   3   4  10          0.90          1.50         2.10 o                         
   4   4  10        882.34        879.73        10.50 o                         
   5   4  10          8.59         11.34         2.45 o                         
   6   4  10        192.67        187.88         6.55 o                         
   7   4  10         11.94         11.03         4.01 o                         
  -4   5  10        188.67        186.06         9.21 o                         
  -3   5  10         25.69         26.57         3.62 o                         
  -2   5  10        115.47        110.34         5.86 o                         
  -1   5  10        360.60        354.88         9.36 o                         
   0   5  10        294.21        293.33         6.97 o                         
   1   5  10          2.67          1.53         2.88 o                         
 -15   0  11       1089.81       1055.50        33.84 o                         
 -13   0  11        730.98        740.19        18.64 o                         
 -11   0  11       1969.90       2033.82        38.38 o                         
  -9   0  11       1096.99       1118.36        15.57 o                         
  -7   0  11       2690.53       2786.91        53.41 o                         
  -5   0  11       2679.81       2667.02        24.84 o                         
  -3   0  11       2222.64       2118.60        21.36 o                         
  -1   0  11       6420.48       6267.67        56.16 o                         
   1   0  11       2426.45       2343.16        25.87 o                         
   3   0  11       2465.07       2465.63        27.31 o                         
   5   0  11        594.29        607.27         8.42 o                         
   7   0  11       1792.79       1767.01        23.33 o                         
   9   0  11        142.57        148.72         5.85 o                         
  11   0  11        940.09        933.52        16.25 o                         
 -15   1  11        119.53        128.84         6.58 o                         
 -14   1  11        392.81        382.90        10.19 o                         
 -13   1  11        831.85        827.68        13.15 o                         
 -12   1  11        152.33        152.67         4.65 o                         
 -11   1  11        611.95        620.78         8.33 o                         
 -10   1  11       1255.88       1223.70        12.34 o                         
  -9   1  11       1407.77       1386.32        12.08 o                         
  -8   1  11         33.87         38.89         2.31 o                         
  -7   1  11        771.75        763.52         7.26 o                         
  -6   1  11       2026.16       2023.06        16.33 o                         
  -5   1  11        911.13        888.26         7.92 o                         
  -4   1  11          1.87          4.00         0.96 o                         
  -3   1  11       2886.91       2809.69        19.04 o                         
  -2   1  11       2015.77       2006.02        13.83 o                         
  -1   1  11        866.49        843.53         6.34 o                         
   0   1  11         62.54         65.59         1.49 o                         
   1   1  11       1743.97       1751.33        12.76 o                         
   2   1  11       1287.77       1336.99        10.04 o                         
   3   1  11        776.15        770.06         7.36 o                         
   4   1  11         66.95         74.05         2.64 o                         
   5   1  11        558.62        574.43         5.72 o                         
   6   1  11        654.33        648.81         6.79 o                         
   7   1  11        129.45        133.80         3.99 o                         
   8   1  11         57.02         57.85         3.17 o                         
   9   1  11        807.50        803.32        10.78 o                         
  10   1  11        249.38        242.50         6.72 o                         
  11   1  11         73.69         76.47         4.40 o                         
  12   1  11         87.86         82.58         6.71 o                         
 -14   2  11        111.98        113.95         5.28 o                         
 -13   2  11         39.99         35.72         3.98 o                         
 -12   2  11       1314.97       1281.72        15.44 o                         
 -11   2  11         36.23         44.77         3.00 o                         
 -10   2  11         80.13         86.67         3.14 o                         
  -9   2  11         17.33         27.42         3.34 o                         
  -8   2  11       2533.97       2479.73        20.17 o                         
  -7   2  11          3.80          4.40         1.66 o                         
  -6   2  11         11.11         12.39         2.13 o                         
  -5   2  11         40.27         38.23         1.83 o                         
  -4   2  11       3825.32       3718.05        28.79 o                         
  -3   2  11         50.39         47.26         1.72 o                         
  -2   2  11         14.91         16.20         1.44 o                         
  -1   2  11        154.76        148.70         2.81 o                         
   0   2  11       3837.44       3816.05        31.28 o                         
   1   2  11          0.17          1.35         1.38 o                         
   2   2  11        330.38        338.24         4.03 o                         
   3   2  11        135.11        124.05         2.70 o                         
   4   2  11       1867.99       1854.36        15.96 o                         
   5   2  11          0.14          1.34         1.80 o                         
   6   2  11        189.92        195.82         4.27 o                         
   7   2  11         25.16         25.20         2.47 o                         
   8   2  11        644.27        636.79         9.18 o                         
   9   2  11          2.99          5.32         3.01 o                         
  10   2  11         95.49        102.16         5.10 o                         
  11   2  11          9.13          9.11         3.80 o                         
 -13   3  11        278.90        293.85        12.19 o                         
 -12   3  11         26.21         27.05         4.04 o                         
 -11   3  11         31.23         33.54         3.32 o                         
 -10   3  11       1021.35       1007.36        11.50 o                         
  -9   3  11        522.77        557.38         7.79 o                         
  -8   3  11          5.16          6.04         2.43 o                         
  -7   3  11        444.09        447.59         6.12 o                         
  -6   3  11       1369.54       1331.92        11.89 o                         
  -5   3  11        724.53        734.17         7.48 o                         
  -4   3  11          2.05          3.47         1.79 o                         
  -3   3  11        306.47        305.36         4.54 o                         
  -2   3  11       1883.69       1805.88        16.92 o                         
  -1   3  11        493.97        474.32         6.12 o                         
   0   3  11         68.39         61.63         2.62 o                         
   1   3  11        457.70        446.05         5.84 o                         
   2   3  11       1627.38       1623.61        15.39 o                         
   3   3  11        379.32        366.09         5.33 o                         
   4   3  11        203.58        207.07         4.40 o                         
   5   3  11       1047.08       1022.19        10.70 o                         
   6   3  11        624.88        623.38         8.20 o                         
   7   3  11        140.33        137.64         4.29 o                         
   8   3  11         64.65         70.49         3.89 o                         
   9   3  11        326.47        324.99         8.20 o                         
 -10   4  11          3.15         -1.46         5.33 o                         
  -9   4  11        199.98        199.48         6.57 o                         
  -8   4  11        129.25        129.26         4.73 o                         
  -7   4  11       1032.90       1059.27        12.01 o                         
  -6   4  11         54.90         59.00         3.40 o                         
  -5   4  11        742.63        725.52         9.14 o                         
  -4   4  11         59.45         55.71         3.40 o                         
  -3   4  11        762.04        755.94         9.75 o                         
  -2   4  11          5.41          6.48         2.55 o                         
  -1   4  11        555.38        541.91         7.40 o                         
   0   4  11         63.73         66.09         3.04 o                         
   1   4  11        409.26        391.73         6.06 o                         
   2   4  11          5.22          1.55         2.14 o                         
   3   4  11        837.18        821.55        10.08 o                         
   4   4  11         83.27         82.11         3.54 o                         
   5   4  11        261.14        260.35         5.89 o                         
   6   4  11          0.59         -2.48         2.85 o                         
  -2   5  11        164.25        186.14        10.46 o                         
  -1   5  11        165.46        166.07         6.71 o                         
   0   5  11          0.05         -3.92         4.20 o                         
 -14   0  12        247.33        280.38        12.51 o                         
 -12   0  12       1170.32       1178.03        24.84 o                         
 -10   0  12       1295.36       1297.69        20.97 o                         
  -8   0  12       2953.60       2965.29        45.23 o                         
  -6   0  12       2493.77       2358.98        31.34 o                         
  -4   0  12       2419.08       2411.85        24.38 o                         
  -2   0  12       8699.30       8247.45        73.80 o                         
   0   0  12        103.63        115.11         3.13 o                         
   2   0  12       5630.79       5592.12        59.84 o                         
   4   0  12         82.85        103.67         3.37 o                         
   6   0  12        947.37       1012.55        14.56 o                         
   8   0  12         20.58         29.86         5.92 o                         
  10   0  12       1112.74       1121.26        19.77 o                         
 -15   1  12        486.96        498.36        19.66 o                         
 -14   1  12        583.58        577.26        11.85 o                         
 -13   1  12         98.88        110.90         5.85 o                         
 -12   1  12        646.84        666.55        15.02 o                         
 -11   1  12       1226.48       1224.16        12.66 o                         
 -10   1  12        823.19        841.01        10.78 o                         
  -9   1  12         18.47         21.65         1.92 o                         
  -8   1  12        888.66        879.44         8.31 o                         
  -7   1  12       1574.16       1633.02        13.68 o                         
  -6   1  12       1691.74       1562.75        13.08 o                         
  -5   1  12          6.90          4.35         1.28 o                         
  -4   1  12       1719.24       1647.80        13.48 o                         
  -3   1  12       1807.95       1840.14        13.46 o                         
  -2   1  12        605.53        590.98         4.83 o                         
  -1   1  12         98.83         92.18         1.85 o                         
   0   1  12       5002.82       4858.16        33.65 o                         
   1   1  12       2744.44       2752.06        19.57 o                         
   2   1  12        130.92        136.31         2.64 o                         
   3   1  12         45.55         55.37         1.83 o                         
   4   1  12       1311.02       1343.45        11.34 o                         
   5   1  12       1569.30       1527.78        12.82 o                         
   6   1  12         41.80         43.06         2.16 o                         
   7   1  12        186.46        176.55         4.86 o                         
   8   1  12        459.65        475.68         7.67 o                         
   9   1  12        282.19        270.30         6.24 o                         
  10   1  12         12.12         12.99         3.11 o                         
  11   1  12         30.75         28.24         3.81 o                         
 -14   2  12         17.80         24.22         4.03 o                         
 -13   2  12        903.37        888.88        13.62 o                         
 -12   2  12         43.43         46.85         3.56 o                         
 -11   2  12        263.35        268.79         5.48 o                         
 -10   2  12        153.86        152.91         4.11 o                         
  -9   2  12       2869.38       2817.88        23.05 o                         
  -8   2  12         37.48         34.88         2.20 o                         
  -7   2  12          5.94          9.97         1.81 o                         
  -6   2  12         13.94          8.83         1.69 o                         
  -5   2  12       3756.35       3770.47        29.39 o                         
  -4   2  12         93.28         74.33         2.19 o                         
  -3   2  12         31.43         38.77         1.76 o                         
  -2   2  12         96.53         91.21         2.55 o                         
  -1   2  12       3396.41       3405.86        27.93 o                         
   0   2  12         34.78         34.46         2.06 o                         
   1   2  12         65.42         65.71         2.82 o                         
   2   2  12        265.01        249.10         3.60 o                         
   3   2  12       2646.61       2651.00        23.52 o                         
   4   2  12         38.32         40.15         2.18 o                         
   5   2  12        265.67        268.05         4.84 o                         
   6   2  12          4.24          5.76         2.27 o                         
   7   2  12       1045.62       1050.32        11.99 o                         
   8   2  12          2.00          0.74         2.89 o                         
   9   2  12        102.67        104.56         4.40 o                         
  10   2  12          1.50          2.32         4.00 o                         
 -12   3  12         91.91         92.09         5.71 o                         
 -11   3  12        647.49        626.63         9.42 o                         
 -10   3  12        115.34        128.70         4.56 o                         
  -9   3  12         48.59         55.37         3.28 o                         
  -8   3  12        238.67        229.71         4.87 o                         
  -7   3  12       1786.53       1734.27        15.06 o                         
  -6   3  12        113.08        118.47         3.18 o                         
  -5   3  12        111.71        106.69         3.63 o                         
  -4   3  12        450.36        435.15         5.75 o                         
  -3   3  12       1560.17       1526.09        14.84 o                         
  -2   3  12        308.59        300.88         4.94 o                         
  -1   3  12        156.59        155.91         3.85 o                         
   0   3  12        186.81        193.46         3.83 o                         
   1   3  12       1136.87       1115.62        11.36 o                         
   2   3  12        200.65        189.87         4.15 o                         
   3   3  12        316.19        308.82         5.02 o                         
   4   3  12        682.82        676.29         9.20 o                         
   5   3  12        535.63        530.89         8.05 o                         
   6   3  12         12.75         14.59         2.65 o                         
   7   3  12        172.71        180.14         4.91 o                         
   8   3  12        504.28        505.27         8.69 o                         
   9   3  12        145.71        155.07         6.75 o                         
  -9   4  12         68.15         64.90         5.48 o                         
  -8   4  12        307.32        311.22         7.04 o                         
  -7   4  12         66.37         61.49         3.57 o                         
  -6   4  12        592.40        578.96         8.85 o                         
  -5   4  12         33.82         35.95         3.37 o                         
  -4   4  12        448.17        456.83         7.54 o                         
  -3   4  12         38.16         40.22         3.17 o                         
  -2   4  12        470.42        463.36         7.49 o                         
  -1   4  12         46.96         43.79         2.83 o                         
   0   4  12        571.85        556.33         7.54 o                         
   1   4  12         24.76         30.12         2.69 o                         
   2   4  12        458.32        460.42         6.76 o                         
   3   4  12        116.93        124.00         4.08 o                         
   4   4  12        340.84        329.95         6.54 o                         
   5   4  12        217.10        210.04         6.23 o                         
   6   4  12        920.88        920.82        13.48 o                         
 -15   0  13         12.26         29.14         7.96 o                         
 -13   0  13       1388.41       1457.26        30.31 o                         
 -11   0  13       1089.58       1022.73        22.03 o                         
  -9   0  13        872.82        937.61        16.64 o                         
  -7   0  13       1332.29       1399.59        17.25 o                         
  -5   0  13       2131.13       2045.59        22.98 o                         
  -3   0  13        640.13        679.05        14.04 o                         
  -1   0  13       1995.73       1964.71        22.21 o                         
   1   0  13       3688.19       3582.65        39.07 o                         
   3   0  13        543.80        518.53         7.59 o                         
   5   0  13       2374.49       2370.20        26.90 o                         
   7   0  13        196.64        174.01         5.86 o                         
   9   0  13        874.63        891.57        14.42 o                         
  11   0  13         60.06         58.89         7.76 o                         
 -15   1  13        309.01        304.68        19.12 o                         
 -14   1  13         11.86         18.74         4.68 o                         
 -13   1  13        120.28        121.37         6.13 o                         
 -12   1  13        501.11        480.31        12.18 o                         
 -11   1  13        419.60        475.29        14.83 o                         
 -10   1  13         53.16         55.60         2.85 o                         
  -9   1  13        675.74        666.27         7.75 o                         
  -8   1  13       2002.12       1911.50        15.92 o                         
  -7   1  13        986.71        989.35         9.09 o                         
  -6   1  13          0.84          2.74         1.69 o                         
  -5   1  13        375.21        372.97         4.42 o                         
  -4   1  13       4058.74       4011.23        30.91 o                         
  -3   1  13       2325.29       2288.94        18.18 o                         
  -2   1  13        416.33        405.65         3.97 o                         
  -1   1  13       2013.85       1960.21        14.32 o                         
   0   1  13       2864.18       2796.23        21.84 o                         
   1   1  13        277.13        256.92         3.42 o                         
   2   1  13        613.13        586.20         5.84 o                         
   3   1  13       2870.68       2742.05        21.63 o                         
   4   1  13       1199.35       1215.84        10.53 o                         
   5   1  13         75.36         79.03         3.44 o                         
   6   1  13        434.26        422.33         6.26 o                         
   7   1  13        472.69        466.65         7.54 o                         
   8   1  13        417.33        426.45         7.52 o                         
   9   1  13         32.18         33.09         3.49 o                         
  10   1  13         97.17         87.59         4.42 o                         
  11   1  13        388.29        404.17        14.74 o                         
 -14   2  13        875.76        882.59        24.33 o                         
 -13   2  13          6.08          9.70         3.62 o                         
 -12   2  13         14.33         20.99         3.33 o                         
 -11   2  13         11.06          9.67         2.73 o                         
 -10   2  13       2173.73       2106.94        18.93 o                         
  -9   2  13          0.60          2.15         2.06 o                         
  -8   2  13          0.52          0.62         1.90 o                         
  -7   2  13          0.61          2.39         1.86 o                         
  -6   2  13       3956.92       3849.17        30.16 o                         
  -5   2  13        615.15        575.61         6.55 o                         
  -4   2  13        280.67        298.53         4.21 o                         
  -3   2  13         79.21         72.51         2.34 o                         
  -2   2  13       3322.57       3301.64        27.27 o                         
  -1   2  13        194.25        185.91         3.37 o                         
   0   2  13        157.10        147.05         3.16 o                         
   1   2  13       1240.06       1168.28        10.86 o                         
   2   2  13       3154.10       3218.08        28.21 o                         
   3   2  13         62.29         57.34         2.45 o                         
   4   2  13        429.70        438.67         5.86 o                         
   5   2  13        177.14        167.46         4.33 o                         
   6   2  13       1899.22       1912.69        19.31 o                         
   7   2  13          4.40          9.79         2.85 o                         
   8   2  13        711.77        707.05        10.21 o                         
   9   2  13          1.04         -0.76         3.23 o                         
  10   2  13        345.01        335.44        12.02 o                         
 -12   3  13        491.61        496.03         9.41 o                         
 -11   3  13        241.16        236.87         6.05 o                         
 -10   3  13         22.21         25.12         3.20 o                         
  -9   3  13         54.13         51.12         3.25 o                         
  -8   3  13       1255.38       1246.44        12.41 o                         
  -7   3  13        250.66        242.50         4.61 o                         
  -6   3  13         67.53         65.31         2.88 o                         
  -5   3  13        532.01        495.32         6.90 o                         
  -4   3  13        891.16        886.31         9.82 o                         
  -3   3  13         25.09         29.03         2.42 o                         
  -2   3  13         57.87         62.24         2.74 o                         
  -1   3  13        292.76        284.16         4.90 o                         
   0   3  13        656.85        679.09         8.03 o                         
   1   3  13         31.06         27.24         2.21 o                         
   2   3  13         10.90         12.50         2.23 o                         
   3   3  13         11.87         13.85         2.63 o                         
   4   3  13       1248.47       1214.07        15.74 o                         
   5   3  13          9.67          9.95         3.04 o                         
   6   3  13        257.36        261.01         6.19 o                         
   7   3  13         71.24         77.53         3.73 o                         
   8   3  13        387.88        408.20         9.00 o                         
  -9   4  13        419.04        411.01        16.52 o                         
  -8   4  13         76.43         82.15         4.57 o                         
  -7   4  13        502.87        487.00         8.47 o                         
  -6   4  13         84.16         79.61         4.15 o                         
  -5   4  13        367.85        353.14         7.09 o                         
  -4   4  13         17.04         15.06         3.05 o                         
  -3   4  13       1283.10       1257.13        14.43 o                         
  -2   4  13          5.65          6.99         2.83 o                         
  -1   4  13        154.71        153.67         4.45 o                         
   0   4  13          0.60          0.44         2.54 o                         
   1   4  13        702.37        694.63         8.75 o                         
   2   4  13          3.41          6.72         2.57 o                         
   3   4  13         29.50         29.18         3.25 o                         
   4   4  13          0.98          3.34         3.13 o                         
   5   4  13        285.33        289.67         7.29 o                         
 -14   0  14        752.90        767.23        19.95 o                         
 -12   0  14        720.12        705.32        18.04 o                         
 -10   0  14        712.51        767.08        14.38 o                         
  -8   0  14       1440.46       1453.51        22.93 o                         
  -6   0  14       1320.50       1304.44        15.76 o                         
  -4   0  14        946.05        963.95        10.84 o                         
  -2   0  14       4990.06       4839.86        52.21 o                         
   0   0  14       2822.47       2776.91        30.84 o                         
   2   0  14        905.30        780.94        10.29 o                         
   4   0  14       4009.53       3722.61        41.01 o                         
   6   0  14         68.37         70.20         4.12 o                         
   8   0  14        694.88        652.77        13.06 o                         
  10   0  14        239.01        260.90        10.59 o                         
 -14   1  14        122.00        109.13         6.34 o                         
 -13   1  14        448.04        421.24         9.87 o                         
 -12   1  14        607.79        637.32        11.99 o                         
 -11   1  14          3.09          2.46         3.19 o                         
 -10   1  14        896.58        857.97        10.29 o                         
  -9   1  14       1215.55       1139.26        11.63 o                         
  -8   1  14        143.68        180.59         3.91 o                         
  -7   1  14        201.45        174.10         3.50 o                         
  -6   1  14       1019.72       1055.57        10.03 o                         
  -5   1  14       1261.89       1278.02        11.08 o                         
  -4   1  14        817.03        794.63         7.95 o                         
  -3   1  14        742.89        744.60         7.51 o                         
  -2   1  14        331.45        338.86         4.22 o                         
  -1   1  14        357.58        376.42         4.35 o                         
   0   1  14       1238.71       1181.60        10.15 o                         
   1   1  14        195.23        182.48         3.07 o                         
   2   1  14       1571.11       1514.62        12.71 o                         
   3   1  14        422.22        469.30         6.17 o                         
   4   1  14        115.26        118.74         3.05 o                         
   5   1  14        101.89        108.35         3.27 o                         
   6   1  14       1098.70       1044.06        12.69 o                         
   7   1  14        604.09        617.96         9.11 o                         
   8   1  14        203.63        206.87         5.96 o                         
   9   1  14        416.65        439.50         8.13 o                         
  10   1  14        340.69        350.18         7.74 o                         
 -13   2  14         58.18         54.47         4.76 o                         
 -12   2  14          8.47         10.04         3.20 o                         
 -11   2  14        790.25        744.32         9.33 o                         
 -10   2  14         21.44         18.91         2.62 o                         
  -9   2  14          9.36         11.36         2.30 o                         
  -8   2  14        249.92        241.36         4.37 o                         
  -7   2  14       1925.34       1833.33        15.62 o                         
  -6   2  14        370.26        329.05         4.70 o                         
  -5   2  14         92.07         83.89         2.74 o                         
  -4   2  14         24.08         25.23         2.05 o                         
  -3   2  14       2596.38       2595.36        22.01 o                         
  -2   2  14          1.78          2.76         1.66 o                         
  -1   2  14        629.71        625.80         6.81 o                         
   0   2  14        143.15        141.34         3.30 o                         
   1   2  14       1435.57       1441.64        16.09 o                         
   2   2  14          0.10          1.37         1.96 o                         
   3   2  14        366.58        366.48         5.27 o                         
   4   2  14         40.02         38.08         2.57 o                         
   5   2  14        994.27        993.01        11.35 o                         
   6   2  14         28.06         27.80         2.86 o                         
   7   2  14        529.32        535.55         8.59 o                         
   8   2  14         35.00         35.01         3.65 o                         
   9   2  14        322.60        338.96         7.58 o                         
 -11   3  14         30.92         34.06         3.66 o                         
 -10   3  14        153.33        152.07         4.69 o                         
  -9   3  14        356.28        348.74         6.54 o                         
  -8   3  14       1016.35        988.07        10.18 o                         
  -7   3  14         81.09         86.51         3.34 o                         
  -6   3  14        617.96        607.31         8.04 o                         
  -5   3  14       1559.35       1524.52        15.28 o                         
  -4   3  14        273.59        276.52         5.31 o                         
  -3   3  14         38.93         40.32         2.73 o                         
  -2   3  14       1069.38       1051.38        11.19 o                         
  -1   3  14       1432.89       1413.47        14.12 o                         
   0   3  14         55.40         57.54         2.87 o                         
   1   3  14        130.43        124.52         3.60 o                         
   2   3  14        321.19        324.02         6.33 o                         
   3   3  14        808.92        776.40        10.79 o                         
   4   3  14        148.54        147.01         5.13 o                         
   5   3  14        113.68        108.79         4.73 o                         
   6   3  14        185.77        196.62         6.52 o                         
   7   3  14        431.77        437.07         9.78 o                         
  -8   4  14        720.17        710.64        19.23 o                         
  -7   4  14        116.30        124.87         4.93 o                         
  -6   4  14        332.20        333.64         7.25 o                         
  -5   4  14          0.74         -2.65         3.11 o                         
  -4   4  14       1198.55       1182.76        14.04 o                         
  -3   4  14         83.07         88.13         4.12 o                         
  -2   4  14         23.88         28.24         3.37 o                         
  -1   4  14          4.29          2.95         2.74 o                         
   0   4  14        838.24        841.52        10.09 o                         
   1   4  14          6.48          9.87         2.78 o                         
   2   4  14         54.17         61.68         5.07 o                         
   3   4  14        139.72        134.53         5.32 o                         
   4   4  14        354.45        362.78         9.58 o                         
 -13   0  15        618.20        591.12        17.13 o                         
 -11   0  15       1484.34       1499.79        30.38 o                         
  -9   0  15       3124.16       2975.16        43.65 o                         
  -7   0  15        344.84        367.64         8.68 o                         
  -5   0  15       5798.76       5661.74        60.94 o                         
  -3   0  15         41.06         40.88         2.52 o                         
  -1   0  15       2616.87       2602.22        35.42 o                         
   1   0  15        201.72        203.86         4.72 o                         
   3   0  15       1818.78       1816.10        21.30 o                         
   5   0  15          0.99          5.06         4.41 o                         
   7   0  15       1239.66       1245.41        20.97 o                         
   9   0  15         82.09        100.66         5.63 o                         
 -14   1  15        566.47        603.28        13.20 o                         
 -13   1  15        403.69        414.06        10.22 o                         
 -12   1  15         25.22         25.93         4.36 o                         
 -11   1  15        820.17        767.61        11.71 o                         
 -10   1  15        400.89        404.90         6.64 o                         
  -9   1  15        293.19        288.12         5.39 o                         
  -8   1  15          4.68          9.74         2.03 o                         
  -7   1  15       2097.12       2051.30        17.88 o                         
  -6   1  15        499.82        514.36         6.01 o                         
  -5   1  15          8.77         10.96         1.93 o                         
  -4   1  15         28.32         32.08         2.16 o                         
  -3   1  15       1309.84       1304.09        13.43 o                         
  -2   1  15       1147.49       1210.87        12.70 o                         
  -1   1  15        355.31        356.06         5.77 o                         
   0   1  15         63.27         80.25         2.38 o                         
   1   1  15        817.63        848.18         8.34 o                         
   2   1  15        887.76        854.84         8.46 o                         
   3   1  15         48.71         41.31         2.18 o                         
   4   1  15        210.52        221.67         4.05 o                         
   5   1  15       1116.38       1112.01        12.32 o                         
   6   1  15        292.02        265.90         5.98 o                         
   7   1  15         13.22         18.48         3.15 o                         
   8   1  15        201.86        204.90         6.20 o                         
   9   1  15        278.09        288.02         7.27 o                         
 -13   2  15         24.38         30.27         4.57 o                         
 -12   2  15        937.87        913.47        11.99 o                         
 -11   2  15          0.45          1.61         2.96 o                         
 -10   2  15         19.22         17.13         2.77 o                         
  -9   2  15         24.92         24.95         2.53 o                         
  -8   2  15       1411.23       1376.54        12.49 o                         
  -7   2  15        230.40        218.96         4.56 o                         
  -6   2  15         20.92         20.12         2.29 o                         
  -5   2  15         12.77         13.79         2.15 o                         
  -4   2  15       2290.52       2324.79        20.13 o                         
  -3   2  15          0.14          3.83         1.86 o                         
  -2   2  15        367.18        373.48         5.56 o                         
  -1   2  15        124.65        117.06         4.65 o                         
   0   2  15       1315.81       1257.86        14.53 o                         
   1   2  15        186.65        170.53         4.64 o                         
   2   2  15        371.76        365.18         6.39 o                         
   3   2  15          6.42          6.01         2.26 o                         
   4   2  15        578.11        561.69         7.68 o                         
   5   2  15         43.43         48.36         3.03 o                         
   6   2  15        100.06         93.82         3.73 o                         
   7   2  15          4.70          5.67         3.24 o                         
   8   2  15        480.38        474.58         8.76 o                         
 -11   3  15        245.75        267.26         6.86 o                         
 -10   3  15        629.28        621.05         8.97 o                         
  -9   3  15        165.49        171.15         5.58 o                         
  -8   3  15         69.15         67.79         3.34 o                         
  -7   3  15        276.86        275.63         5.82 o                         
  -6   3  15       1222.98       1190.16        12.83 o                         
  -5   3  15        426.75        400.42         6.48 o                         
  -4   3  15        267.39        253.70         5.31 o                         
  -3   3  15        687.80        662.75         8.37 o                         
  -2   3  15        970.01        945.11        10.56 o                         
  -1   3  15         53.74         56.30         2.98 o                         
   0   3  15        563.35        543.87         8.49 o                         
   1   3  15       1029.56        996.79        12.55 o                         
   2   3  15        212.40        216.74         5.73 o                         
   3   3  15         30.90         29.42         3.45 o                         
   4   3  15         30.93         25.83         3.36 o                         
   5   3  15        544.04        562.25         9.85 o                         
   6   3  15        345.12        360.06         8.11 o                         
  -7   4  15        353.30        373.69        11.04 o                         
  -6   4  15         15.19         11.57         3.50 o                         
  -5   4  15        410.27        417.61         8.16 o                         
  -4   4  15         54.54         55.82         4.10 o                         
  -3   4  15        283.62        265.95         6.53 o                         
  -2   4  15         53.36         56.80         3.57 o                         
  -1   4  15        849.76        849.15        10.31 o                         
   0   4  15         28.56         27.19         3.20 o                         
   1   4  15         93.29         86.16         4.30 o                         
   2   4  15         24.64         22.53         3.73 o                         
   3   4  15        923.65        945.33        31.27 o                         
 -14   0  16        591.83        634.55        20.80 o                         
 -12   0  16        532.97        590.27        16.62 o                         
 -10   0  16       1455.02       1379.93        25.70 o                         
  -8   0  16        460.09        467.87        12.41 o                         
  -6   0  16       2546.32       2488.23        36.69 o                         
  -4   0  16          6.99         11.20         2.64 o                         
  -2   0  16       2463.75       2409.84        27.33 o                         
   0   0  16        235.88        235.52         5.21 o                         
   2   0  16       1711.13       1780.98        21.04 o                         
   4   0  16         54.65         48.03         3.29 o                         
   6   0  16       1543.03       1538.34        21.55 o                         
   8   0  16        137.85        159.64         6.73 o                         
 -13   1  16          0.77          2.37         4.58 o                         
 -12   1  16        391.06        377.33         9.65 o                         
 -11   1  16        821.96        818.51        12.40 o                         
 -10   1  16        532.91        518.13         8.38 o                         
  -9   1  16          9.32         16.36         2.63 o                         
  -8   1  16       1005.40        946.05        10.29 o                         
  -7   1  16       1452.28       1407.00        13.22 o                         
  -6   1  16        127.49        134.71         3.70 o                         
  -5   1  16        116.83        109.11         3.16 o                         
  -4   1  16       1863.29       1852.33        18.57 o                         
  -3   1  16       1704.60       1728.08        17.41 o                         
  -2   1  16         10.59         11.81         2.07 o                         
  -1   1  16        474.10        471.56         6.56 o                         
   0   1  16       1256.46       1265.13        12.43 o                         
   1   1  16        782.06        747.44         7.74 o                         
   2   1  16        118.93        117.77         3.16 o                         
   3   1  16        404.02        388.35         5.17 o                         
   4   1  16        716.71        709.88         7.77 o                         
   5   1  16        193.27        193.91         4.90 o                         
   6   1  16         42.64         50.93         3.48 o                         
   7   1  16         66.39         62.43         3.84 o                         
   8   1  16        390.90        389.76         7.96 o                         
   9   1  16        134.05        138.34         7.60 o                         
 -12   2  16         35.51         35.84         3.99 o                         
 -11   2  16         67.95         66.65         3.85 o                         
 -10   2  16          7.88         10.31         3.04 o                         
  -9   2  16       1710.12       1696.33        15.79 o                         
  -8   2  16        130.69        120.11         3.86 o                         
  -7   2  16        304.66        298.37         5.34 o                         
  -6   2  16        157.36        142.11         3.97 o                         
  -5   2  16       1814.75       1786.24        17.07 o                         
  -4   2  16         15.26         13.45         2.22 o                         
  -3   2  16        361.09        364.93         5.83 o                         
  -2   2  16        174.08        167.55         4.49 o                         
  -1   2  16       1749.71       1737.12        17.82 o                         
   0   2  16          3.13          4.04         2.48 o                         
   1   2  16        638.89        653.79         9.25 o                         
   2   2  16          4.52          5.31         2.57 o                         
   3   2  16        860.77        860.27        11.25 o                         
   4   2  16          0.34          3.63         2.72 o                         
   5   2  16        350.11        347.58         6.54 o                         
   6   2  16          0.62          1.42         3.05 o                         
   7   2  16        377.57        377.54         7.80 o                         
   8   2  16          8.47          3.25         6.58 o                         
 -10   3  16         11.83         17.11         3.77 o                         
  -9   3  16        287.14        286.11         7.01 o                         
  -8   3  16        105.68        108.20         4.16 o                         
  -7   3  16        389.63        391.35         6.85 o                         
  -6   3  16        199.23        202.13         5.28 o                         
  -5   3  16        155.95        155.37         4.51 o                         
  -4   3  16        269.62        267.15         5.71 o                         
  -3   3  16        601.72        619.92         8.26 o                         
  -2   3  16         88.78         88.96         3.80 o                         
  -1   3  16        202.40        211.78         5.83 o                         
   0   3  16        412.45        398.66         7.39 o                         
   1   3  16        552.09        554.38         8.84 o                         
   2   3  16         12.20         12.76         3.02 o                         
   3   3  16        305.89        319.79         9.80 o                         
   4   3  16        280.23        275.99         7.25 o                         
   5   3  16        221.48        216.77         7.00 o                         
  -6   4  16        566.09        588.74        14.59 o                         
  -5   4  16          5.97          3.76         5.12 o                         
  -4   4  16        236.14        233.42         6.73 o                         
  -3   4  16          8.62         11.39         3.51 o                         
  -2   4  16        725.30        715.34         8.93 o                         
  -1   4  16         30.92         30.33         3.84 o                         
   0   4  16          2.62         -1.78         3.95 o                         
   1   4  16         92.46         94.46         8.19 o                         
 -13   0  17        284.72        336.42        13.27 o                         
 -11   0  17       1144.24       1173.14        20.53 o                         
  -9   0  17        575.89        565.62        12.01 o                         
  -7   0  17       1814.07       1780.36        34.40 o                         
  -5   0  17        263.18        250.26        12.71 o                         
  -3   0  17       2517.40       2482.12        31.80 o                         
  -1   0  17         10.49         10.11         2.39 o                         
   1   0  17       2428.46       2413.02        27.74 o                         
   3   0  17         41.07         37.97         3.24 o                         
   5   0  17        989.92        978.01        15.19 o                         
   7   0  17         28.50         33.64         4.41 o                         
 -13   1  17        386.06        403.01        10.55 o                         
 -12   1  17        573.84        562.15        11.53 o                         
 -11   1  17        221.04        232.15         6.96 o                         
 -10   1  17         67.45         63.74         4.41 o                         
  -9   1  17        907.24        896.02        11.64 o                         
  -8   1  17        846.41        815.75        10.86 o                         
  -7   1  17        279.89        283.59         5.63 o                         
  -6   1  17        251.86        254.15         4.76 o                         
  -5   1  17       1134.69       1141.81        12.66 o                         
  -4   1  17        773.35        795.22        10.48 o                         
  -3   1  17          3.48          1.85         1.99 o                         
  -2   1  17        272.05        275.57         5.18 o                         
  -1   1  17       1372.69       1338.70        14.16 o                         
   0   1  17        597.48        588.01         7.21 o                         
   1   1  17         16.79         15.99         2.27 o                         
   2   1  17        264.32        266.25         4.49 o                         
   3   1  17        737.19        730.10         7.95 o                         
   4   1  17        330.64        335.08         6.05 o                         
   5   1  17         20.38         14.07         2.79 o                         
   6   1  17        174.63        184.26         5.88 o                         
   7   1  17        303.31        302.17         7.13 o                         
   8   1  17        114.33        102.51         5.94 o                         
 -12   2  17         57.13         53.73         4.82 o                         
 -11   2  17         39.57         46.17         4.29 o                         
 -10   2  17       1137.44       1138.19        14.51 o                         
  -9   2  17          7.11          7.07         2.78 o                         
  -8   2  17        260.49        265.29         5.59 o                         
  -7   2  17         31.41         30.50         2.84 o                         
  -6   2  17       1266.87       1269.48        13.12 o                         
  -5   2  17         11.29         11.79         2.49 o                         
  -4   2  17        423.72        424.08         6.85 o                         
  -3   2  17          5.95          9.07         2.61 o                         
  -2   2  17       1230.18       1248.33        14.91 o                         
  -1   2  17         14.11         10.54         2.75 o                         
   0   2  17        494.35        500.71         8.06 o                         
   1   2  17         14.82         21.37         3.04 o                         
   2   2  17        855.05        832.74        11.13 o                         
   3   2  17         61.90         60.70         3.70 o                         
   4   2  17        597.73        614.01        10.34 o                         
   5   2  17          0.42          2.52         3.15 o                         
   6   2  17        261.95        257.38         7.57 o                         
   7   2  17          2.21          7.81         6.42 o                         
 -10   3  17         54.41         60.51         4.97 o                         
  -9   3  17        212.30        211.56         7.70 o                         
  -8   3  17        577.88        598.84         8.79 o                         
  -7   3  17         91.41        100.21         4.16 o                         
  -6   3  17        218.32        225.50         5.81 o                         
  -5   3  17        517.75        518.73         8.13 o                         
  -4   3  17        556.62        565.33         9.66 o                         
  -3   3  17        112.06        110.37         4.69 o                         
  -2   3  17        272.08        275.10         6.68 o                         
  -1   3  17        472.68        461.86         7.63 o                         
   0   3  17        414.19        405.89         7.72 o                         
   1   3  17          3.63          5.18         3.21 o                         
   2   3  17        357.52        365.35         7.47 o                         
   3   3  17        221.70        211.87         6.92 o                         
   4   3  17        159.31        145.22         6.06 o                         
 -12   0  18        893.51        886.68        58.11 o                         
 -10   0  18        180.73        173.62         7.74 o                         
  -8   0  18       2081.77       2068.24        39.79 o                         
  -6   0  18        119.35        115.93         7.33 o                         
  -4   0  18       1670.24       1661.25        32.49 o                         
  -2   0  18          0.75          0.55         2.95 o                         
   0   0  18       1912.50       1932.39        22.86 o                         
   2   0  18         66.97         88.91         4.11 o                         
   4   0  18       1134.42       1171.63        15.59 o                         
   6   0  18         58.46         82.93         5.25 o                         
 -12   1  18        132.41        147.60         8.51 o                         
 -11   1  18         25.38         28.10         4.15 o                         
 -10   1  18       1001.35       1014.84        14.58 o                         
  -9   1  18        875.60        887.92        13.16 o                         
  -8   1  18         92.76         96.96         5.66 o                         
  -7   1  18        192.57        196.51         5.82 o                         
  -6   1  18       1339.89       1354.61        16.00 o                         
  -5   1  18        966.96        996.94        11.58 o                         
  -4   1  18          2.53          4.99         2.43 o                         
  -3   1  18        481.93        503.80         7.29 o                         
  -2   1  18        798.93        789.28         9.61 o                         
  -1   1  18        549.66        538.06         7.70 o                         
   0   1  18         39.89         46.50         2.88 o                         
   1   1  18        330.56        330.01         5.45 o                         
   2   1  18        964.19        981.21        10.61 o                         
   3   1  18        348.35        337.58         5.75 o                         
   4   1  18         12.06         15.19         2.83 o                         
   5   1  18        250.04        246.44         6.39 o                         
   6   1  18        256.50        267.00         8.63 o                         
   7   1  18        198.22        209.73         6.99 o                         
 -11   2  18        852.72        854.02        15.13 o                         
 -10   2  18         18.16         25.07         4.22 o                         
  -9   2  18        106.37        103.49         4.00 o                         
  -8   2  18        203.27        210.12         5.35 o                         
  -7   2  18       1430.17       1474.28        15.06 o                         
  -6   2  18          0.41          0.15         2.84 o                         
  -5   2  18        433.16        432.88         7.19 o                         
  -4   2  18         56.42         59.77         3.32 o                         
  -3   2  18       1406.80       1430.02        15.80 o                         
  -2   2  18         58.42         58.76         3.69 o                         
  -1   2  18        749.80        759.15        10.63 o                         
   0   2  18         21.70         28.14         3.32 o                         
   1   2  18        686.63        676.60         9.82 o                         
   2   2  18          8.50          6.92         3.00 o                         
   3   2  18        570.19        587.61        10.23 o                         
   4   2  18         39.47         47.09         4.21 o                         
   5   2  18        301.08        288.49         7.70 o                         
  -9   3  18        359.56        369.81         9.36 o                         
  -8   3  18          5.65          6.83         3.57 o                         
  -7   3  18        109.46        107.63         4.71 o                         
  -6   3  18        161.56        157.63         5.85 o                         
  -5   3  18        502.32        541.36         9.51 o                         
  -4   3  18         18.72         18.64         3.73 o                         
  -3   3  18        276.84        287.89         7.11 o                         
  -2   3  18        296.98        303.49         7.06 o                         
  -1   3  18        343.20        332.53         7.22 o                         
   0   3  18         35.78         35.41         3.80 o                         
   1   3  18        259.87        269.21         6.92 o                         
   2   3  18        147.63        139.43         6.82 o                         
   3   3  18        137.44        149.46        11.22 o                         
 -11   0  19        594.80        632.24        15.35 o                         
  -9   0  19       1314.57       1298.75        27.83 o                         
  -7   0  19        577.89        591.51        23.32 o                         
  -5   0  19       3071.95       3006.76        59.32 o                         
  -3   0  19         86.41         75.34         6.47 o                         
  -1   0  19       1481.06       1470.57        20.67 o                         
   1   0  19          1.51          1.80         2.99 o                         
   3   0  19       1399.78       1406.81        18.09 o                         
   5   0  19         22.70         20.96         4.87 o                         
 -12   1  19        246.15        289.26        17.72 o                         
 -11   1  19        254.93        241.79         9.96 o                         
 -10   1  19        324.12        327.88         8.59 o                         
  -9   1  19        210.82        234.26         8.05 o                         
  -8   1  19        333.29        344.00         8.99 o                         
  -7   1  19       1318.66       1295.31        19.27 o                         
  -6   1  19        296.17        304.00         6.69 o                         
  -5   1  19         97.44         99.54         5.16 o                         
  -4   1  19        300.03        301.56         5.94 o                         
  -3   1  19        977.93        970.56        11.45 o                         
  -2   1  19        463.83        465.14         7.19 o                         
  -1   1  19         21.05         22.38         2.84 o                         
   0   1  19        513.14        528.70         7.73 o                         
   1   1  19        865.71        877.41        10.68 o                         
   2   1  19        265.91        274.90         8.28 o                         
   3   1  19         24.11         25.82         3.16 o                         
   4   1  19        542.50        570.45         8.51 o                         
   5   1  19        898.13        931.93        12.68 o                         
   6   1  19         51.37         45.68         4.21 o                         
 -10   2  19        280.56        278.77         8.13 o                         
  -9   2  19         36.13         38.83         4.04 o                         
  -8   2  19        871.76        868.21        11.36 o                         
  -7   2  19          7.77          6.71         3.14 o                         
  -6   2  19        459.80        450.15         7.58 o                         
  -5   2  19         63.27         65.02         3.74 o                         
  -4   2  19       1049.31       1082.88        12.76 o                         
  -3   2  19          0.05          2.50         2.87 o                         
  -2   2  19       1008.88       1034.15        13.39 o                         
  -1   2  19          4.72         11.44         3.26 o                         
   0   2  19        483.70        474.19         8.42 o                         
   1   2  19          2.65          1.95         3.21 o                         
   2   2  19        748.40        787.12        11.28 o                         
   3   2  19        227.28        234.84         7.28 o                         
   4   2  19        152.08        140.82         5.90 o                         
   5   2  19         78.36         86.22        11.42 o                         
  -7   3  19         69.84         62.57         5.03 o                         
  -6   3  19        644.53        665.52        10.83 o                         
  -5   3  19         21.51         18.21         4.03 o                         
  -4   3  19        243.58        237.43        10.66 o                         
  -3   3  19        152.91        146.17         5.47 o                         
  -2   3  19        546.19        558.40         9.95 o                         
  -1   3  19         46.02         44.88         4.13 o                         
   0   3  19        485.83        513.95         9.33 o                         
   1   3  19        220.28        222.86         8.28 o                         
 -10   0  20       1038.10       1039.33        24.34 o                         
  -8   0  20         53.83         57.60         6.92 o                         
  -6   0  20       2244.89       2249.91        42.86 o                         
  -4   0  20          0.38          2.17         5.50 o                         
  -2   0  20       1344.71       1334.92        42.17 o                         
   0   0  20        120.37        125.48         6.28 o                         
   2   0  20       1148.39       1184.58        17.68 o                         
   4   0  20         27.74         35.43         5.16 o                         
 -11   1  20        119.97        122.65         9.64 o                         
 -10   1  20         62.44         78.51         5.82 o                         
  -9   1  20         23.02         26.85         4.60 o                         
  -8   1  20        505.35        498.15        11.02 o                         
  -7   1  20        307.15        313.95        10.40 o                         
  -6   1  20         54.86         66.60         5.15 o                         
  -5   1  20         76.23         73.64         4.02 o                         
  -4   1  20       1301.14       1309.87        15.84 o                         
  -3   1  20        448.32        452.78         7.30 o                         
  -2   1  20          8.52          8.78         2.81 o                         
  -1   1  20        431.99        440.33         7.25 o                         
   0   1  20        439.39        437.97         7.18 o                         
   1   1  20         71.20         62.15         3.53 o                         
   2   1  20         23.65         24.63         3.47 o                         
   3   1  20        299.33        318.15         7.55 o                         
   4   1  20        719.40        767.90        11.17 o                         
   5   1  20          7.80         10.36         4.34 o                         
  -9   2  20        416.15        417.92         9.49 o                         
  -8   2  20         41.52         45.30         4.31 o                         
  -7   2  20        307.41        315.14         7.75 o                         
  -6   2  20          3.54          9.49         3.32 o                         
  -5   2  20        376.87        402.80        10.08 o                         
  -4   2  20         15.77         17.73         3.53 o                         
  -3   2  20        246.32        251.47         6.68 o                         
  -2   2  20         11.44          9.80         3.44 o                         
  -1   2  20        533.41        518.19         9.06 o                         
   0   2  20          1.12         -0.85         3.36 o                         
   1   2  20        545.50        555.28         9.44 o                         
   2   2  20         15.90         15.20         3.65 o                         
   3   2  20        154.21        152.19         9.95 o                         
  -5   3  20        141.48        161.60         8.29 o                         
  -4   3  20        450.73        476.14        11.91 o                         
  -3   3  20        258.10        266.48         8.72 o                         
  -2   3  20         10.60         17.48         5.96 o                         
  -1   3  20        168.96        179.91        15.38 o                         
  -9   0  21         17.18         24.39         6.67 o                         
  -7   0  21        578.11        536.05        16.41 o                         
  -5   0  21          3.75          9.55         5.90 o                         
  -3   0  21       1855.45       1864.62        36.69 o                         
  -1   0  21        179.56        206.49        10.61 o                         
   1   0  21        663.25        664.11        14.08 o                         
   3   0  21         91.75        111.90         6.79 o                         
 -10   1  21        125.18        125.24         7.93 o                         
  -9   1  21        271.94        265.80         9.14 o                         
  -8   1  21        545.53        563.86        12.47 o                         
  -7   1  21          1.61          7.34         4.57 o                         
  -6   1  21        369.80        394.92        10.02 o                         
  -5   1  21        735.10        732.54        12.30 o                         
  -4   1  21        146.64        145.32         5.06 o                         
  -3   1  21        130.73        141.70         5.53 o                         
  -2   1  21        105.61        114.59         4.30 o                         
  -1   1  21        424.49        404.37         7.12 o                         
   0   1  21        162.03        162.49         5.04 o                         
   1   1  21         19.16         24.86         3.71 o                         
   2   1  21         59.14         56.87         4.09 o                         
   3   1  21         56.42         57.30         6.29 o                         
   4   1  21        177.37        174.73        11.60 o                         
  -8   2  21        372.47        381.69        10.57 o                         
  -7   2  21          9.13          9.62         3.78 o                         
  -6   2  21        406.32        434.21         8.56 o                         
  -5   2  21         34.95         36.35         4.11 o                         
  -4   2  21        253.64        245.71         7.06 o                         
  -3   2  21          4.01          6.08         3.60 o                         
  -2   2  21        494.15        502.94         9.16 o                         
  -1   2  21          7.95          8.52         3.73 o                         
   0   2  21        362.63        371.97         8.05 o                         
   1   2  21        143.66        170.42         6.02 o                         
   2   2  21        330.15        355.49        20.28 o                         
  -8   0  22        857.26        854.03        21.95 o                         
  -6   0  22          0.24          6.30         6.30 o                         
  -4   0  22       1274.88       1313.40        28.48 o                         
  -2   0  22        367.08        395.57        13.99 o                         
   0   0  22        635.39        619.36        17.37 o                         
   2   0  22        203.09        210.52         9.14 o                         
  -9   1  22        180.07        217.44        17.95 o                         
  -8   1  22          0.31         -2.18         4.98 o                         
  -7   1  22        309.41        343.82        10.08 o                         
  -6   1  22        374.77        373.68        10.16 o                         
  -5   1  22        174.61        169.89        11.47 o                         
  -4   1  22         15.82         17.58         4.70 o                         
  -3   1  22        234.29        245.02         6.93 o                         
  -2   1  22        746.55        749.04        11.24 o                         
  -1   1  22        271.25        273.59         6.47 o                         
   0   1  22        187.81        207.68         6.54 o                         
   1   1  22        338.07        363.57         8.05 o                         
   2   1  22        169.18        172.19         6.20 o                         
  -6   2  22          0.94          3.61         6.92 o                         
  -5   2  22        849.10        891.66        18.56 o                         
  -4   2  22         25.91         24.51         4.52 o                         
  -3   2  22        169.54        173.44         6.61 o                         
  -2   2  22          8.78         11.04         4.71 o                         
  -1   2  22        499.90        532.71        11.94 o                         
  -7   0  23          9.64         13.60         7.22 o                         
  -5   0  23        605.85        625.79        18.31 o                         
  -3   0  23          2.85          3.25         6.40 o                         
  -1   0  23        879.22        896.69        22.08 o                         
   1   0  23         98.15        108.91         8.55 o                         
  -7   1  23        389.80        414.75        21.68 o                         
  -6   1  23        217.11        224.03        14.01 o                         
  -5   1  23          2.68          1.91         5.08 o                         
  -4   1  23        467.68        474.66        16.73 o                         
  -3   1  23        472.80        485.01        11.04 o                         
  -2   1  23         50.16         44.19         4.37 o                         
  -1   1  23         64.54         83.08         5.78 o                         
   0   1  23        356.17        389.55        12.05 o                         
                                                                                
